# Supplementary material for: Gender-Specific DNA Methylation Profiles Associated with Adult Weight in Hezuo Pigs
Source: Int J Mol Sci. 2024 Oct 25;25(21):11488. doi: 10.3390/ijms252111488 (PMC11547036; doi:10.3390/ijms252111488)
Supplement: Supplementary file 1 [file ijms-25-11488-s001.zip › Table S1.xlsx]

## Sheet: M3F-VS-M8F.C.filter
chr	pos	ctype	strand	pvalue	qvalue	meth.diff
NC_010443.5	5822545	CHH	-	1.1644e-08	0.0231144	-94.7368
NC_010443.5	6321566	CHH	-	1.74895e-08	0.0284713	100
NC_010443.5	12768384	CHH	+	4.22135e-08	0.0487094	-92.3077
NC_010443.5	13588540	CG	-	2.00228e-08	0.0307364	-100
NC_010443.5	13828928	CG	+	1.80974e-08	0.0292783	84.2105
NC_010443.5	13859850	CHG	+	4.92896e-09	0.0138866	-84.0686
NC_010443.5	14095563	CHH	+	1.33946e-09	0.0062746	-93.75
NC_010443.5	14117514	CG	+	4.45571e-12	7.7354e-05	94.4444
NC_010443.5	14159097	CG	+	1.43319e-08	0.0258514	-78.2609
NC_010443.5	16878701	CHG	+	2.64951e-09	0.00989958	-100
NC_010443.5	19148518	CG	-	1.97814e-10	0.00149838	-100
NC_010443.5	19174697	CHG	-	3.43977e-08	0.0432702	-84.2105
NC_010443.5	19593484	CG	-	2.95072e-18	3.05587e-10	54.3964
NC_010443.5	19659632	CHG	+	1.33122e-08	0.0244834	94.1176
NC_010443.5	22030593	CG	+	4.73234e-09	0.0136273	-100
NC_010443.5	23833289	CHH	-	3.71742e-08	0.0445318	-80.4511
NC_010443.5	24061359	CG	-	1.91605e-09	0.00809876	-87.5
NC_010443.5	24502187	CG	-	4.968e-11	0.000494995	82.6087
NC_010443.5	24646651	CHH	+	2.34772e-08	0.0338779	-82.0106
NC_010443.5	26131603	CG	-	2.78499e-08	0.0389343	-70.0741
NC_010443.5	26414458	CG	+	3.20659e-09	0.0111823	-87.5
NC_010443.5	27126029	CHH	-	2.77788e-08	0.0389343	-85.7143
NC_010443.5	27551451	CG	-	8.01666e-09	0.0190612	-100
NC_010443.5	28358140	CHH	-	1.1314e-08	0.0228358	-100
NC_010443.5	28652199	CG	-	1.17356e-08	0.0231144	81.25
NC_010443.5	28964952	CG	+	2.33736e-08	0.0338061	-92.3077
NC_010443.5	29118303	CHG	+	8.907e-11	0.000787468	90
NC_010443.5	29169472	CG	+	7.77825e-09	0.0186355	-92.3077
NC_010443.5	29644457	CHH	-	8.73496e-09	0.0197943	100
NC_010443.5	29645499	CHG	+	3.56671e-11	0.000386011	78.2609
NC_010443.5	29710869	CG	-	1.88261e-08	0.0299933	91.6667
NC_010443.5	29733198	CHG	+	3.63687e-10	0.00237802	100
NC_010443.5	29920140	CG	-	2.08814e-09	0.00845646	-100
NC_010443.5	30583633	CHH	-	3.51061e-08	0.0436366	-87.7778
NC_010443.5	31983904	CG	+	3.67008e-08	0.0441332	-100
NC_010443.5	31992266	CG	+	2.15085e-08	0.0321455	-66.6667
NC_010443.5	32007708	CHH	+	2.00228e-08	0.0307364	100
NC_010443.5	32633775	CG	+	3.48495e-11	0.000383779	84.6154
NC_010443.5	33308138	CG	-	2.33736e-08	0.0338061	-93.75
NC_010443.5	33736233	CG	-	3.95353e-09	0.0129548	100
NC_010443.5	35017000	CG	+	2.50077e-11	0.000307797	-94.4444
NC_010443.5	35326175	CG	-	3.13298e-08	0.040971	-81.8182
NC_010443.5	43479828	CHG	-	9.59967e-09	0.0212926	39.5021
NC_010443.5	44154510	CHH	-	5.84449e-10	0.00336423	70
NC_010443.5	44359129	CG	-	3.36511e-09	0.0114179	-92.8571
NC_010443.5	45476536	CG	+	5.04397e-09	0.0138866	-87.5
NC_010443.5	47109376	CHH	-	1.45116e-08	0.0260857	37.7811
NC_010443.5	56665556	CHH	+	1.01317e-10	0.000859427	85
NC_010443.5	57441520	CHH	+	1.1314e-08	0.0228358	100
NC_010443.5	57835659	CHG	-	8.3882e-11	0.000763097	-100
NC_010443.5	59165046	CHH	-	2.68321e-08	0.0382791	87.8571
NC_010443.5	59454018	CG	-	4.22135e-08	0.0487094	-92.3077
NC_010443.5	66033108	CG	-	1.28239e-08	0.0244834	45.122
NC_010443.5	81190915	CG	-	2.68321e-08	0.0382791	-87.8571
NC_010443.5	88015832	CG	-	5.36431e-12	8.86115e-05	48.913
NC_010443.5	91980428	CG	+	1.97126e-08	0.0307364	-90
NC_010443.5	93109505	CHH	-	1.68552e-11	0.000235115	66.4986
NC_010443.5	101428561	CG	+	3.00842e-08	0.0406111	-72.2222
NC_010443.5	116061858	CHH	+	1.84666e-08	0.0297222	81.25
NC_010443.5	116695998	CG	+	2.57276e-11	0.000310568	-93.75
NC_010443.5	117740150	CHH	-	5.89548e-10	0.00336423	80.8374
NC_010443.5	117809318	CG	-	1.91059e-08	0.0300857	-85
NC_010443.5	127175193	CG	-	1.52772e-09	0.00675327	-100
NC_010443.5	131598548	CG	+	6.97515e-09	0.0174438	100
NC_010443.5	143664358	CHG	-	3.92132e-08	0.046268	-92.8571
NC_010443.5	152792490	CHG	-	3.58968e-08	0.0441332	83.2353
NC_010443.5	201217955	CHH	+	1.09606e-08	0.0227065	81.3636
NC_010443.5	207469002	CG	-	2.00588e-08	0.0307364	90.9091
NC_010443.5	234944441	CHH	+	3.16066e-08	0.04106	-70.3704
NC_010443.5	253381725	CHH	+	3.11194e-08	0.0409648	94.1176
NC_010443.5	253745348	CHH	+	1.29681e-11	0.000189308	90.4762
NC_010443.5	256142561	CG	-	3.92132e-08	0.046268	-92.8571
NC_010443.5	261137200	CG	+	3.35431e-08	0.0424504	-71.4286
NC_010444.4	7653630	CG	+	4.02444e-09	0.0129548	-77.9967
NC_010444.4	14014699	CHH	+	3.32772e-08	0.0424504	82.2222
NC_010444.4	21707392	CHH	+	1.33235e-08	0.0244834	90.9091
NC_010444.4	21707394	CHH	+	1.33235e-08	0.0244834	90.9091
NC_010444.4	22524890	CHH	+	4.75438e-09	0.0136273	70.8333
NC_010444.4	23001493	CHH	+	1.98125e-10	0.00149838	100
NC_010444.4	23252307	CG	-	1.91059e-08	0.0300857	83.3333
NC_010444.4	24316646	CG	-	2.54999e-08	0.0366284	-76.8797
NC_010444.4	27327836	CG	-	7.1026e-09	0.0176221	-84.8485
NC_010444.4	33824840	CHG	-	2.0651e-08	0.0311607	83.3333
NC_010444.4	36358749	CHG	+	7.27656e-11	0.000681728	92.8571
NC_010444.4	47494827	CG	-	7.41728e-09	0.0181164	-76.4706
NC_010444.4	50577365	CG	-	2.65643e-11	0.000314617	41.206
NC_010444.4	84145248	CG	+	1.33122e-08	0.0244834	-92.3077
NC_010444.4	87803417	CG	+	4.29292e-10	0.00274971	-92.8571
NC_010444.4	98753680	CHH	+	2.77788e-08	0.0389343	-85.7143
NC_010444.4	99653288	CG	-	4.23559e-08	0.0487839	-76.9231
NC_010444.4	100926049	CG	-	1.15466e-08	0.0231144	80.5556
NC_010444.4	102280975	CHH	-	3.16164e-08	0.04106	71.371
NC_010444.4	104157243	CHH	-	8.73496e-09	0.0197943	100
NC_010444.4	105001435	CHH	-	2.16184e-08	0.0321567	100
NC_010444.4	106900972	CHH	-	3.07314e-08	0.0409648	-90.9091
NC_010444.4	107823169	CG	+	5.04149e-09	0.0138866	-83.3333
NC_010444.4	108154039	CHG	-	2.33363e-10	0.00164589	55.7692
NC_010444.4	113764310	CHG	+	5.47458e-09	0.0145612	-87.5
NC_010444.4	113942580	CG	+	1.70588e-08	0.0284713	-87.5
NC_010444.4	113960400	CG	+	2.74151e-11	0.000318681	-89.2857
NC_010444.4	114058740	CHH	-	2.64951e-09	0.00989958	-100
NC_010444.4	116179015	CG	+	3.54274e-08	0.0438623	88.8889
NC_010444.4	120695588	CG	-	9.65574e-11	0.000840471	80
NC_010444.4	123256136	CHH	+	3.67008e-08	0.0441332	-100
NC_010444.4	124029948	CG	-	4.26951e-10	0.00274971	-100
NC_010444.4	124128916	CG	-	7.57017e-10	0.00402702	-86.6667
NC_010444.4	126237256	CHH	-	1.00887e-08	0.0220335	85.0267
NC_010444.4	126979564	CHH	-	4.01314e-09	0.0129548	100
NC_010444.4	128917379	CHH	+	4.29345e-08	0.0491796	77.7778
NC_010444.4	130664515	CHH	+	8.49027e-09	0.0197943	-88.8889
NC_010444.4	130767734	CG	-	3.92132e-08	0.046268	92.8571
NC_010444.4	132486923	CG	-	3.24923e-08	0.0417091	-100
NC_010444.4	132755731	CG	-	4.74826e-10	0.00292117	95.8333
NC_010444.4	137181050	CG	+	3.43977e-08	0.0432702	-84.2105
NC_010444.4	142256599	CHG	-	2.84215e-09	0.0103124	92.3077
NC_010444.4	145617017	CHG	-	2.87651e-08	0.0393559	-100
NC_010445.4	10157018	CHG	-	3.79828e-09	0.0127299	81.3665
NC_010445.4	24138117	CHH	+	3.99846e-08	0.0470015	90
NC_010445.4	24214016	CG	+	3.67008e-08	0.0441332	-100
NC_010445.4	24217502	CHG	-	4.01314e-09	0.0129548	100
NC_010445.4	24249604	CHH	+	1.21698e-08	0.0237239	74.552
NC_010445.4	25313817	CHH	+	1.09456e-08	0.0227065	90.9091
NC_010445.4	25796427	CG	-	1.1644e-08	0.0231144	94.7368
NC_010445.4	25932689	CG	-	2.33736e-08	0.0338061	93.75
NC_010445.4	29594849	CG	+	1.13084e-10	0.000934001	56.7568
NC_010445.4	57233177	CG	+	2.81825e-08	0.039188	29.4872
NC_010445.4	108035950	CG	+	2.46649e-09	0.00938329	-79.3103
NC_010446.5	18464267	CHH	-	1.74895e-08	0.0284713	100
NC_010446.5	20903458	CG	-	6.37523e-13	1.2909e-05	100
NC_010446.5	20907389	CHH	-	2.79116e-08	0.0389343	-84.6154
NC_010446.5	23634771	CHH	+	8.87896e-09	0.0200483	-76
NC_010446.5	24131939	CG	-	9.47441e-09	0.0211644	88.4868
NC_010446.5	32686199	CG	-	6.98682e-10	0.00378078	100
NC_010446.5	33619346	CG	+	1.33122e-08	0.0244834	94.1176
NC_010446.5	41613419	CG	-	3.8459e-08	0.0458087	-82.3529
NC_010446.5	50157719	CG	-	1.09159e-08	0.0227065	100
NC_010446.5	50157722	CG	-	3.95353e-09	0.0129548	100
NC_010446.5	50157728	CG	-	1.09159e-08	0.0227065	100
NC_010446.5	62701834	CG	+	2.33736e-08	0.0338061	-92.3077
NC_010446.5	72303428	CHH	+	4.47391e-11	0.000460381	27.8539
NC_010446.5	88195314	CG	-	3.07314e-08	0.0409648	-90.9091
NC_010446.5	94090733	CG	-	1.74895e-08	0.0284713	-100
NC_010446.5	101261711	CG	-	3.25801e-09	0.0112988	32.2222
NC_010446.5	105823803	CHH	+	1.45785e-10	0.00115837	-83.8333
NC_010446.5	111041978	CG	+	9.65729e-10	0.00492509	100
NC_010446.5	113407061	CHG	-	4.65556e-09	0.0136273	68.9655
NC_010446.5	115304428	CG	-	2.01649e-09	0.00832744	66.6667
NC_010446.5	115307148	CG	-	2.44746e-11	0.00030726	70.8795
NC_010446.5	117551174	CHH	-	2.79116e-08	0.0389343	84.6154
NC_010446.5	118603644	CHH	-	4.65194e-09	0.0136273	-92.3077
NC_010446.5	119070235	CHH	+	2.33736e-08	0.0338061	93.75
NC_010446.5	119249475	CG	-	3.58968e-08	0.0441332	-84.2262
NC_010446.5	119401306	CG	+	2.01838e-08	0.0307364	-75.5
NC_010446.5	119563873	CG	+	1.94821e-09	0.00809876	-94.7368
NC_010446.5	122747050	CG	-	4.46928e-09	0.0136273	-85
NC_010446.5	123162897	CG	-	4.01314e-09	0.0129548	-100
NC_010446.5	125052947	CG	-	7.77825e-09	0.0186355	-92.3077
NC_010446.5	126105952	CG	-	3.43555e-10	0.00229418	94.4444
NC_010447.5	8808590	CG	-	1.62277e-08	0.0283567	72.7273
NC_010447.5	20746019	CG	-	2.22006e-10	0.00163578	-52.381
NC_010447.5	32979527	CG	+	1.7708e-09	0.00766586	92.3077
NC_010447.5	39899891	CG	-	2.343e-09	0.00907855	-30
NC_010447.5	39909817	CG	-	6.75723e-12	0.000106293	48.6905
NC_010447.5	39916811	CG	-	1.25403e-08	0.0240724	-40.402
NC_010447.5	39925802	CG	-	3.18383e-12	5.87801e-05	-33.7838
NC_010447.5	39931367	CG	+	1.83018e-11	0.000245776	-28.2167
NC_010447.5	40195974	CG	+	4.55912e-09	0.0136273	-46.8332
NC_010447.5	44631823	CG	+	5.16124e-14	1.47262e-06	-56.4815
NC_010447.5	47432800	CG	+	3.36511e-09	0.0114179	-92.8571
NC_010447.5	60279448	CG	+	1.35895e-08	0.0247254	64.2857
NC_010447.5	76246356	CG	+	3.67008e-08	0.0441332	100
NC_010447.5	78339165	CHH	+	8.21077e-09	0.0193033	22.619
NC_010447.5	86957878	CG	-	3.12598e-08	0.0409648	-88.2353
NC_010447.5	92096826	CHH	+	1.33946e-09	0.0062746	94.1176
NC_010447.5	103278140	CG	+	4.72528e-09	0.0136273	-74.0741
NC_010448.4	10901288	CG	+	1.33122e-08	0.0244834	-92.3077
NC_010448.4	11384285	CHG	-	1.1314e-08	0.0228358	100
NC_010448.4	12038856	CG	+	7.77825e-09	0.0186355	-92.3077
NC_010448.4	12241066	CG	-	4.1333e-09	0.0131701	-80
NC_010448.4	12923999	CG	-	8.73496e-09	0.0197943	-100
NC_010448.4	12996786	CHH	+	3.67008e-08	0.0441332	100
NC_010448.4	13004394	CG	-	6.59551e-09	0.0167614	-100
NC_010448.4	13564969	CHH	+	2.19879e-08	0.032552	73.913
NC_010448.4	15868943	CHH	+	3.56775e-10	0.00235739	100
NC_010448.4	16299305	CHG	-	5.02597e-10	0.00292117	91.3043
NC_010448.4	18499679	CG	+	7.61287e-09	0.0184822	54.7368
NC_010448.4	63239989	CG	+	1.8816e-08	0.0299933	-30.7692
NC_010448.4	68521590	CHH	+	3.99846e-08	0.0470015	-90
NC_010448.4	70479497	CG	+	4.73234e-09	0.0136273	100
NC_010448.4	101121706	CG	+	7.24715e-10	0.00388813	92.3077
NC_010448.4	110670873	CG	-	4.92896e-09	0.0138866	-85.75
NC_010448.4	126716836	CHH	+	1.58051e-08	0.0278681	84.4444
NC_010448.4	135264814	CHH	+	4.33878e-08	0.0496083	-80
NC_010448.4	135365045	CG	-	8.73496e-09	0.0197943	100
NC_010448.4	136909829	CHH	+	1.33235e-08	0.0244834	-95.2381
NC_010448.4	137069823	CG	-	1.16217e-10	0.000943847	57.3171
NC_010448.4	142101551	CG	+	9.46202e-10	0.00492509	-40.1358
NC_010448.4	151205946	CHH	-	1.7708e-09	0.00766586	92.3077
NC_010448.4	152875749	CG	-	1.17704e-08	0.0231144	-40.6723
NC_010448.4	154810241	CG	+	1.04591e-10	0.000875375	-93.3333
NC_010448.4	159298745	CG	-	7.07761e-09	0.0176221	88.5714
NC_010448.4	168974085	CG	-	1.62629e-08	0.0283567	-76.4706
NC_010449.5	4988077	CG	+	3.12598e-08	0.0409648	-88.2353
NC_010449.5	7621244	CHH	-	1.67299e-08	0.0283826	100
NC_010449.5	8118226	CHH	-	3.1725e-08	0.04106	-80.9524
NC_010449.5	8119020	CG	-	4.5528e-09	0.0136273	100
NC_010449.5	10524417	CHH	+	2.77788e-08	0.0389343	-85.7143
NC_010449.5	11971122	CG	+	3.24923e-08	0.0417091	100
NC_010449.5	13704730	CHG	-	2.29587e-09	0.00895121	-89.4737
NC_010449.5	13906867	CHH	-	4.90404e-10	0.00292117	-89.7698
NC_010449.5	14245119	CHH	-	4.49238e-09	0.0136273	85.7143
NC_010449.5	17864128	CHH	-	4.22135e-08	0.0487094	93.3333
NC_010449.5	19131814	CHG	+	3.54274e-08	0.0438623	-86.6667
NC_010449.5	19337239	CG	+	1.66342e-08	0.0283826	-78.5714
NC_010449.5	22866409	CG	-	1.47898e-09	0.00675327	74.125
NC_010449.5	24586585	CHG	-	4.08475e-08	0.047926	-36.2745
NC_010449.5	24586841	CHG	+	1.7508e-08	0.0284713	-60.4839
NC_010449.5	24592833	CHG	-	6.01868e-13	1.25933e-05	-40.1572
NC_010449.5	24593865	CHG	-	8.64273e-09	0.0197943	82.1429
NC_010449.5	31320969	CG	-	1.74895e-08	0.0284713	-100
NC_010449.5	31711092	CG	+	2.02719e-08	0.0307364	93.3333
NC_010449.5	37573366	CHH	-	1.86145e-09	0.0080031	-89.011
NC_010449.5	43831523	CHG	-	5.24042e-09	0.0141179	82.6087
NC_010449.5	44435616	CHG	-	2.08526e-08	0.0313031	-69.2308
NC_010449.5	45372412	CG	+	1.46696e-08	0.0260857	-100
NC_010449.5	46656874	CHH	-	1.24406e-08	0.0239543	71.7391
NC_010449.5	46656876	CHH	-	1.24406e-08	0.0239543	71.7391
NC_010449.5	46656890	CHH	-	1.24406e-08	0.0239543	71.7391
NC_010449.5	46656893	CHG	-	2.0895e-08	0.0313031	70.2128
NC_010449.5	46656902	CHG	-	6.59109e-09	0.0167614	72.9167
NC_010449.5	48891453	CG	+	1.08275e-08	0.0227065	-93.75
NC_010449.5	51916471	CG	+	1.02876e-08	0.0223447	-80
NC_010449.5	56849165	CG	-	2.00588e-08	0.0307364	-90.9091
NC_010449.5	67562945	CG	-	1.22702e-08	0.0238456	51.5152
NC_010449.5	77152025	CHH	+	1.17835e-08	0.0231144	66.3532
NC_010449.5	77162044	CG	+	2.9176e-09	0.0105253	-64.5161
NC_010449.5	80400576	CG	+	2.33736e-08	0.0338061	-92.3077
NC_010449.5	82569046	CG	+	1.91059e-08	0.0300857	-85
NC_010449.5	97202155	CG	+	6.75993e-10	0.00368981	-93.1034
NC_010449.5	102114476	CHG	-	9.72065e-09	0.0214851	-66.6667
NC_010449.5	111144807	CG	+	3.11194e-08	0.0409648	94.1176
NC_010449.5	115122526	CG	+	6.97515e-09	0.0174438	-100
NC_010449.5	115824661	CHG	+	2.6845e-10	0.00185175	100
NC_010450.4	5181053	CHG	-	1.3344e-08	0.0244834	78.4091
NC_010450.4	10295953	CHH	-	3.67008e-08	0.0441332	100
NC_010450.4	11188028	CHH	+	3.67008e-08	0.0441332	100
NC_010450.4	11696493	CG	-	3.8459e-08	0.0458087	-82.3529
NC_010450.4	14410208	CG	-	5.02597e-10	0.00292117	88.2353
NC_010450.4	16379859	CHH	-	3.12598e-08	0.0409648	-87.5
NC_010450.4	21913653	CG	+	1.08275e-08	0.0227065	92.8571
NC_010450.4	21913987	CHH	+	6.00177e-10	0.00339403	-77.7778
NC_010450.4	21924660	CG	+	5.39636e-09	0.0144143	84.2105
NC_010450.4	21926141	CHG	-	2.79116e-08	0.0389343	-84.6154
NC_010450.4	22816735	CHG	+	1.71594e-10	0.00132977	-93.3333
NC_010450.4	23514318	CG	+	1.12458e-09	0.0056025	100
NC_010450.4	23812038	CG	-	3.50631e-08	0.0436366	-68.4211
NC_010450.4	24159803	CHH	+	3.02961e-09	0.010867	-100
NC_010450.4	24275673	CHH	+	2.02719e-08	0.0307364	-93.3333
NC_010450.4	29064793	CHH	-	6.29808e-09	0.0163242	-86.3636
NC_010450.4	30526068	CG	+	4.22135e-08	0.0487094	-92.3077
NC_010450.4	36229084	CHH	+	2.11176e-09	0.00849728	78.5714
NC_010450.4	38556786	CG	-	1.46696e-08	0.0260857	100
NC_010450.4	39023813	CHG	-	4.33777e-09	0.0135996	-66.6667
NC_010450.4	42096239	CG	-	5.6305e-09	0.0149128	72.4638
NC_010450.4	45736995	CHH	-	1.23765e-09	0.00597604	89.4444
NC_010450.4	45918304	CG	+	7.21721e-12	0.000110496	92
NC_010450.4	45924674	CG	+	3.34129e-08	0.0424504	100
NC_010450.4	71896762	CG	+	1.67299e-08	0.0283826	-100
NC_010450.4	97503912	CG	+	5.04874e-13	1.13184e-05	-34.0206
NC_010450.4	101024027	CHG	+	4.35473e-09	0.0135996	88.8889
NC_010450.4	101868720	CG	+	3.34129e-08	0.0424504	-100
NC_010450.4	103807344	CHG	-	5.12593e-09	0.0139896	-85
NC_010450.4	103834382	CHH	+	5.99892e-09	0.0157556	-81.9565
NC_010450.4	112705742	CG	+	2.33736e-08	0.0338061	93.75
NC_010451.4	2671410	CG	+	1.87941e-11	0.000245776	-85.1852
NC_010451.4	4191461	CG	+	1.88261e-08	0.0299933	-91.6667
NC_010451.4	8422520	CHH	-	1.74895e-08	0.0284713	100
NC_010451.4	8441468	CG	+	3.67008e-08	0.0441332	-100
NC_010451.4	10443010	CG	+	1.84666e-08	0.0297222	-81.25
NC_010451.4	10522388	CG	+	1.46532e-08	0.0260857	80.8468
NC_010451.4	14789475	CG	-	2.95426e-08	0.0400524	-86.3636
NC_010451.4	17020826	CG	+	1.08275e-08	0.0227065	92.8571
NC_010451.4	17022436	CG	+	4.57184e-10	0.00289392	90.9091
NC_010451.4	17037423	CHH	-	1.62629e-08	0.0283567	-76.4706
NC_010451.4	20748552	CHH	-	8.61035e-09	0.0197943	-75
NC_010451.4	22490913	CHH	+	6.48496e-11	0.000626259	95.8333
NC_010451.4	23461148	CG	+	1.0687e-14	3.53071e-07	-36.1905
NC_010451.4	25858544	CHH	+	1.1314e-08	0.0228358	-100
NC_010451.4	31756760	CG	-	1.71461e-08	0.0284713	76.1905
NC_010451.4	32329012	CG	+	4.02882e-11	0.000428633	39.1608
NC_010451.4	38340557	CG	-	3.24923e-08	0.0417091	-100
NC_010451.4	38883820	CHH	-	2.33736e-08	0.0338061	93.75
NC_010451.4	43349125	CG	+	7.62593e-09	0.0184822	78.9474
NC_010451.4	59505458	CHH	-	2.00228e-08	0.0307364	100
NC_010451.4	63387262	CG	+	2.88848e-08	0.0394159	36.6667
NC_010451.4	63474084	CG	-	6.72971e-10	0.00368981	46.7218
NC_010451.4	92984373	CG	-	4.55662e-09	0.0136273	41.0526
NC_010451.4	100311349	CG	+	1.17283e-10	0.000943847	-77.7778
NC_010451.4	102836867	CG	+	7.2425e-14	1.97661e-06	34.296
NC_010451.4	108444995	CHG	+	4.29345e-08	0.0491796	82.6087
NC_010451.4	126185762	CG	+	2.78814e-08	0.0389343	-90
NC_010451.4	131873501	CHH	-	1.51713e-09	0.00675327	-93.3333
NC_010451.4	136177534	CG	+	1.00887e-08	0.0220335	84.127
NC_010451.4	138053774	CG	-	3.24923e-08	0.0417091	-100
NC_010452.4	1120509	CG	-	1.59584e-10	0.00125216	-58.1395
NC_010452.4	1628238	CG	+	7.29825e-09	0.0179655	86.6667
NC_010452.4	1718972	CHG	+	2.82183e-08	0.039188	-82.5
NC_010452.4	6695783	CHH	+	1.56903e-08	0.0277436	-73.8095
NC_010452.4	8602720	CG	+	1.09159e-08	0.0227065	-100
NC_010452.4	10997826	CG	-	2.87651e-08	0.0393559	-100
NC_010452.4	12567443	CHG	-	8.3882e-11	0.000763097	100
NC_010452.4	12568490	CG	+	2.33029e-10	0.00164589	-100
NC_010452.4	14274681	CG	-	2.45338e-08	0.0353214	76.4706
NC_010452.4	15294112	CHG	-	6.50379e-09	0.0167316	61.5385
NC_010452.4	15629745	CG	-	2.15125e-10	0.00160758	-100
NC_010452.4	16360325	CHH	+	4.65637e-10	0.00289392	-100
NC_010452.4	18388649	CHH	-	8.73496e-09	0.0197943	-100
NC_010452.4	20119817	CHG	+	3.67008e-08	0.0441332	-100
NC_010452.4	21660671	CG	-	8.79587e-11	0.000787468	62.4282
NC_010452.4	22135770	CG	+	6.03041e-09	0.0157723	80
NC_010452.4	22651080	CG	+	1.41167e-08	0.0255366	-90
NC_010452.4	23034257	CHH	+	4.65637e-10	0.00289392	100
NC_010452.4	23296312	CHH	+	2.87651e-08	0.0393559	100
NC_010452.4	25400133	CG	-	4.22135e-08	0.0487094	-92.3077
NC_010452.4	25527899	CHH	+	1.74895e-08	0.0284713	-100
NC_010452.4	25694456	CHG	+	7.34908e-09	0.0180199	91.6667
NC_010452.4	25700300	CHH	-	1.67299e-08	0.0283826	100
NC_010452.4	25700838	CG	-	2.24111e-10	0.00163578	91.3043
NC_010452.4	25711676	CHH	+	1.87941e-11	0.000245776	84.6154
NC_010452.4	25730900	CG	-	1.74895e-08	0.0284713	-100
NC_010452.4	25740312	CG	+	4.25823e-13	9.89978e-06	-92
NC_010452.4	25741737	CHH	+	1.09159e-08	0.0227065	100
NC_010452.4	25766473	CG	+	5.04397e-09	0.0138866	82.3529
NC_010452.4	26275308	CHH	+	1.96645e-11	0.000251911	100
NC_010452.4	26833368	CG	-	1.34175e-08	0.0244834	-82.3529
NC_010452.4	26881210	CG	+	2.07242e-08	0.0311963	-78.9474
NC_010452.4	27040938	CG	-	2.33029e-10	0.00164589	-100
NC_010452.4	27435593	CG	+	5.01025e-10	0.00292117	-100
NC_010452.4	27465590	CHH	-	5.73765e-15	2.11858e-07	89.7354
NC_010452.4	27467293	CHH	-	3.44819e-11	0.000383779	92
NC_010452.4	27470788	CHH	+	3.36511e-09	0.0114179	92.8571
NC_010452.4	27655208	CG	-	1.67299e-08	0.0283826	-100
NC_010452.4	27692089	CHH	+	3.12598e-08	0.0409648	87.5
NC_010452.4	27693575	CHH	-	3.11194e-08	0.0409648	94.1176
NC_010452.4	27699586	CG	-	3.36511e-09	0.0114179	-92.8571
NC_010452.4	27735399	CHH	+	1.1644e-08	0.0231144	91.6667
NC_010452.4	28716998	CG	+	5.63622e-11	0.0005528	-100
NC_010452.4	28940361	CHH	+	4.27379e-08	0.0491338	84.6154
NC_010452.4	29278010	CG	-	2.6257e-08	0.0376297	77.2727
NC_010452.4	29279386	CG	-	2.36472e-10	0.00164929	85.7143
NC_010452.4	32500352	CG	-	1.34175e-08	0.0244834	-82.3529
NC_010452.4	38949037	CG	+	5.09221e-09	0.0139582	-73.0769
NC_010452.4	41608910	CHH	-	1.37522e-08	0.0249491	93.5484
NC_010452.4	43262740	CG	-	8.73496e-09	0.0197943	100
NC_010452.4	44595583	CHG	-	1.60557e-08	0.0282306	88.2353
NC_010452.4	44972769	CHH	-	2.77788e-08	0.0389343	85.7143
NC_010452.4	48630012	CG	+	9.57725e-14	2.50489e-06	-35.2941
NC_010452.4	50735090	CHH	+	1.1644e-08	0.0231144	-91.6667
NC_010452.4	51183526	CG	+	4.8382e-11	0.000489838	-92.8571
NC_010452.4	52259314	CG	-	2.00588e-08	0.0307364	-90.9091
NC_010452.4	53654544	CG	+	1.44319e-09	0.00671044	85.7143
NC_010452.4	55487738	CHH	-	2.92765e-08	0.0398637	-83.9181
NC_010452.4	55604006	CHH	-	4.23748e-11	0.000443319	93.75
NC_010452.4	56881249	CHH	-	3.92132e-08	0.046268	-92.8571
NC_010452.4	57385134	CHH	-	1.3344e-08	0.0244834	-78.2609
NC_010452.4	60977127	CG	-	1.1314e-08	0.0228358	-100
NC_010452.4	63606632	CHG	+	1.92946e-09	0.00809876	100
NC_010452.4	66796904	CG	+	5.21499e-09	0.01411	-93.3333
NC_010453.5	4204999	CG	+	1.74895e-08	0.0284713	100
NC_010453.5	8511272	CG	+	3.20659e-09	0.0111823	87.5
NC_010453.5	12280985	CHH	-	9.7743e-11	0.000840471	83.3333
NC_010453.5	12302481	CG	-	2.00588e-08	0.0307364	95
NC_010453.5	12676300	CG	+	4.6107e-09	0.0136273	88.2353
NC_010453.5	24634629	CG	+	2.08814e-09	0.00845646	-100
NC_010453.5	24799674	CG	+	1.1314e-08	0.0228358	-100
NC_010453.5	25564893	CG	-	1.67299e-08	0.0283826	100
NC_010453.5	25598056	CHG	-	1.67299e-08	0.0283826	-100
NC_010453.5	27279251	CHG	-	3.00842e-08	0.0406111	-72.2222
NC_010453.5	31079800	CHH	+	7.29825e-09	0.0179655	-90.4762
NC_010453.5	48305221	CG	-	3.07314e-08	0.0409648	-94.7368
NC_010453.5	67518252	CG	-	8.01666e-09	0.0190612	100
NC_010454.4	8179817	CG	-	2.87651e-08	0.0393559	100
NC_010454.4	9024878	CG	-	3.51061e-08	0.0436366	-87.7778
NC_010454.4	15850145	CG	-	4.92896e-09	0.0138866	-84.0686
NC_010454.4	30641025	CG	+	4.26759e-19	5.35763e-11	-47.5524
NC_010454.4	33098367	CHH	+	6.16127e-09	0.0160477	90.9091
NC_010454.4	40371987	CG	-	5.95602e-09	0.0157087	-94.1176
NC_010454.4	54024106	CG	+	3.11194e-08	0.0409648	91.6667
NC_010455.5	8779	CG	-	1.32418e-08	0.0244834	58.7156
NC_010455.5	117296	CG	-	3.08626e-09	0.0110073	-41.2258
NC_010455.5	3370963	CHH	+	2.84215e-09	0.0103124	92.3077
NC_010455.5	11071087	CG	+	1.01092e-08	0.0220335	-93.3333
NC_010455.5	15741804	CG	+	1.72791e-08	0.0284713	-85.7143
NC_010455.5	27497586	CG	-	2.00228e-08	0.0307364	-100
NC_010455.5	54273624	CG	+	3.50631e-08	0.0436366	-68.4211
NC_010455.5	54385318	CG	+	1.88261e-08	0.0299933	91.6667
NC_010455.5	54926868	CG	+	4.22135e-08	0.0487094	92.3077
NC_010455.5	55452403	CG	-	5.02911e-14	1.47262e-06	-61.3395
NC_010455.5	57654394	CHG	+	2.71401e-10	0.00185175	-51.8976
NC_010455.5	58533599	CHH	+	1.34175e-08	0.0244834	82.3529
NC_010455.5	73938949	CHH	-	1.24686e-11	0.000186349	-89.2857
NC_010455.5	77574697	CHH	-	1.1314e-08	0.0228358	100
NC_010455.5	106412961	CG	+	4.12197e-09	0.0131701	84.6154
NC_010455.5	106757989	CG	-	6.84288e-09	0.0172504	-75
NC_010455.5	110184746	CG	+	1.09456e-08	0.0227065	-85.7143
NC_010455.5	116398682	CHH	+	3.55032e-08	0.0438696	-83.3333
NC_010455.5	131628846	CG	-	4.65194e-09	0.0136273	-92.3077
NC_010455.5	131640519	CHH	-	9.99232e-09	0.022008	-68.1818
NC_010455.5	131643530	CHH	-	1.08275e-08	0.0227065	-93.75
NC_010455.5	132235309	CG	+	3.34129e-08	0.0424504	100
NC_010455.5	139187688	CG	+	1.52772e-09	0.00675327	100
NC_010455.5	144082080	CG	+	1.09159e-08	0.0227065	-62.3512
NC_010455.5	149227737	CG	-	3.18019e-16	2.3963e-08	-58.6777
NC_010455.5	151508636	CG	-	4.01314e-09	0.0129548	-100
NC_010455.5	151589743	CHH	-	3.50853e-08	0.0436366	81.8182
NC_010455.5	151603552	CG	+	4.73947e-09	0.0136273	78.9474
NC_010455.5	158877150	CG	+	1.33235e-08	0.0244834	-90.9091
NC_010455.5	176271771	CG	+	1.17356e-08	0.0231144	81.25
NC_010455.5	176277080	CG	+	5.04397e-09	0.0138866	82.3529
NC_010455.5	176667544	CHH	-	3.20659e-09	0.0111823	90.4762
NC_010455.5	179779431	CG	+	1.74895e-08	0.0284713	100
NC_010455.5	181468384	CHH	+	3.35431e-08	0.0424504	-71.4286
NC_010455.5	181479997	CG	-	1.33122e-08	0.0244834	-92.3077
NC_010455.5	189109568	CHH	+	3.50853e-08	0.0436366	78.9474
NC_010455.5	189356341	CG	+	1.72791e-08	0.0284713	-85.7143
NC_010455.5	189965330	CG	-	3.67008e-08	0.0441332	-100
NC_010455.5	195222731	CG	-	3.07314e-08	0.0409648	-94.7368
NC_010455.5	195992574	CG	-	9.34788e-09	0.0209563	-80.9524
NC_010455.5	201847126	CG	-	3.67008e-08	0.0441332	100
NC_010456.5	2593239	CHG	-	2.16743e-08	0.0321636	78.3333
NC_010456.5	3725568	CG	+	6.59551e-09	0.0167614	-100
NC_010456.5	12616635	CHH	-	3.68696e-08	0.0442514	55.2632
NC_010456.5	25032279	CHH	-	1.09606e-08	0.0227065	81.3636
NC_010456.5	26304259	CHG	-	2.49409e-09	0.00943113	-76.9231
NC_010456.5	36057779	CG	+	1.33946e-09	0.0062746	94.1176
NC_010456.5	40511348	CHG	+	8.73496e-09	0.0197943	-100
NC_010456.5	41758295	CG	-	4.22135e-08	0.0487094	-93.3333
NC_010456.5	42785054	CG	-	1.33122e-08	0.0244834	-92.3077
NC_010456.5	43622294	CG	-	3.08052e-08	0.0409648	83.6257
NC_010456.5	44708284	CHH	+	2.07983e-09	0.00845646	38.961
NC_010456.5	70485433	CG	-	2.02719e-08	0.0307364	-92.8571
NC_010456.5	80740290	CG	+	3.29959e-11	0.00037658	-50
NC_010456.5	108882021	CHH	-	1.67299e-08	0.0283826	100
NC_010456.5	124177931	CG	+	1.13794e-09	0.00562438	75
NC_010456.5	125946717	CG	-	3.81261e-09	0.0127299	-68.093
NC_010456.5	134772918	CG	-	1.46696e-08	0.0260857	-100
NC_010456.5	135927563	CG	+	2.33736e-08	0.0338061	93.75
NC_010456.5	138445353	CG	+	1.94821e-09	0.00809876	-92.8571
NC_010457.5	5101	CHH	+	8.21077e-09	0.0193033	-21.7857
NC_010457.5	29375	CG	-	5.2662e-09	0.0141267	32.0384
NC_010457.5	34207	CHG	+	9.26954e-10	0.00488958	32.1873
NC_010457.5	2050946	CHH	+	2.87651e-08	0.0393559	-100
NC_010457.5	2391192	CHH	+	3.1725e-08	0.04106	80
NC_010457.5	2404725	CHH	-	9.55097e-09	0.0212597	-87.5
NC_010457.5	2660297	CG	-	2.95426e-08	0.0400524	-81.25
NC_010457.5	4342334	CHH	-	2.21662e-09	0.00869625	-66.6667
NC_010457.5	4445329	CG	+	4.25854e-09	0.0134328	81.5686
NC_010457.5	5627264	CHH	-	3.15868e-08	0.04106	-72.5753
NC_010457.5	8733588	CHH	+	1.56351e-09	0.00686317	-66.6667
NC_010457.5	10619411	CG	-	1.20966e-08	0.0236548	86.6667
NC_010457.5	13045932	CHH	-	2.38063e-09	0.00916779	-90
NC_010457.5	14855629	CG	-	6.31942e-09	0.0163242	-76.936
NC_010457.5	21375682	CHH	-	3.43977e-08	0.0432702	-83.3333
NC_010457.5	48955402	CHG	+	2.77392e-09	0.0102425	-93.3333
NC_010457.5	59329414	CG	+	1.70641e-12	3.34729e-05	100
NC_010457.5	100957142	CHH	+	4.22654e-12	7.58013e-05	-30.3226
NC_010457.5	115432081	CHH	+	2.87651e-08	0.0393559	100
NC_010457.5	120400078	CG	-	2.16184e-08	0.0321567	100
NC_010457.5	128573582	CG	-	3.03096e-10	0.00204577	-91.6667
NC_010457.5	131481996	CHH	+	3.67008e-08	0.0441332	-100
NC_010457.5	134446793	CHH	-	1.33756e-09	0.0062746	-86.4253
NC_010458.4	16581	CG	-	3.4078e-18	3.05587e-10	44.5304
NC_010458.4	16761	CG	-	4.04811e-15	1.58815e-07	-37.1604
NC_010458.4	5084732	CG	+	2.33736e-08	0.0338061	-93.75
NC_010458.4	8915064	CG	-	8.9933e-09	0.0202337	90.9091
NC_010458.4	9042187	CG	-	9.53997e-10	0.00492509	72.875
NC_010458.4	11660856	CHH	+	1.08275e-08	0.0227065	92.8571
NC_010458.4	20473639	CG	-	6.95212e-11	0.0006612	67.6471
NC_010458.4	20731845	CG	-	2.68018e-09	0.00995489	-100
NC_010458.4	24965112	CG	-	1.58264e-24	3.31147e-16	-63.1579
NC_010458.4	36016249	CHG	-	9.80763e-10	0.00492509	100
NC_010458.4	52677296	CHG	-	3.64271e-09	0.0122934	66.6667
NC_010458.4	54451637	CG	+	1.74558e-08	0.0284713	-84.5938
NC_010458.4	58029380	CHH	-	4.8081e-10	0.00292117	65.7895
NC_010458.4	60002174	CHH	-	3.07314e-08	0.0409648	90.9091
NC_010458.4	76694836	CG	+	1.74895e-08	0.0284713	-100
NC_010458.4	78067856	CHH	+	5.01025e-10	0.00292117	100
NC_010458.4	78146133	CG	+	9.65729e-10	0.00492509	100
NC_010458.4	78245971	CG	+	2.43006e-09	0.00930106	100
NC_010459.5	3260988	CG	+	1.1761e-09	0.00572288	-89.4737
NC_010459.5	33654076	CG	-	2.02134e-08	0.0307364	-76
NC_010459.5	63455174	CG	+	2.20464e-09	0.00869625	-26.4573
NC_010460.4	14203345	CHG	-	2.04695e-08	0.0309613	-89.4737
NC_010460.4	21378652	CHG	+	3.75148e-08	0.0448542	-76.4706
NC_010460.4	22165466	CHH	-	1.50723e-09	0.00675327	84.6154
NC_010460.4	22750614	CG	-	6.72429e-10	0.00368981	-68.0266
NC_010460.4	22759011	CG	+	4.22135e-08	0.0487094	93.3333
NC_010460.4	23602506	CHH	+	3.91317e-25	1.22817e-16	58.5586
NC_010460.4	24081241	CG	-	1.11916e-08	0.0228358	73.3333
NC_010460.4	36165141	CHH	-	4.4882e-09	0.0136273	-90.9091
NC_010460.4	36378356	CHG	-	1.95463e-12	3.718e-05	-94.7368
NC_010460.4	40151524	CG	-	2.78814e-08	0.0389343	-90
NC_010460.4	40420118	CG	-	1.67299e-08	0.0283826	100
NC_010460.4	42357670	CG	+	4.95855e-09	0.0138866	81.25
NC_010460.4	52232005	CG	-	6.77334e-12	0.000106293	-100
NC_010461.5	7783228	CG	-	5.21499e-09	0.01411	-93.75
NC_010461.5	11352605	CG	-	4.22135e-08	0.0487094	92.3077
NC_010461.5	11397999	CG	-	3.11531e-09	0.0110481	-80
NC_010461.5	69132526	CG	+	2.84215e-09	0.0103124	92.3077
NC_010461.5	83734179	CG	-	2.18673e-09	0.00869625	37.963
NC_010461.5	83734250	CG	-	1.942e-08	0.0304754	31.1321
NC_010461.5	119753024	CG	+	2.87781e-08	0.0393559	76.1905
NC_010462.3	221329	CG	+	4.04811e-15	1.58815e-07	37.7395
NC_010462.3	21541064	CG	+	1.0687e-14	3.53071e-07	-36.5079
ps01	5029990	CG	-	3.90916e-08	0.046268	47.7273
ps01	7368792	CG	-	3.82969e-29	2.40394e-20	87.5
ps01	7372202	CHH	+	5.35083e-13	1.1582e-05	-59.1837
ps01	7373221	CG	-	1.363e-15	6.58131e-08	64.3473
ps01	7376518	CHH	+	1.54587e-20	2.42591e-12	-78.6024
ps01	7379098	CG	-	1.92875e-09	0.00809876	68.75
ps01	10102845	CG	+	6.8278e-09	0.0172504	-39.823
ps01	10895161	CG	+	5.64104e-16	2.95079e-08	-39.03
ps01	14617515	CG	+	1.91059e-08	0.0300857	85
ps02	5181312	CG	+	1.15339e-09	0.00565623	92.8571
ps02	9296564	CHG	-	6.44249e-10	0.00361073	-73.2609
ps02	9296629	CHG	-	1.67164e-08	0.0283826	-51.7358
ps02	9296848	CG	-	3.27261e-08	0.0419235	33.1893
ps02	9297022	CHH	+	2.3916e-13	5.77397e-06	-66.792
ps02	9326559	CG	-	1.80527e-08	0.0292783	28.2318
ps02	10346125	CHG	-	4.21494e-09	0.0133624	40.1416
ps02	10465386	CHH	-	1.32965e-11	0.00018969	-52.1449
ps02	14735415	CG	+	4.04811e-15	1.58815e-07	-37.4165
ps02	14773067	CG	-	1.86001e-13	4.67019e-06	-33.0097
ps02	14780559	CG	+	4.5248e-09	0.0136273	33.3333
ps02	14780703	CG	+	4.50306e-09	0.0136273	46.1845
ps02	14810741	CHH	-	9.74792e-10	0.00492509	38.7395
ps02	14818396	CG	+	4.80046e-16	2.73937e-08	55.5377
ps02	14818631	CG	+	4.55958e-12	7.7354e-05	33.9491
ps02	14833041	CHH	-	2.20464e-09	0.00869625	26.9118
ps02	14834982	CG	+	1.50084e-08	0.0266127	34.5368
ps02	18876690	CG	-	4.52617e-09	0.0136273	39.3518
ps02	18883070	CG	-	2.24383e-14	7.04239e-07	52.8926
ps03	5248202	CG	-	3.81752e-16	2.3963e-08	43.3884
ps03	5253950	CG	-	3.81752e-16	2.3963e-08	-43.5185

## Sheet: M3F-VS-M8F.C.gene.annot
chr	pos	ctype	strand	pvalue	qvalue	meth.diff	GeneID	position	Symbol	Description	KEGG_A_class	KEGG_B_class	Pathway	K_ID	GO Component	GO Function	GO Process
NC_010448.4	154810241	CG	+	1.04591e-10	0.000875375	-93.3333	LOC100037307	Genebody	DAB1	PREDICTED: disabled homolog 1 isoform X1 [Capra hircus]	-	-	-	-	-	-	-

## Sheet: M3M-VS-M3F.C.filter
chr	pos	ctype	strand	pvalue	qvalue	meth.diff
NC_010443.5	13859850	CHG	+	9.49538e-09	0.0407876	81.0924
NC_010443.5	16530793	CG	-	1.33235e-08	0.0477306	-90.9091
NC_010443.5	17267925	CG	+	6.03041e-09	0.0314983	80
NC_010443.5	19593484	CG	-	2.78389e-22	4.76215e-14	-60.2787
NC_010443.5	21716562	CG	-	2.64951e-09	0.0192766	-100
NC_010443.5	22789966	CG	-	2.36472e-10	0.00359565	85.7143
NC_010443.5	23833289	CHH	-	5.39636e-09	0.0290384	85.7143
NC_010443.5	24336911	CHH	-	1.34357e-09	0.0127684	-81.7143
NC_010443.5	24502187	CG	-	1.82253e-11	0.000431823	-82.6087
NC_010443.5	26287424	CHH	+	2.24195e-09	0.0178516	81.5476
NC_010443.5	29645381	CG	+	9.6542e-09	0.0407876	72
NC_010443.5	29710869	CG	-	6.97515e-09	0.034336	-100
NC_010443.5	33571416	CHH	+	3.34588e-09	0.0223549	82.5
NC_010443.5	37068532	CG	-	7.87614e-11	0.00153977	-88.8889
NC_010443.5	43479884	CHH	+	7.95417e-09	0.0368545	30
NC_010443.5	139106519	CHH	-	1.33122e-08	0.0477306	92.3077
NC_010443.5	179730028	CHG	+	7.29825e-09	0.0354124	-86.6667
NC_010443.5	227309121	CHH	+	5.47458e-09	0.0290384	87.5
NC_010443.5	233298910	CG	+	5.21596e-09	0.0283253	81.7805
NC_010443.5	270997313	CHH	-	3.95353e-09	0.0245066	100
NC_010444.4	27847662	CHH	-	1.33122e-08	0.0477306	-92.3077
NC_010444.4	90064115	CHH	-	1.01336e-08	0.0407876	-100
NC_010444.4	108013118	CHG	-	3.36511e-09	0.0223549	-92.8571
NC_010444.4	119661305	CG	+	3.24994e-10	0.0043603	48.3516
NC_010444.4	143960945	CHH	+	8.01666e-09	0.0368545	-100
NC_010444.4	150241470	CHH	+	1.12458e-09	0.011152	-100
NC_010445.4	19109103	CG	+	3.17014e-09	0.0216915	82.3529
NC_010445.4	21529886	CHH	-	1.81489e-10	0.00295674	94.1176
NC_010445.4	24972367	CHH	+	3.36511e-09	0.0223549	-92.8571
NC_010445.4	27826752	CG	+	3.24871e-10	0.0043603	-61.7978
NC_010445.4	47105888	CHH	+	6.24654e-10	0.00679071	-100
NC_010445.4	67576284	CG	+	6.31241e-09	0.032233	76.9231
NC_010445.4	84054815	CG	+	1.2547e-09	0.0120918	88.2353
NC_010445.4	109576306	CG	+	1.01336e-08	0.0407876	100
NC_010445.4	117474065	CG	+	6.76044e-09	0.0340132	-76.3889
NC_010445.4	126406687	CG	+	5.21146e-09	0.0283253	70.8333
NC_010446.5	31170649	CHH	-	1.4602e-09	0.0135757	-88.2353
NC_010446.5	41444111	CG	-	4.01314e-09	0.0245176	-100
NC_010446.5	44070996	CG	-	7.89599e-09	0.0368545	96.7742
NC_010446.5	68180159	CHG	-	2.56573e-09	0.0188773	-90
NC_010446.5	74147017	CHH	+	2.77392e-09	0.0197713	94.1176
NC_010446.5	81787538	CHH	-	1.20966e-08	0.0454327	90
NC_010446.5	97213001	CG	-	8.01666e-09	0.0368545	100
NC_010446.5	115307148	CG	-	1.6255e-11	0.000417634	-70.9957
NC_010446.5	124866165	CG	+	1.35268e-08	0.0482065	-75
NC_010447.5	16223117	CG	-	1.09179e-08	0.0422061	-76.4706
NC_010447.5	20746019	CG	-	2.67635e-09	0.0192766	42.029
NC_010447.5	39927003	CG	-	1.25959e-10	0.00222989	-26.4463
NC_010447.5	39931367	CG	+	1.83018e-11	0.000431823	28.2991
NC_010447.5	44631823	CG	+	2.50561e-14	1.55859e-06	57.6923
NC_010447.5	72145829	CG	+	1.64797e-11	0.000417634	88.0471
NC_010447.5	77932101	CHG	-	1.01092e-08	0.0407876	-93.3333
NC_010447.5	78076423	CG	+	1.52772e-09	0.0135757	-100
NC_010447.5	78339165	CHH	+	3.50315e-09	0.0228287	-23.4234
NC_010447.5	102679346	CG	-	2.56573e-09	0.0188773	-90
NC_010447.5	103547035	CG	-	1.08554e-08	0.0422061	83.3333
NC_010448.4	15002929	CHH	+	8.56442e-09	0.0385537	73.6842
NC_010448.4	56461167	CG	+	4.26916e-09	0.0254631	81.8182
NC_010448.4	63239989	CG	+	2.51304e-11	0.000573177	38.9313
NC_010448.4	99281667	CG	-	1.85139e-09	0.0154489	-81.8182
NC_010448.4	106970512	CG	-	2.69085e-10	0.0040026	92.8571
NC_010448.4	157173136	CG	+	7.11506e-09	0.0347746	100
NC_010448.4	157281151	CG	-	1.01336e-08	0.0407876	-100
NC_010448.4	159012821	CHH	-	1.01092e-08	0.0407876	93.3333
NC_010449.5	10155524	CG	+	1.08275e-08	0.0422061	-93.75
NC_010449.5	23959721	CHH	+	1.32974e-31	9.0987e-23	-69.467
NC_010449.5	24586838	CHH	-	1.27097e-10	0.00222989	-44.6061
NC_010449.5	24586841	CHG	+	1.11534e-25	2.54388e-17	60.4839
NC_010449.5	24595065	CG	-	6.97515e-09	0.034336	-100
NC_010449.5	24595181	CG	-	1.81674e-12	6.90607e-05	-34.5352
NC_010449.5	24595198	CG	-	1.19526e-12	4.81088e-05	-31.5315
NC_010449.5	51301194	CG	-	2.76651e-10	0.0040276	41.2791
NC_010449.5	79281974	CG	+	8.36545e-11	0.00159	78.125
NC_010449.5	108434268	CHG	+	6.16127e-09	0.0316979	95.6522
NC_010449.5	109712534	CHG	+	1.21509e-08	0.0454327	69.5906
NC_010449.5	118945998	CG	-	1.09159e-08	0.0422061	100
NC_010449.5	119489821	CHG	+	3.95353e-09	0.0245066	-100
NC_010449.5	119823603	CHG	+	9.55896e-14	5.03128e-06	95.6522
NC_010450.4	6101	CG	+	2.25266e-09	0.0178516	-41.4314
NC_010450.4	26306172	CG	+	5.73048e-09	0.0301619	-35.3659
NC_010450.4	35484029	CG	+	4.27955e-09	0.0254631	95.8333
NC_010450.4	42096239	CG	-	2.51606e-09	0.0188773	-64.7715
NC_010450.4	58870650	CG	-	9.48395e-09	0.0407876	31.25
NC_010450.4	75945383	CHH	-	8.73496e-09	0.0388107	-100
NC_010450.4	90026992	CG	-	4.20734e-10	0.00523427	40.2597
NC_010450.4	90033649	CG	+	3.83221e-11	0.000845861	73.8095
NC_010451.4	18346704	CHG	-	3.6633e-09	0.0234261	100
NC_010451.4	23461148	CG	+	8.58524e-27	2.9372e-18	61.2565
NC_010451.4	26382980	CHH	-	9.55097e-09	0.0407876	-87.5
NC_010451.4	27218277	CG	+	5.47458e-09	0.0290384	-90
NC_010451.4	30065154	CG	+	6.11023e-09	0.0316734	79.6296
NC_010451.4	32329012	CG	+	5.79033e-12	0.000172261	-36.963
NC_010451.4	49738946	CG	-	7.34908e-09	0.0354124	91.6667
NC_010451.4	63305426	CG	-	7.99011e-09	0.0368545	-53.3333
NC_010451.4	63394467	CG	+	6.25236e-10	0.00679071	25
NC_010451.4	63399311	CG	-	2.84009e-12	9.62853e-05	62.963
NC_010451.4	63399405	CG	-	1.0074e-09	0.0102882	34.4012
NC_010451.4	63425946	CHH	+	3.46966e-09	0.0228279	-59.7701
NC_010451.4	68840972	CG	+	1.28225e-08	0.0471705	-33.871
NC_010451.4	75501981	CG	-	9.55097e-09	0.0407876	89.4737
NC_010451.4	79592226	CG	+	1.81184e-09	0.0153054	50.7463
NC_010451.4	124933848	CG	-	3.55237e-09	0.022931	36.9187
NC_010451.4	126411975	CHG	+	4.78842e-11	0.000992863	-100
NC_010451.4	136177534	CG	+	4.72528e-09	0.026761	-95.2381
NC_010452.4	3087758	CG	+	1.7708e-09	0.0152322	92.3077
NC_010452.4	12415274	CG	-	3.16418e-10	0.0043603	-90
NC_010452.4	12485589	CHH	+	1.26414e-08	0.0467556	-80
NC_010452.4	13254451	CHH	+	2.08995e-10	0.00325009	100
NC_010452.4	16360325	CHH	+	4.73234e-09	0.026761	100
NC_010452.4	26275308	CHH	+	1.33122e-08	0.0477306	-94.1176
NC_010452.4	62595009	CG	-	9.65729e-10	0.010012	100
NC_010452.4	68235491	CHH	+	5.20414e-10	0.00613949	-50.9434
NC_010452.4	68235493	CHH	+	1.52044e-09	0.0135757	-56.25
NC_010452.4	68235496	CHH	+	4.8081e-10	0.00583809	-68.2927
NC_010453.5	25555826	CG	-	5.21499e-09	0.0283253	-93.3333
NC_010453.5	30232716	CHH	+	7.49606e-09	0.0358681	-90
NC_010453.5	32898515	CHH	-	4.27955e-09	0.0254631	-90.9091
NC_010453.5	41454884	CHH	+	3.41039e-10	0.00448758	-80
NC_010453.5	42014175	CG	+	1.18709e-08	0.0451255	72.8571
NC_010453.5	42824989	CHH	-	1.1314e-08	0.043492	-100
NC_010453.5	60112320	CG	+	1.01092e-08	0.0407876	-93.3333
NC_010453.5	69044491	CHH	+	9.7671e-09	0.0407876	-85
NC_010454.4	1182115	CG	+	1.12458e-09	0.011152	-100
NC_010454.4	11593661	CG	-	1.31986e-08	0.0477306	-77.7778
NC_010454.4	23594694	CG	+	1.26414e-08	0.0467556	-80
NC_010454.4	25046754	CHH	-	1.08275e-08	0.0422061	-92.8571
NC_010454.4	30641025	CG	+	9.95412e-13	4.2569e-05	32.0652
NC_010454.4	36477568	CG	+	2.08814e-09	0.0170098	100
NC_010454.4	39999711	CHH	+	5.12593e-09	0.0283253	-85
NC_010455.5	61057	CHG	-	7.36493e-21	8.39902e-13	-59.6971
NC_010455.5	8674656	CG	+	4.86334e-10	0.00583809	-33.3333
NC_010455.5	17147015	CHH	-	3.95353e-09	0.0245066	100
NC_010455.5	39104297	CHH	+	1.51549e-09	0.0135757	-85
NC_010455.5	40499930	CG	+	1.75531e-09	0.0152322	-40.2597
NC_010455.5	51899492	CHH	-	6.56902e-09	0.0332949	78.7879
NC_010455.5	55452403	CG	-	2.61366e-16	1.98709e-08	63.0385
NC_010455.5	57654394	CHG	+	2.39577e-12	8.62786e-05	56.5625
NC_010455.5	73947007	CHG	-	3.12542e-09	0.0216915	77.972
NC_010455.5	129139990	CHH	-	9.47441e-09	0.0407876	-88.4868
NC_010455.5	131643530	CHH	-	7.09888e-10	0.00758964	93.75
NC_010455.5	150426591	CG	+	6.89285e-09	0.034336	80
NC_010455.5	169165601	CHH	-	1.20966e-08	0.0454327	-90
NC_010455.5	177675388	CHG	-	4.73234e-09	0.026761	100
NC_010455.5	194337106	CHG	+	8.02537e-09	0.0368545	-40.7937
NC_010455.5	194337486	CG	+	7.90659e-14	4.50836e-06	42.1875
NC_010455.5	197683643	CHH	-	4.35473e-09	0.0256871	88.8889
NC_010455.5	203493732	CHH	+	2.21503e-16	1.89453e-08	43.1535
NC_010456.5	56679964	CG	+	1.06092e-08	0.0422061	77.7778
NC_010456.5	61376680	CG	+	1.7809e-09	0.0152322	-75.0639
NC_010456.5	80740290	CG	+	4.89444e-12	0.000152227	51
NC_010456.5	108525264	CHH	-	1.24137e-09	0.0120918	90
NC_010457.5	2121074	CHH	-	9.7671e-09	0.0407876	85
NC_010457.5	5109438	CG	+	2.8871e-10	0.00411559	100
NC_010457.5	23595610	CHH	-	9.55097e-09	0.0407876	87.5
NC_010457.5	28722609	CG	-	1.97974e-10	0.00315029	-80.4878
NC_010457.5	45303065	CG	+	5.55346e-10	0.00644055	-78.2609
NC_010457.5	60815836	CHH	-	2.43006e-09	0.018475	100
NC_010457.5	100957142	CHH	+	1.03708e-11	0.000283846	29.1429
NC_010458.4	11083306	CG	+	2.29405e-09	0.0178516	-89.1813
NC_010458.4	21663041	CG	-	1.65965e-10	0.00280857	90
NC_010458.4	70145553	CG	+	3.85732e-10	0.00488769	47.901
NC_010459.5	59113287	CG	-	1.08554e-08	0.0422061	83.3333
NC_010459.5	63366874	CG	+	3.14693e-09	0.0216915	-40
NC_010460.4	314217	CG	+	3.17014e-09	0.0216915	-82.3529
NC_010460.4	9179455	CHG	-	2.29587e-09	0.0178516	88.8889
NC_010460.4	23602502	CHH	+	3.97553e-09	0.0245066	-41.0315
NC_010460.4	23602506	CHH	+	2.95507e-12	9.62853e-05	-46.3634
NC_010460.4	42918764	CHH	-	8.73496e-09	0.0388107	-100
NC_010461.5	38350303	CG	+	1.52772e-09	0.0135757	-100
NC_010461.5	72570901	CG	+	2.38457e-09	0.0183329	-28.9308
NC_010461.5	81727257	CG	+	2.08818e-09	0.0170098	46.5517
NC_010461.5	83734250	CG	-	4.88974e-09	0.0274244	-29.8334
NC_010461.5	116937090	CG	-	1.86001e-13	9.09071e-06	-33.3333
NC_010462.3	21541064	CG	+	7.42931e-12	0.000211811	29.0503
NC_010462.3	25320902	CG	+	4.54997e-09	0.0266093	58.2757
ps01	7368792	CG	-	3.79509e-13	1.73118e-05	-38.4615
ps01	9010670	CHH	+	1.22525e-10	0.00222989	-41.3793
ps01	10102845	CG	+	7.59411e-10	0.0079942	43.0464
ps02	5358520	CG	+	1.17356e-08	0.0448605	-87.5
ps02	9336996	CG	-	4.47391e-11	0.000956641	27.3585
ps02	10345981	CHH	+	1.57314e-15	1.07641e-07	51.773
ps02	10346078	CG	+	3.84311e-10	0.00488769	37.3721
ps02	10346125	CHG	-	1.6829e-10	0.00280857	-43.12
ps02	10354344	CHH	-	4.08081e-19	3.98896e-11	-46.2908
ps02	10465386	CHH	-	6.21241e-11	0.00125024	51.4393
ps02	14773067	CG	-	1.62744e-21	2.22713e-13	51.5152
ps02	14819444	CG	+	4.68571e-09	0.026761	70.1299

## Sheet: M3M-VS-M3F.C.gene.annot
chr	pos	ctype	strand	pvalue	qvalue	meth.diff	GeneID	position	Symbol	Description	KEGG_A_class	KEGG_B_class	Pathway	K_ID	GO Component	GO Function	GO Process
NC_010452.4	68235491	CHH	+	5.20414e-10	0.00613949	-50.9434	LOC100521919	Genebody	ADARB2	PREDICTED: double-stranded RNA-specific editase B2 [Sus scrofa]	-	-	-	-	-	-	-

## Sheet: M3M-VS-M8M.C.filter
chr	pos	ctype	strand	pvalue	qvalue	meth.diff
NC_010443.5	1859650	CHH	+	2.33526e-07	0.0471306	100
NC_010443.5	6110066	CG	-	4.87179e-08	0.0195269	100
NC_010443.5	6337681	CHH	-	2.78814e-08	0.0145738	95.4545
NC_010443.5	7322964	CG	+	4.22135e-08	0.0181512	-93.3333
NC_010443.5	8123421	CG	+	2.12002e-07	0.0448845	100
NC_010443.5	9319959	CG	+	7.05127e-09	0.00627172	91.3043
NC_010443.5	9408376	CG	-	1.30899e-07	0.0343465	-85.7143
NC_010443.5	9441248	CHH	-	7.63136e-08	0.0252202	85.7143
NC_010443.5	10304236	CHH	-	1.46696e-08	0.00972336	-100
NC_010443.5	11077670	CG	-	6.74431e-08	0.0242064	-80
NC_010443.5	11299029	CG	-	1.33122e-08	0.00900594	-92.3077
NC_010443.5	11315727	CG	+	1.29739e-07	0.0343465	94.4444
NC_010443.5	11875986	CHH	+	8.73496e-09	0.00700648	100
NC_010443.5	12017943	CG	-	2.20972e-07	0.04626	82.3529
NC_010443.5	12089687	CG	+	1.93726e-07	0.0438734	-82.6389
NC_010443.5	12249644	CHH	+	6.3289e-08	0.0231133	87.3077
NC_010443.5	12374604	CHG	+	6.28438e-08	0.0230015	-88.2353
NC_010443.5	12646541	CG	+	1.28681e-08	0.00886102	83.6898
NC_010443.5	12742863	CG	-	8.73496e-09	0.00700648	-100
NC_010443.5	13797842	CHH	-	3.12598e-08	0.0152665	87.5
NC_010443.5	15242411	CG	+	1.99282e-07	0.044507	-90
NC_010443.5	15277495	CG	+	5.27067e-08	0.0201261	-93.75
NC_010443.5	15430278	CHH	+	9.17006e-08	0.027588	-82.6087
NC_010443.5	17095922	CG	-	2.43006e-09	0.00318433	100
NC_010443.5	17443761	CG	+	1.08275e-08	0.00795546	-92.8571
NC_010443.5	18414068	CG	-	4.9913e-08	0.0196489	100
NC_010443.5	18414107	CG	-	1.1314e-08	0.00803331	100
NC_010443.5	18414223	CG	-	1.51791e-07	0.0376286	92.3077
NC_010443.5	18419007	CHH	-	4.8874e-10	0.00114293	-95
NC_010443.5	19047753	CHH	-	8.52867e-08	0.02641	-100
NC_010443.5	19414674	CHH	+	5.21499e-09	0.00505272	-93.75
NC_010443.5	19466414	CG	-	2.25101e-07	0.047035	62.963
NC_010443.5	19522889	CG	+	7.00065e-08	0.0242064	100
NC_010443.5	19530613	CHH	+	1.80974e-08	0.0109871	-84.2105
NC_010443.5	19530643	CG	+	3.8459e-08	0.0169894	-82.3529
NC_010443.5	19593484	CG	-	8.98392e-12	5.73779e-05	-34.2723
NC_010443.5	19622382	CG	+	2.02719e-08	0.0113685	92.8571
NC_010443.5	19630919	CG	+	8.80054e-11	0.000332785	94.7368
NC_010443.5	19632741	CG	+	3.07314e-08	0.0152655	94.7368
NC_010443.5	19636359	CG	-	1.81184e-07	0.0415304	88.8889
NC_010443.5	20522591	CG	+	1.08554e-08	0.00795546	-83.3333
NC_010443.5	22047311	CHG	-	6.18383e-10	0.00132612	-90
NC_010443.5	22057820	CG	+	3.34588e-09	0.00386606	-82.5
NC_010443.5	22110706	CG	-	9.65729e-10	0.00172085	100
NC_010443.5	22131868	CHH	+	2.77392e-09	0.00341196	93.3333
NC_010443.5	22139096	CG	+	1.04912e-11	6.42828e-05	94.1176
NC_010443.5	22147204	CG	+	3.72116e-08	0.01656	-100
NC_010443.5	22153987	CHH	-	2.33526e-07	0.0471306	-100
NC_010443.5	22233210	CHH	-	7.67057e-11	0.000298587	100
NC_010443.5	23451884	CHH	+	4.55498e-08	0.0190414	85.7143
NC_010443.5	23687352	CHH	+	3.45839e-08	0.0162311	-75
NC_010443.5	24072069	CG	+	1.55033e-07	0.0376286	100
NC_010443.5	24156912	CHH	-	1.51713e-09	0.0023244	93.3333
NC_010443.5	24193577	CHG	-	4.8112e-08	0.0195269	-85.7143
NC_010443.5	24428273	CHG	+	8.52867e-08	0.02641	100
NC_010443.5	24502187	CG	-	4.24032e-08	0.0181973	-62.5
NC_010443.5	24514760	CHG	+	1.95734e-13	2.50021e-06	95.4545
NC_010443.5	24810982	CG	-	1.67299e-08	0.0105841	100
NC_010443.5	25292195	CHH	+	1.67299e-08	0.0105841	-100
NC_010443.5	25338007	CG	-	1.24846e-07	0.0339636	-93.75
NC_010443.5	25402384	CG	+	3.54274e-08	0.016421	86.6667
NC_010443.5	25457474	CG	-	6.93024e-08	0.0242064	72.8571
NC_010443.5	25918270	CG	-	7.00065e-08	0.0242064	100
NC_010443.5	26162258	CG	+	9.04571e-10	0.00168619	-100
NC_010443.5	26250072	CHG	+	1.18748e-07	0.033283	77.7778
NC_010443.5	26532020	CG	-	1.14125e-11	6.80375e-05	100
NC_010443.5	26545630	CG	-	1.84666e-08	0.0111323	81.25
NC_010443.5	26670249	CG	-	1.55348e-07	0.0376286	100
NC_010443.5	27108883	CG	-	1.46696e-08	0.00972336	100
NC_010443.5	27223757	CG	+	1.64372e-07	0.0387781	-91.6667
NC_010443.5	27323145	CHH	-	8.9933e-09	0.00718756	-90.9091
NC_010443.5	27428144	CG	+	3.24923e-08	0.0156149	100
NC_010443.5	28404631	CG	-	7.77825e-09	0.00665018	-94.4444
NC_010443.5	28691227	CG	+	1.85281e-07	0.042396	-73.6842
NC_010443.5	28927409	CHG	+	6.97515e-09	0.00622074	-100
NC_010443.5	28951463	CHH	+	3.67008e-08	0.016421	-100
NC_010443.5	29231942	CHH	+	7.85621e-08	0.0252202	-100
NC_010443.5	29757595	CG	+	1.67299e-08	0.0105841	-100
NC_010443.5	30571274	CG	+	1.28681e-08	0.00886102	83.6898
NC_010443.5	31278489	CG	+	3.89281e-08	0.0171509	-80.8081
NC_010443.5	31416767	CHG	-	1.55033e-07	0.0376286	-100
NC_010443.5	31639551	CG	+	5.11793e-08	0.0200758	91.3043
NC_010443.5	31951286	CHH	+	7.00065e-08	0.0242064	100
NC_010443.5	32534607	CG	+	5.89155e-08	0.0218661	87.5
NC_010443.5	32608741	CG	+	2.64951e-09	0.0033019	100
NC_010443.5	32672362	CG	+	3.43555e-10	0.000905763	94.1176
NC_010443.5	32727326	CHG	-	8.52867e-08	0.02641	100
NC_010443.5	32938154	CHH	-	2.0894e-07	0.0448845	-90.9091
NC_010443.5	32942180	CG	+	6.43249e-11	0.000257981	100
NC_010443.5	33038644	CG	+	1.59322e-07	0.0384786	-83.612
NC_010443.5	33124890	CHH	+	2.34851e-07	0.0472665	-83.3333
NC_010443.5	33152447	CG	+	4.71181e-08	0.0195269	-70
NC_010443.5	33294440	CHH	+	6.3289e-08	0.0231133	87.3077
NC_010443.5	33515011	CG	-	2.12028e-07	0.0448845	-81.8182
NC_010443.5	35990189	CG	-	2.00588e-08	0.0113685	-90.9091
NC_010443.5	36011933	CG	+	2.00391e-08	0.0113685	-100
NC_010443.5	36160680	CHH	+	6.03041e-09	0.0056285	-83.3333
NC_010443.5	36160761	CHH	+	3.49079e-12	2.8171e-05	-95.6522
NC_010443.5	36160982	CG	+	1.98325e-11	0.00010584	100
NC_010443.5	36185996	CG	+	1.99282e-07	0.044507	90
NC_010443.5	36336833	CHG	-	2.33526e-07	0.0471306	100
NC_010443.5	36364339	CG	-	5.27067e-08	0.0201261	-93.75
NC_010443.5	36396294	CG	-	6.87011e-10	0.00141826	90.4762
NC_010443.5	36397199	CG	+	2.12002e-07	0.0448845	100
NC_010443.5	36399705	CHH	+	2.12002e-07	0.0448845	-100
NC_010443.5	36413426	CG	+	3.24923e-08	0.0156149	100
NC_010443.5	36959931	CHH	-	2.16184e-08	0.0118525	100
NC_010443.5	37138174	CHH	+	3.92132e-08	0.0171509	92.8571
NC_010443.5	37154096	CG	+	3.1725e-08	0.0154481	-80.9524
NC_010443.5	37545875	CG	+	4.33878e-08	0.0183932	80
NC_010443.5	37755866	CG	-	8.52867e-08	0.02641	100
NC_010443.5	38486318	CHG	-	1.19036e-07	0.0333074	78.3654
NC_010443.5	39817822	CG	-	7.70453e-08	0.0252202	-65
NC_010443.5	39914984	CG	-	1.23765e-09	0.00202334	-89.4444
NC_010443.5	39939766	CG	-	1.12458e-09	0.00189362	-100
NC_010443.5	40399262	CHH	+	4.8874e-10	0.00114293	95
NC_010443.5	40527074	CHH	+	6.97515e-09	0.00622074	100
NC_010443.5	40599139	CHH	-	1.12635e-10	0.00039437	100
NC_010443.5	41081337	CHH	+	2.87651e-08	0.014593	100
NC_010443.5	41303770	CG	+	2.32289e-07	0.0471306	72.4138
NC_010443.5	41475329	CHH	-	2.3184e-07	0.0471306	-68.4211
NC_010443.5	41481836	CHH	+	7.60298e-08	0.0252202	-82.5
NC_010443.5	41503231	CHH	+	1.33122e-08	0.00900594	-94.1176
NC_010443.5	43065592	CHH	+	4.6107e-09	0.00472341	88.2353
NC_010443.5	43152647	CHH	-	8.73496e-09	0.00700648	-100
NC_010443.5	43167382	CG	+	1.36604e-11	7.92957e-05	100
NC_010443.5	43306372	CG	+	1.27078e-07	0.0339636	100
NC_010443.5	43479828	CHG	-	1.89651e-07	0.0431721	-33.7349
NC_010443.5	43621151	CG	+	8.01666e-09	0.00681003	-100
NC_010443.5	43622231	CG	-	1.29739e-07	0.0343465	90
NC_010443.5	44480554	CHH	-	1.81184e-07	0.0415304	-88.8889
NC_010443.5	46149826	CHH	+	3.56775e-10	0.000925864	100
NC_010443.5	46188727	CG	-	2.705e-08	0.0143088	-65.5172
NC_010443.5	46255439	CHH	-	4.87054e-08	0.0195269	-78.5714
NC_010443.5	47657462	CHH	+	1.13387e-07	0.0323748	80
NC_010443.5	49912734	CG	-	1.24137e-09	0.00202334	-88.8889
NC_010443.5	50018588	CHH	+	3.11194e-08	0.0152655	-91.6667
NC_010443.5	52929406	CG	-	1.26985e-07	0.0339636	82.2368
NC_010443.5	53081411	CG	-	2.0894e-07	0.0448845	90.9091
NC_010443.5	53086484	CG	-	2.87555e-08	0.014593	82.9545
NC_010443.5	53186504	CHH	-	7.00065e-08	0.0242064	100
NC_010443.5	55206348	CG	-	2.0894e-07	0.0448845	93.3333
NC_010443.5	56267641	CHH	-	6.98448e-08	0.0242064	73.7154
NC_010443.5	56366949	CG	-	1.55033e-07	0.0376286	100
NC_010443.5	56377382	CG	+	7.86622e-08	0.0252202	92.8571
NC_010443.5	56769310	CG	-	6.16519e-08	0.0228049	-82.9721
NC_010443.5	57185779	CHH	-	1.20966e-08	0.00840853	-90
NC_010443.5	57263543	CG	-	1.99282e-07	0.044507	94.1176
NC_010443.5	58399705	CG	+	2.33736e-08	0.0125751	92.3077
NC_010443.5	60683943	CHG	-	3.56775e-10	0.000925864	100
NC_010443.5	64747379	CG	-	1.46696e-08	0.00972336	100
NC_010443.5	66033358	CG	-	6.18602e-10	0.00132612	33.8346
NC_010443.5	67389813	CG	-	5.84163e-08	0.0218524	-69.5652
NC_010443.5	67877307	CG	+	2.08814e-09	0.00282005	100
NC_010443.5	76647790	CG	-	1.27078e-07	0.0339636	100
NC_010443.5	81194132	CHH	-	1.32212e-07	0.034459	76.9231
NC_010443.5	81913228	CHH	-	1.71203e-07	0.0396331	88.8889
NC_010443.5	82443124	CHH	+	2.00228e-08	0.0113685	100
NC_010443.5	82471447	CG	-	3.95353e-09	0.00429028	-100
NC_010443.5	82560990	CG	+	1.91194e-09	0.00276657	78.9474
NC_010443.5	82573594	CHG	-	1.17436e-13	1.72696e-06	-100
NC_010443.5	82583941	CG	+	4.79889e-08	0.0195269	-90.9091
NC_010443.5	82588773	CHH	-	7.00065e-08	0.0242064	100
NC_010443.5	82615256	CG	+	9.17006e-08	0.027588	-82.6087
NC_010443.5	82634897	CG	-	4.87179e-08	0.0195269	-100
NC_010443.5	82640860	CG	+	4.01314e-09	0.00429028	-100
NC_010443.5	83119976	CG	+	2.20359e-07	0.04626	62.069
NC_010443.5	85793516	CHG	-	9.17006e-08	0.027588	76.4706
NC_010443.5	86003492	CG	-	2.45723e-07	0.0489484	-78.5714
NC_010443.5	86107649	CHG	-	5.27067e-08	0.0201261	-91.6667
NC_010443.5	86121852	CHH	-	1.07429e-07	0.0309901	-71.4286
NC_010443.5	86122414	CG	-	1.12458e-09	0.00189362	100
NC_010443.5	86122483	CHH	-	8.73496e-09	0.00700648	-100
NC_010443.5	86259860	CHH	-	2.02719e-08	0.0113685	-93.3333
NC_010443.5	86375944	CHH	+	1.24846e-07	0.0339636	-90.9091
NC_010443.5	86500713	CG	-	2.05184e-09	0.00282005	100
NC_010443.5	86568879	CHG	+	2.11998e-10	0.000641116	-78.2609
NC_010443.5	86831602	CG	+	2.01328e-07	0.0448845	-73.913
NC_010443.5	86904384	CHH	+	1.71203e-07	0.0396331	-84.6154
NC_010443.5	86920385	CHH	-	2.33526e-07	0.0471306	-100
NC_010443.5	86930083	CHH	-	1.24846e-07	0.0339636	-93.75
NC_010443.5	87804408	CHH	-	2.36005e-08	0.0126458	69.5652
NC_010443.5	87807622	CG	+	1.06092e-08	0.00795546	84.6154
NC_010443.5	87845532	CHH	+	2.08814e-09	0.00282005	100
NC_010443.5	87933142	CHH	+	7.98275e-09	0.00681003	78.2609
NC_010443.5	87934532	CG	+	1.05679e-07	0.0309163	-84.6154
NC_010443.5	93825545	CG	-	2.20972e-07	0.04626	82.3529
NC_010443.5	96044006	CHH	-	2.0894e-07	0.0448845	-90.9091
NC_010443.5	96549791	CG	-	6.65783e-08	0.0241414	-90
NC_010443.5	96618499	CG	+	1.24137e-09	0.00202334	-88.8889
NC_010443.5	98682853	CHH	-	4.9913e-08	0.0196489	-100
NC_010443.5	100405063	CHH	-	1.67299e-08	0.0105841	100
NC_010443.5	102853904	CG	-	2.95426e-08	0.0148894	-81.25
NC_010443.5	104911290	CHG	-	1.71203e-07	0.0396331	88.8889
NC_010443.5	104973803	CG	+	7.77825e-09	0.00665018	-92.3077
NC_010443.5	110930132	CG	+	3.99846e-08	0.0174248	90
NC_010443.5	111238779	CG	+	8.73496e-09	0.00700648	100
NC_010443.5	111269880	CHH	+	1.02287e-07	0.0303536	-73.3333
NC_010443.5	119886395	CG	-	1.64372e-07	0.0387781	-91.6667
NC_010443.5	123452605	CHH	-	2.16314e-07	0.0454718	-81.9444
NC_010443.5	125964287	CHH	-	2.02719e-08	0.0113685	92.8571
NC_010443.5	126979511	CG	+	6.80598e-09	0.00616121	83.3333
NC_010443.5	127192596	CG	+	2.12002e-07	0.0448845	-100
NC_010443.5	128799174	CG	-	7.48073e-08	0.0252202	90.9091
NC_010443.5	128822814	CG	-	1.02021e-07	0.0303017	69.4316
NC_010443.5	129367977	CHH	-	4.27379e-08	0.0182463	84.6154
NC_010443.5	129369345	CHH	+	7.00065e-08	0.0242064	100
NC_010443.5	132125810	CHH	-	2.30405e-07	0.0471306	87.5
NC_010443.5	132208523	CG	+	5.1815e-08	0.0201261	100
NC_010443.5	132277615	CHG	-	1.55033e-07	0.0376286	-100
NC_010443.5	132436726	CHH	+	7.00065e-08	0.0242064	100
NC_010443.5	138434753	CHH	+	1.46447e-07	0.0373452	-73.3333
NC_010443.5	141035344	CG	+	1.18748e-07	0.033283	-77.7778
NC_010443.5	141043838	CG	+	8.52867e-08	0.02641	100
NC_010443.5	141047505	CG	+	6.87223e-10	0.00141826	85.9307
NC_010443.5	142180266	CG	+	8.13498e-10	0.00159742	38.5542
NC_010443.5	142222071	CG	-	2.4295e-09	0.00318433	27.5076
NC_010443.5	144135398	CG	+	1.27078e-07	0.0339636	100
NC_010443.5	144791598	CG	-	2.33029e-10	0.000670462	-100
NC_010443.5	144859173	CHH	+	5.27067e-08	0.0201261	93.75
NC_010443.5	144933767	CHH	+	1.55033e-07	0.0376286	-100
NC_010443.5	145003528	CG	-	7.00065e-08	0.0242064	100
NC_010443.5	145013880	CHH	-	1.64372e-07	0.0387781	91.6667
NC_010443.5	145116569	CHH	-	1.64372e-07	0.0387781	91.6667
NC_010443.5	145116584	CHH	-	4.01314e-09	0.00429028	100
NC_010443.5	145133362	CG	+	1.7708e-09	0.0026274	-92.3077
NC_010443.5	145251717	CG	-	1.74895e-08	0.010667	-100
NC_010443.5	145253825	CG	-	6.03041e-09	0.0056285	-80
NC_010443.5	145663523	CHH	+	7.86622e-08	0.0252202	92.3077
NC_010443.5	145815215	CHH	+	1.98125e-10	0.000618437	-100
NC_010443.5	145905945	CG	-	4.9913e-08	0.0196489	100
NC_010443.5	146605000	CG	+	7.62593e-09	0.00662263	78.9474
NC_010443.5	147018882	CG	-	7.76471e-12	5.19018e-05	-95.6522
NC_010443.5	147435112	CHG	-	7.85621e-08	0.0252202	100
NC_010443.5	149238904	CHH	+	2.15033e-07	0.0453033	-86.6667
NC_010443.5	149787417	CHH	-	1.74451e-07	0.0402519	52.1739
NC_010443.5	151082501	CG	-	3.43977e-08	0.0161666	84.2105
NC_010443.5	151106093	CHH	+	3.69814e-11	0.000169509	-84.2857
NC_010443.5	154937180	CHH	-	1.88261e-08	0.0111632	-91.6667
NC_010443.5	155758362	CG	+	1.14397e-07	0.0323748	-87.0833
NC_010443.5	155881770	CHH	+	2.12002e-07	0.0448845	100
NC_010443.5	157055750	CHG	-	4.96692e-08	0.0196489	70.8333
NC_010443.5	158550691	CG	-	1.27078e-07	0.0339636	-100
NC_010443.5	162477848	CG	+	2.33526e-07	0.0471306	-100
NC_010443.5	162774863	CG	-	2.15033e-07	0.0453033	86.6667
NC_010443.5	162783160	CG	-	7.77825e-09	0.00665018	-92.3077
NC_010443.5	162989588	CG	+	2.60138e-09	0.0033019	-93.75
NC_010443.5	164983686	CHH	-	7.00065e-08	0.0242064	-100
NC_010443.5	165722995	CHH	-	2.6204e-08	0.0139169	-71.875
NC_010443.5	169751642	CG	-	7.65188e-08	0.0252202	-90.9091
NC_010443.5	172118937	CHH	-	3.11194e-08	0.0152655	94.1176
NC_010443.5	173041515	CG	-	7.86622e-08	0.0252202	92.8571
NC_010443.5	173048613	CG	+	7.00131e-08	0.0242064	-76
NC_010443.5	173053180	CG	-	2.12002e-07	0.0448845	100
NC_010443.5	173482881	CHH	+	3.67008e-08	0.016421	-100
NC_010443.5	174038345	CHG	-	1.18748e-07	0.033283	80.9524
NC_010443.5	174040577	CHH	+	7.45626e-08	0.0252202	68.1818
NC_010443.5	174041113	CHG	+	4.22135e-08	0.0181512	92.3077
NC_010443.5	174482573	CHH	-	3.45839e-08	0.0162311	-75
NC_010443.5	175865310	CG	-	2.64951e-09	0.0033019	100
NC_010443.5	176168913	CG	+	2.78814e-08	0.0145738	90
NC_010443.5	176300250	CHH	-	2.00228e-08	0.0113685	-100
NC_010443.5	179730028	CHG	+	2.15033e-07	0.0453033	-86.6667
NC_010443.5	180450300	CG	+	6.59551e-09	0.00598706	100
NC_010443.5	181987000	CG	-	2.20972e-07	0.04626	82.3529
NC_010443.5	183227131	CG	+	2.77788e-08	0.0145662	-90
NC_010443.5	183252828	CG	+	3.72116e-08	0.01656	100
NC_010443.5	185597936	CG	+	4.9163e-08	0.0196489	-76.1905
NC_010443.5	188991398	CG	-	7.94234e-10	0.00156423	83.3333
NC_010443.5	192370806	CHH	-	1.33122e-08	0.00900594	-92.3077
NC_010443.5	192910822	CG	-	1.59786e-07	0.0384922	77.2727
NC_010443.5	194650421	CG	-	7.86622e-08	0.0252202	92.8571
NC_010443.5	201675190	CG	-	2.30438e-07	0.0471306	62.2896
NC_010443.5	201749257	CHH	-	3.07314e-08	0.0152655	-90.9091
NC_010443.5	202589411	CG	+	1.15339e-09	0.00192256	92.8571
NC_010443.5	202632125	CHG	-	3.24923e-08	0.0156149	-100
NC_010443.5	204956016	CG	+	1.08275e-08	0.00795546	92.8571
NC_010443.5	205691233	CHH	-	2.3184e-07	0.0471306	-68.4211
NC_010443.5	205816557	CG	-	1.08833e-12	1.05912e-05	51.2328
NC_010443.5	206695696	CHG	-	5.93919e-09	0.00558269	-85.422
NC_010443.5	207501789	CG	-	1.24846e-07	0.0339636	-90.9091
NC_010443.5	207586943	CG	+	1.23627e-10	0.000423885	82.3529
NC_010443.5	209716403	CG	+	3.8459e-08	0.0169894	82.3529
NC_010443.5	209755437	CG	+	5.01025e-10	0.00114293	100
NC_010443.5	209757486	CG	+	3.54274e-08	0.016421	88.8889
NC_010443.5	209758240	CHH	+	1.28866e-07	0.0343465	-88.8889
NC_010443.5	209883393	CG	+	3.36511e-09	0.00386606	94.4444
NC_010443.5	210331912	CHH	+	2.08814e-09	0.00282005	-100
NC_010443.5	210349452	CHH	-	2.60138e-09	0.0033019	-93.75
NC_010443.5	210376986	CHH	+	1.08275e-08	0.00795546	-92.8571
NC_010443.5	210742948	CG	-	1.27078e-07	0.0339636	100
NC_010443.5	212393350	CG	+	3.34129e-08	0.0157935	100
NC_010443.5	212457707	CHH	+	4.22135e-08	0.0181512	-93.3333
NC_010443.5	213264779	CHH	+	1.64372e-07	0.0387781	91.6667
NC_010443.5	213367458	CHH	-	2.55871e-11	0.000130959	-93.75
NC_010443.5	213399841	CG	+	2.64589e-14	4.37727e-07	95.6522
NC_010443.5	213454100	CHH	-	1.64372e-07	0.0387781	-91.6667
NC_010443.5	213846447	CG	-	1.74895e-08	0.010667	100
NC_010443.5	215390164	CG	-	6.62954e-12	4.66711e-05	100
NC_010443.5	215844261	CG	-	1.93726e-07	0.0438734	-82.3529
NC_010443.5	217193191	CG	-	3.07314e-08	0.0152655	90.9091
NC_010443.5	219526394	CHH	-	1.3978e-07	0.0357968	-100
NC_010443.5	219543181	CHH	+	8.83465e-13	8.99432e-06	-95
NC_010443.5	221421151	CHH	+	9.16995e-08	0.027588	91.6667
NC_010443.5	221509516	CG	+	1.99282e-07	0.044507	90
NC_010443.5	221589780	CG	+	1.07883e-11	6.49011e-05	100
NC_010443.5	223048425	CG	-	7.77825e-09	0.00665018	-92.3077
NC_010443.5	223060375	CHH	+	2.13028e-08	0.0118066	84.6591
NC_010443.5	223188286	CG	-	2.33526e-07	0.0471306	100
NC_010443.5	224223963	CG	+	2.84215e-09	0.00344466	-92.3077
NC_010443.5	228746466	CHH	-	1.88261e-08	0.0111632	91.6667
NC_010443.5	230832447	CG	+	7.00065e-08	0.0242064	-100
NC_010443.5	230841961	CHG	+	7.85621e-08	0.0252202	-100
NC_010443.5	231125030	CHH	+	2.29269e-07	0.0471306	86.6071
NC_010443.5	233406260	CHH	-	1.4052e-09	0.00224611	85.7143
NC_010443.5	236453966	CG	+	5.27067e-08	0.0201261	91.6667
NC_010443.5	236655154	CG	+	1.26985e-07	0.0339636	-82.2368
NC_010443.5	236846512	CG	-	7.65188e-08	0.0252202	90.9091
NC_010443.5	236889298	CG	+	4.59522e-09	0.00472341	-88.8545
NC_010443.5	239548948	CG	+	5.89155e-08	0.0218661	87.5
NC_010443.5	239603181	CG	+	2.45338e-08	0.0130976	-84.6154
NC_010443.5	239779838	CG	-	9.39246e-08	0.028086	76.9231
NC_010443.5	242302934	CHG	-	2.02719e-08	0.0113685	-93.3333
NC_010443.5	243363600	CG	-	4.55498e-08	0.0190414	85.7143
NC_010443.5	245427879	CG	+	6.28438e-08	0.0230015	86.6667
NC_010443.5	246770150	CG	+	1.49881e-08	0.00989018	-77.2727
NC_010443.5	247293935	CHG	+	4.87179e-08	0.0195269	100
NC_010443.5	251800815	CHH	+	7.98773e-08	0.0254986	81.25
NC_010443.5	251968031	CG	+	3.67008e-08	0.016421	-100
NC_010443.5	252724083	CG	+	1.1314e-08	0.00803331	100
NC_010443.5	252869551	CHH	-	2.12002e-07	0.0448845	-100
NC_010443.5	253207580	CG	-	1.03025e-09	0.00179075	-87.5
NC_010443.5	254264001	CG	+	1.3978e-07	0.0357968	100
NC_010443.5	257386874	CG	-	5.27067e-08	0.0201261	93.75
NC_010443.5	258041347	CHH	+	1.52794e-09	0.0023244	-100
NC_010443.5	258537206	CG	-	6.98682e-10	0.00141826	100
NC_010443.5	259453606	CG	+	1.24846e-07	0.0339636	-90.9091
NC_010443.5	259488809	CHH	+	7.65188e-08	0.0252202	90.9091
NC_010443.5	259576957	CG	+	1.04591e-10	0.000378214	-93.3333
NC_010443.5	260103164	CHH	-	1.30899e-07	0.0343465	-85.7143
NC_010443.5	260796909	CHH	-	2.87651e-08	0.014593	-100
NC_010443.5	260806148	CG	+	7.65188e-08	0.0252202	-94.1176
NC_010443.5	261022211	CHH	-	2.12002e-07	0.0448845	100
NC_010443.5	261074253	CG	+	2.0894e-07	0.0448845	90.9091
NC_010443.5	261281740	CG	-	5.48638e-10	0.00120618	100
NC_010443.5	261281759	CG	-	1.88261e-08	0.0111632	91.6667
NC_010443.5	261383510	CHG	+	1.71203e-07	0.0396331	84.6154
NC_010443.5	261469751	CHH	+	8.52867e-08	0.02641	-100
NC_010443.5	261628176	CG	+	7.85621e-08	0.0252202	-100
NC_010443.5	261768053	CHG	+	8.73496e-09	0.00700648	-100
NC_010443.5	262376436	CG	+	3.8459e-08	0.0169894	82.3529
NC_010443.5	264188935	CG	-	2.33526e-07	0.0471306	100
NC_010443.5	264968646	CG	+	1.67299e-08	0.0105841	100
NC_010443.5	266038422	CHG	-	1.52794e-09	0.0023244	100
NC_010443.5	266170834	CG	+	4.9913e-08	0.0196489	100
NC_010443.5	266307165	CHH	+	1.71203e-07	0.0396331	-84.6154
NC_010443.5	267937097	CG	-	1.71203e-07	0.0396331	-88.8889
NC_010443.5	268485663	CG	+	1.92946e-09	0.00276657	-100
NC_010443.5	268485684	CHH	+	9.65729e-10	0.00172085	100
NC_010443.5	269202410	CHH	-	2.02719e-08	0.0113685	92.8571
NC_010443.5	269262322	CG	-	1.24846e-07	0.0339636	-90.9091
NC_010443.5	270188577	CG	-	1.3859e-10	0.000461142	-100
NC_010443.5	270804380	CG	+	1.83411e-10	0.000580726	-90.9091
NC_010443.5	270812980	CG	+	3.40126e-10	0.000905763	-100
NC_010443.5	270987566	CHH	+	2.04695e-08	0.0113925	89.4737
NC_010443.5	271836079	CG	-	6.25735e-08	0.0230015	-87.451
NC_010443.5	272230985	CG	-	1.55033e-07	0.0376286	-100
NC_010443.5	272300630	CG	+	1.24846e-07	0.0339636	-90.9091
NC_010443.5	273244096	CG	+	6.87765e-09	0.0062091	-87.5
NC_010443.5	273697370	CG	+	1.55033e-07	0.0376286	-100
NC_010443.5	274022244	CG	-	3.11913e-09	0.00367928	84.2353
NC_010444.4	2657508	CG	-	1.55033e-07	0.0376286	-100
NC_010444.4	3439579	CG	+	1.3978e-07	0.0357968	100
NC_010444.4	4425589	CG	+	7.19553e-08	0.0246844	55.8824
NC_010444.4	4697304	CG	+	1.24846e-07	0.0339636	-90.9091
NC_010444.4	4700106	CG	-	2.02719e-08	0.0113685	92.8571
NC_010444.4	4993089	CHH	+	6.59551e-09	0.00598706	-100
NC_010444.4	5964708	CG	+	1.55348e-07	0.0376286	-100
NC_010444.4	6202480	CHH	-	2.12002e-07	0.0448845	100
NC_010444.4	6915370	CHH	-	2.12002e-07	0.0448845	-100
NC_010444.4	6917911	CG	-	3.54274e-08	0.016421	88.8889
NC_010444.4	7353569	CHG	-	1.55348e-07	0.0376286	-100
NC_010444.4	8825812	CG	-	2.45723e-07	0.0489484	-85.7143
NC_010444.4	9341386	CHH	-	7.85621e-08	0.0252202	100
NC_010444.4	10262986	CG	-	2.02719e-08	0.0113685	-92.8571
NC_010444.4	11324334	CHH	-	1.14397e-07	0.0323748	-87.0833
NC_010444.4	11793463	CHG	+	1.01902e-08	0.00785019	-70.5882
NC_010444.4	11839177	CG	+	1.24846e-07	0.0339636	93.75
NC_010444.4	11948509	CHH	-	9.65729e-10	0.00172085	-100
NC_010444.4	14881186	CG	+	8.52867e-08	0.02641	100
NC_010444.4	17310032	CG	+	1.64372e-07	0.0387781	91.6667
NC_010444.4	17712302	CHH	+	4.87179e-08	0.0195269	-100
NC_010444.4	17781057	CG	+	1.55886e-07	0.0377175	-65
NC_010444.4	17831964	CG	-	1.29739e-07	0.0343465	90
NC_010444.4	19676602	CG	-	4.22135e-08	0.0181512	-93.3333
NC_010444.4	21488570	CG	+	1.05679e-07	0.0309163	89.4737
NC_010444.4	21712948	CG	+	1.99282e-07	0.044507	-90
NC_010444.4	21760177	CG	-	2.354e-08	0.0126441	-77.2727
NC_010444.4	22700288	CHG	+	1.23887e-09	0.00202334	78.9474
NC_010444.4	22938656	CHH	+	3.95353e-09	0.00429028	100
NC_010444.4	23289055	CG	-	2.29269e-07	0.0471306	-86.6071
NC_010444.4	23455124	CG	-	9.16995e-08	0.027588	-91.6667
NC_010444.4	23663949	CG	-	4.22135e-08	0.0181512	93.3333
NC_010444.4	23665485	CG	-	1.09159e-08	0.00795546	100
NC_010444.4	23665831	CHH	-	1.71203e-07	0.0396331	-84.6154
NC_010444.4	23687073	CG	-	1.3558e-12	1.26366e-05	-88
NC_010444.4	23873325	CHG	-	6.59551e-09	0.00598706	-100
NC_010444.4	25419638	CG	+	1.55033e-07	0.0376286	100
NC_010444.4	25783588	CHH	+	2.00228e-08	0.0113685	100
NC_010444.4	25805543	CHH	+	8.49027e-09	0.00700648	88.2353
NC_010444.4	25817098	CHG	-	1.68788e-07	0.03951	70
NC_010444.4	26144176	CG	-	2.08814e-09	0.00282005	-100
NC_010444.4	26178497	CHH	+	3.24923e-08	0.0156149	100
NC_010444.4	26382489	CHH	-	1.66291e-07	0.0391055	-83.3333
NC_010444.4	27453152	CG	-	2.25075e-07	0.047035	-76.6667
NC_010444.4	27752550	CHH	+	1.3978e-07	0.0357968	-100
NC_010444.4	27824857	CG	+	9.42371e-08	0.028116	-75
NC_010444.4	27860417	CHG	+	7.98773e-08	0.0254986	85
NC_010444.4	28144793	CG	+	8.907e-11	0.000334897	90.9091
NC_010444.4	31473652	CHG	-	9.16995e-08	0.027588	-93.3333
NC_010444.4	33281994	CHH	+	9.17006e-08	0.027588	-76.4706
NC_010444.4	36064518	CHH	-	4.87179e-08	0.0195269	-100
NC_010444.4	37592669	CG	+	1.92648e-07	0.043749	-78.9474
NC_010444.4	38344930	CG	-	2.30405e-07	0.0471306	85.7143
NC_010444.4	40108002	CG	-	9.57405e-13	9.59941e-06	82.7586
NC_010444.4	40207651	CHH	-	1.41404e-07	0.0361707	79.1444
NC_010444.4	41006959	CG	+	1.00887e-08	0.00783285	-84.127
NC_010444.4	43430526	CG	-	2.0894e-07	0.0448845	90.9091
NC_010444.4	44563829	CHH	-	4.27379e-08	0.0182463	-84.6154
NC_010444.4	44639650	CHH	-	1.93726e-07	0.0438734	-82.6389
NC_010444.4	45148864	CG	-	7.59024e-08	0.0252202	-79.2105
NC_010444.4	52913469	CG	+	1.64372e-07	0.0387781	91.6667
NC_010444.4	54143419	CHG	+	8.61307e-08	0.0265596	90
NC_010444.4	62445109	CG	+	3.36511e-09	0.00386606	-92.8571
NC_010444.4	62466067	CG	-	2.45723e-07	0.0489484	-85.7143
NC_010444.4	62468149	CHH	+	8.52867e-08	0.02641	100
NC_010444.4	69834577	CG	-	8.52867e-08	0.02641	100
NC_010444.4	69950667	CG	+	2.87651e-08	0.014593	-100
NC_010444.4	71686472	CHG	+	1.05679e-07	0.0309163	-89.4737
NC_010444.4	71838097	CHH	-	3.20659e-09	0.00374904	-87.5
NC_010444.4	71838619	CG	-	1.59786e-07	0.0384922	-77.2727
NC_010444.4	77251369	CG	+	1.51791e-07	0.0376286	92.3077
NC_010444.4	81707813	CHH	+	2.34772e-08	0.0126206	82.0106
NC_010444.4	82447336	CG	+	2.29269e-07	0.0471306	86.6071
NC_010444.4	85914667	CG	-	4.79889e-08	0.0195269	90.9091
NC_010444.4	86922197	CHH	+	1.06183e-07	0.0309259	78.5714
NC_010444.4	87006489	CHG	-	7.00065e-08	0.0242064	100
NC_010444.4	87015217	CG	-	7.85621e-08	0.0252202	-100
NC_010444.4	87015435	CG	+	8.43347e-12	5.52558e-05	100
NC_010444.4	87018186	CHH	-	1.06794e-07	0.0309259	78.9474
NC_010444.4	87018280	CG	-	1.34175e-08	0.00902336	-86.3636
NC_010444.4	87018844	CG	-	9.80763e-10	0.00173534	-100
NC_010444.4	87020830	CHH	+	4.9913e-08	0.0196489	100
NC_010444.4	87021850	CG	-	9.29306e-08	0.0278517	-88.8889
NC_010444.4	87024855	CHH	-	4.22135e-08	0.0181512	-93.3333
NC_010444.4	87027508	CHH	-	4.22135e-08	0.0181512	92.3077
NC_010444.4	87036624	CHH	+	2.33029e-10	0.000670462	-100
NC_010444.4	87037097	CHH	-	1.81184e-07	0.0415304	-88.8889
NC_010444.4	87038125	CG	+	5.27067e-08	0.0201261	-93.75
NC_010444.4	87044813	CG	-	7.00065e-08	0.0242064	100
NC_010444.4	87052627	CG	-	1.20591e-10	0.00041563	100
NC_010444.4	87052631	CHG	+	4.01314e-09	0.00429028	-100
NC_010444.4	87089703	CG	-	1.96466e-13	2.50021e-06	-100
NC_010444.4	87108189	CHG	+	1.1314e-08	0.00803331	100
NC_010444.4	87295616	CG	-	2.15033e-07	0.0453033	-86.6667
NC_010444.4	87520012	CHH	+	7.60298e-08	0.0252202	83.8095
NC_010444.4	87521105	CG	+	8.52867e-08	0.02641	-100
NC_010444.4	87675669	CHG	-	2.02495e-07	0.0448845	-75
NC_010444.4	88009054	CG	-	1.0663e-07	0.0309259	-80
NC_010444.4	88068274	CHG	-	2.33736e-08	0.0125751	-92.3077
NC_010444.4	88300995	CHG	+	1.18273e-08	0.00829975	88.3333
NC_010444.4	88304755	CG	+	1.12458e-09	0.00189362	100
NC_010444.4	88315687	CHG	-	1.08554e-08	0.00795546	-83.3333
NC_010444.4	90064115	CHH	-	1.4764e-07	0.0375915	-92.5926
NC_010444.4	91560413	CG	-	4.73234e-09	0.00472341	-100
NC_010444.4	91560990	CG	+	1.67299e-08	0.0105841	-100
NC_010444.4	91561056	CG	+	8.52867e-08	0.02641	-100
NC_010444.4	91568072	CG	+	5.48638e-10	0.00120618	-100
NC_010444.4	91575950	CHH	+	1.64372e-07	0.0387781	92.8571
NC_010444.4	91885041	CHH	-	1.45476e-07	0.0371406	-60.473
NC_010444.4	94389494	CHH	-	6.27082e-08	0.0230015	66.6667
NC_010444.4	94613513	CHH	-	6.74431e-08	0.0242064	86.3636
NC_010444.4	94723456	CG	-	3.92132e-08	0.0171509	92.8571
NC_010444.4	101349818	CG	+	1.88261e-08	0.0111632	-91.6667
NC_010444.4	101684880	CG	-	3.08052e-08	0.0152655	-83.6257
NC_010444.4	101898583	CG	-	3.55032e-08	0.016421	91.6667
NC_010444.4	103056668	CG	+	1.99282e-07	0.044507	90
NC_010444.4	105185077	CG	-	1.05674e-07	0.0309163	100
NC_010444.4	105239040	CG	-	1.64372e-07	0.0387781	-91.6667
NC_010444.4	105834610	CG	+	7.77825e-09	0.00665018	-94.4444
NC_010444.4	106004760	CG	-	5.52118e-08	0.0209979	68.9855
NC_010444.4	106751764	CG	-	3.11194e-08	0.0152655	94.1176
NC_010444.4	106759631	CG	-	1.27078e-07	0.0339636	100
NC_010444.4	107136101	CG	+	4.26916e-09	0.00454197	-71.4286
NC_010444.4	107218150	CHG	+	2.87651e-08	0.014593	-100
NC_010444.4	107695906	CG	-	7.00065e-08	0.0242064	100
NC_010444.4	113664476	CHH	-	2.12002e-07	0.0448845	-100
NC_010444.4	113903296	CG	-	2.33526e-07	0.0471306	100
NC_010444.4	115564083	CG	-	6.83942e-08	0.0242064	70.4762
NC_010444.4	115572449	CG	-	1.60374e-07	0.0385636	55.0549
NC_010444.4	115742804	CHH	+	1.06794e-07	0.0309259	-80
NC_010444.4	115769080	CHG	-	6.65783e-08	0.0241414	-84.6154
NC_010444.4	115794995	CHH	-	2.33526e-07	0.0471306	-66.6667
NC_010444.4	116175715	CG	+	7.65188e-08	0.0252202	90.9091
NC_010444.4	117382791	CG	+	1.74558e-08	0.010667	83.8889
NC_010444.4	117889871	CHH	+	2.00228e-08	0.0113685	-100
NC_010444.4	118383461	CG	-	3.92132e-08	0.0171509	92.8571
NC_010444.4	120253172	CHG	+	3.50853e-08	0.0164063	78.9474
NC_010444.4	120283374	CG	+	6.05696e-08	0.0224297	-78.9474
NC_010444.4	120820277	CHH	+	2.12028e-07	0.0448845	81.8182
NC_010444.4	121615659	CG	+	2.99557e-09	0.0036042	80.9524
NC_010444.4	121618694	CHH	+	4.56079e-08	0.0190416	-73.6842
NC_010444.4	121626056	CHG	+	4.55498e-08	0.0190414	-89.4737
NC_010444.4	124087434	CG	-	9.17006e-08	0.027588	-76.4706
NC_010444.4	124502052	CG	-	2.60138e-09	0.0033019	-93.75
NC_010444.4	124907832	CHH	+	1.24846e-07	0.0339636	90.9091
NC_010444.4	126514533	CG	+	8.72226e-09	0.00700648	-84.4737
NC_010444.4	126536564	CG	+	2.6845e-10	0.000752739	100
NC_010444.4	126621331	CG	+	3.50853e-08	0.0164063	78.9474
NC_010444.4	128778783	CHH	-	1.51791e-07	0.0376286	92.3077
NC_010444.4	128832106	CHH	-	2.34851e-07	0.0472665	-81.25
NC_010444.4	128833177	CG	-	7.86622e-08	0.0252202	-92.3077
NC_010444.4	128833680	CHH	-	6.16127e-09	0.00573447	-90.9091
NC_010444.4	128900871	CHH	-	1.52789e-07	0.0376286	72.2222
NC_010444.4	129505672	CG	+	1.55033e-07	0.0376286	100
NC_010444.4	131086043	CG	+	1.14397e-07	0.0323748	87.0833
NC_010444.4	131585252	CHH	-	8.51118e-10	0.00165169	-94.7368
NC_010444.4	132036608	CG	-	7.98773e-08	0.0254986	81.25
NC_010444.4	132095918	CHG	+	1.70588e-08	0.010667	87.5
NC_010444.4	132783579	CG	-	1.28681e-08	0.00886102	83.6898
NC_010444.4	133676622	CG	-	2.0894e-07	0.0448845	-90.9091
NC_010444.4	133763592	CHG	-	5.82081e-08	0.0218115	-90
NC_010444.4	137434087	CG	-	1.3978e-07	0.0357968	-100
NC_010444.4	137434252	CG	+	1.64372e-07	0.0387781	-91.6667
NC_010444.4	137748292	CHG	-	1.0663e-07	0.0309259	-85.7143
NC_010444.4	137919574	CG	-	2.0894e-07	0.0448845	93.3333
NC_010444.4	138070799	CHH	+	2.87651e-08	0.014593	-100
NC_010444.4	138476055	CG	+	7.09888e-10	0.00142786	94.4444
NC_010444.4	142322241	CHG	+	1.08275e-08	0.00795546	92.8571
NC_010444.4	143049295	CHH	+	1.07067e-07	0.0309259	-81.8182
NC_010444.4	144817671	CHH	-	2.24111e-10	0.000664491	-88.8889
NC_010444.4	144899528	CG	+	4.31379e-09	0.00456742	-88.7879
NC_010444.4	145429595	CG	+	3.25283e-10	0.000878594	-91.6667
NC_010444.4	145681168	CHG	-	1.70588e-08	0.010667	87.5
NC_010444.4	145839542	CG	-	3.95353e-09	0.00429028	-100
NC_010444.4	146894174	CHG	+	1.55033e-07	0.0376286	100
NC_010444.4	146902916	CHH	-	4.87179e-08	0.0195269	100
NC_010444.4	147153436	CHH	-	1.67378e-07	0.0392077	83.3333
NC_010444.4	147383940	CHH	-	7.29825e-09	0.00640743	-90.4762
NC_010444.4	147598825	CHH	+	6.9702e-10	0.00141826	92.8571
NC_010444.4	147950110	CHG	-	1.58381e-07	0.0382792	-62.5
NC_010444.4	148258846	CG	+	2.00228e-08	0.0113685	-100
NC_010444.4	150241470	CHH	+	1.21082e-07	0.0337087	-80.6452
NC_010444.4	150610750	CG	-	8.73496e-09	0.00700648	100
NC_010445.4	1376634	CG	-	2.30405e-07	0.0471306	87.5
NC_010445.4	1729942	CHH	+	2.58966e-08	0.0137646	-87.7622
NC_010445.4	1730396	CG	-	3.24923e-08	0.0156149	100
NC_010445.4	2485222	CG	+	3.55698e-09	0.00405133	85.7843
NC_010445.4	3684283	CG	+	6.74431e-08	0.0242064	86.3636
NC_010445.4	5332305	CG	+	1.81184e-07	0.0415304	95
NC_010445.4	5332344	CHG	+	7.48073e-08	0.0252202	-90.9091
NC_010445.4	5489294	CG	-	8.73496e-09	0.00700648	100
NC_010445.4	5920272	CG	+	1.35416e-07	0.0351967	81.25
NC_010445.4	5952233	CHH	+	5.1815e-08	0.0201261	-100
NC_010445.4	6920011	CG	+	3.32275e-08	0.0157935	46.634
NC_010445.4	7301415	CHH	-	1.55033e-07	0.0376286	-100
NC_010445.4	11917918	CG	+	3.50853e-08	0.0164063	78.9474
NC_010445.4	12313424	CG	+	4.78842e-11	0.000205761	100
NC_010445.4	12698236	CHG	-	1.51791e-07	0.0376286	-92.3077
NC_010445.4	13333269	CG	-	2.24888e-08	0.0122485	-85.7143
NC_010445.4	14329436	CG	+	8.52867e-08	0.02641	-100
NC_010445.4	14486219	CG	+	2.1799e-07	0.0458096	61.9048
NC_010445.4	14735306	CG	-	4.69101e-08	0.0195269	-77.2727
NC_010445.4	14747463	CG	+	2.33736e-08	0.0125751	93.75
NC_010445.4	14983507	CHH	+	6.74811e-08	0.0242064	-76.9231
NC_010445.4	15316160	CG	+	3.02961e-09	0.00360583	100
NC_010445.4	15504569	CG	+	3.92132e-08	0.0171509	92.8571
NC_010445.4	15512657	CHH	-	9.65729e-10	0.00172085	-100
NC_010445.4	15519621	CG	-	4.87179e-08	0.0195269	100
NC_010445.4	16308344	CHG	-	1.05674e-07	0.0309163	-100
NC_010445.4	16705006	CHH	-	4.22135e-08	0.0181512	93.3333
NC_010445.4	16707053	CHG	-	1.47835e-08	0.00978298	74.0741
NC_010445.4	16710274	CHH	+	8.52867e-08	0.02641	100
NC_010445.4	17008964	CHG	+	1.08275e-08	0.00795546	-92.8571
NC_010445.4	17020302	CG	+	7.63136e-08	0.0252202	85.7143
NC_010445.4	17709395	CG	+	1.85281e-07	0.042396	73.6842
NC_010445.4	17879960	CG	+	2.64951e-09	0.0033019	100
NC_010445.4	18775172	CHH	-	8.52867e-08	0.02641	-100
NC_010445.4	19108185	CG	+	2.56573e-09	0.0033019	-88.2353
NC_010445.4	19192180	CHH	+	7.00065e-08	0.0242064	100
NC_010445.4	19591406	CHH	+	1.12635e-10	0.00039437	100
NC_010445.4	20082421	CG	-	3.67008e-08	0.016421	100
NC_010445.4	20294756	CHH	+	6.65783e-08	0.0241414	-90
NC_010445.4	20345573	CHH	-	9.17006e-08	0.027588	-82.6087
NC_010445.4	20490319	CHG	+	2.08814e-09	0.00282005	-100
NC_010445.4	22873086	CG	-	2.16184e-08	0.0118525	-100
NC_010445.4	22925069	CG	-	2.00228e-08	0.0113685	100
NC_010445.4	23284343	CHH	-	2.12002e-07	0.0448845	-100
NC_010445.4	23396041	CG	-	7.34908e-09	0.00640743	-95
NC_010445.4	23401461	CG	-	1.24846e-07	0.0339636	-90.9091
NC_010445.4	23451183	CG	-	7.00065e-08	0.0242064	-100
NC_010445.4	24843845	CHG	-	8.52867e-08	0.02641	100
NC_010445.4	26412683	CHH	+	1.64372e-07	0.0387781	91.6667
NC_010445.4	26430488	CHH	-	1.20966e-08	0.00840853	-86.6667
NC_010445.4	29942092	CG	-	5.27067e-08	0.0201261	-91.6667
NC_010445.4	29948104	CHH	-	1.94821e-09	0.00276657	92.8571
NC_010445.4	30319083	CHH	-	1.17356e-08	0.00825294	81.25
NC_010445.4	30556654	CHH	-	3.67008e-08	0.016421	-100
NC_010445.4	30576628	CHH	+	7.29825e-09	0.00640743	-86.6667
NC_010445.4	30578576	CHH	+	2.33526e-07	0.0471306	-100
NC_010445.4	30584921	CHG	+	1.67299e-08	0.0105841	-100
NC_010445.4	30964454	CG	-	1.01925e-07	0.0302867	86.9048
NC_010445.4	31652680	CG	+	1.64372e-07	0.0387781	92.8571
NC_010445.4	33056830	CG	-	2.08814e-09	0.00282005	-100
NC_010445.4	35364279	CG	-	7.63136e-08	0.0252202	85.7143
NC_010445.4	35367191	CG	-	7.67057e-11	0.000298587	100
NC_010445.4	36219840	CG	+	7.00065e-08	0.0242064	100
NC_010445.4	44109213	CG	+	7.63136e-08	0.0252202	-88.8889
NC_010445.4	44137747	CG	-	1.17671e-07	0.0331498	72.7273
NC_010445.4	44814034	CG	-	5.48638e-10	0.00120618	100
NC_010445.4	45183213	CG	-	1.99282e-07	0.044507	90
NC_010445.4	45280771	CHH	-	1.60237e-07	0.0385446	-78.5714
NC_010445.4	45565580	CHG	+	4.8874e-10	0.00114293	93.3333
NC_010445.4	48122921	CHG	+	1.1314e-08	0.00803331	-100
NC_010445.4	48394911	CG	+	1.64372e-07	0.0387781	-91.6667
NC_010445.4	48667122	CG	+	1.1314e-08	0.00803331	100
NC_010445.4	49661420	CHH	-	1.71709e-07	0.0396331	85
NC_010445.4	49721023	CHH	+	1.31085e-07	0.0343537	-73.7143
NC_010445.4	49723431	CHH	-	1.7708e-09	0.0026274	92.3077
NC_010445.4	49748290	CG	-	1.55033e-07	0.0376286	100
NC_010445.4	50917529	CHG	-	1.05679e-07	0.0309163	89.4737
NC_010445.4	51016719	CG	-	3.12598e-08	0.0152665	-87.5
NC_010445.4	51806553	CHH	+	7.80765e-10	0.00154691	-79.1667
NC_010445.4	52618903	CG	-	1.52789e-07	0.0376286	72.2222
NC_010445.4	52693622	CG	-	3.11194e-08	0.0152655	-91.6667
NC_010445.4	53157634	CHH	-	9.04571e-10	0.00168619	100
NC_010445.4	53949211	CG	+	7.80358e-08	0.0252202	78.0051
NC_010445.4	54023581	CHG	+	9.17006e-08	0.027588	76.4706
NC_010445.4	54159712	CHH	+	2.97979e-09	0.0035983	77.7778
NC_010445.4	54380562	CG	-	1.99282e-07	0.044507	-94.1176
NC_010445.4	54761074	CG	-	5.39918e-10	0.00120618	-83.3333
NC_010445.4	55549278	CG	-	1.72791e-08	0.010667	85.7143
NC_010445.4	55686123	CHH	-	1.64372e-07	0.0387781	92.8571
NC_010445.4	57258570	CHG	+	1.23979e-07	0.0339636	52.381
NC_010445.4	57901094	CHG	+	5.27067e-08	0.0201261	91.6667
NC_010445.4	59465213	CG	-	1.55033e-07	0.0376286	-100
NC_010445.4	59693890	CG	-	2.13922e-07	0.0452421	56
NC_010445.4	62478350	CG	-	2.30405e-07	0.0471306	-85.7143
NC_010445.4	67567537	CG	+	2.20972e-07	0.04626	-82.3529
NC_010445.4	67576284	CG	+	2.02134e-08	0.0113685	75
NC_010445.4	68397523	CG	-	8.48271e-09	0.00700648	-88.5621
NC_010445.4	68779977	CG	-	6.59551e-09	0.00598706	-100
NC_010445.4	72450538	CG	-	1.08554e-08	0.00795546	83.3333
NC_010445.4	73084063	CHH	+	6.28438e-08	0.0230015	86.6667
NC_010445.4	74298835	CHG	+	2.30405e-07	0.0471306	85.7143
NC_010445.4	75737793	CG	+	8.52867e-08	0.02641	-100
NC_010445.4	76144000	CHG	-	3.95353e-09	0.00429028	-100
NC_010445.4	77425508	CG	+	5.01025e-10	0.00114293	-100
NC_010445.4	77586209	CG	+	1.74895e-08	0.010667	-100
NC_010445.4	78574355	CHH	+	5.27067e-08	0.0201261	-93.75
NC_010445.4	79476347	CG	-	1.3978e-07	0.0357968	100
NC_010445.4	80978793	CHG	-	1.33122e-08	0.00900594	94.1176
NC_010445.4	80978985	CG	-	4.22135e-08	0.0181512	-92.3077
NC_010445.4	84054815	CG	+	1.2547e-09	0.00203503	88.2353
NC_010445.4	84090575	CHH	+	8.61307e-08	0.0265596	94.7368
NC_010445.4	85069371	CG	+	4.55498e-08	0.0190414	-89.4737
NC_010445.4	85548936	CG	-	9.16995e-08	0.027588	-91.6667
NC_010445.4	85555906	CG	-	4.87179e-08	0.0195269	-100
NC_010445.4	87902353	CG	+	2.56573e-09	0.0033019	-88.2353
NC_010445.4	87913661	CHH	+	7.16454e-08	0.0245909	-73.6842
NC_010445.4	92759379	CHH	+	2.08814e-09	0.00282005	-100
NC_010445.4	92775409	CHG	-	6.9702e-10	0.00141826	-92.8571
NC_010445.4	92806519	CG	-	2.33526e-07	0.0471306	100
NC_010445.4	92835441	CG	+	1.27078e-07	0.0339636	100
NC_010445.4	93150554	CG	-	2.33736e-08	0.0125751	93.75
NC_010445.4	93166827	CG	+	1.3978e-07	0.0357968	100
NC_010445.4	93173778	CG	-	1.64372e-07	0.0387781	-91.6667
NC_010445.4	93187793	CG	-	1.24846e-07	0.0339636	93.75
NC_010445.4	93278123	CG	-	1.20966e-08	0.00840853	90
NC_010445.4	96438921	CG	-	1.8085e-07	0.0415304	-64.7335
NC_010445.4	96761958	CHH	-	7.09888e-10	0.00142786	-93.75
NC_010445.4	101159194	CHH	-	4.23392e-10	0.00106798	-86.9565
NC_010445.4	101361423	CG	-	4.54438e-10	0.00111379	87.5
NC_010445.4	108187940	CG	+	1.3978e-07	0.0357968	-100
NC_010445.4	108672087	CHG	-	1.27078e-07	0.0339636	100
NC_010445.4	109710422	CHG	-	3.24923e-08	0.0156149	100
NC_010445.4	109972610	CHG	-	1.3978e-07	0.0357968	100
NC_010445.4	110163582	CG	-	3.55032e-08	0.016421	91.6667
NC_010445.4	111208260	CHG	+	1.67299e-08	0.0105841	-100
NC_010445.4	111209264	CHH	-	1.05674e-07	0.0309163	-100
NC_010445.4	111262531	CHH	+	7.24715e-10	0.00145327	-92.3077
NC_010445.4	111372095	CHG	+	1.32162e-07	0.034459	83.3333
NC_010445.4	111465106	CG	+	7.86622e-08	0.0252202	-92.3077
NC_010445.4	111465698	CG	+	1.30899e-07	0.0343465	85.7143
NC_010445.4	111537269	CHH	+	2.33526e-07	0.0471306	-100
NC_010445.4	111677804	CG	-	1.74895e-08	0.010667	-100
NC_010445.4	111957405	CG	-	1.30899e-07	0.0343465	-85.7143
NC_010445.4	112141672	CG	-	2.30305e-10	0.000670462	84.2105
NC_010445.4	113239328	CG	+	1.99282e-07	0.044507	90
NC_010445.4	113262036	CG	+	7.85621e-08	0.0252202	-100
NC_010445.4	114062560	CG	-	2.84215e-09	0.00344466	-92.3077
NC_010445.4	114118760	CHH	-	4.9913e-08	0.0196489	-100
NC_010445.4	114123606	CG	-	1.51713e-09	0.0023244	93.3333
NC_010445.4	114415287	CG	+	1.37924e-11	7.93662e-05	94.4444
NC_010445.4	114538049	CHH	+	8.58963e-12	5.57272e-05	100
NC_010445.4	114538476	CG	+	1.09159e-08	0.00795546	-100
NC_010445.4	114541924	CG	+	1.51791e-07	0.0376286	-92.3077
NC_010445.4	114544622	CHG	-	1.24846e-07	0.0339636	90.9091
NC_010445.4	114544799	CG	-	2.87686e-09	0.00348036	-81
NC_010445.4	114848005	CHG	+	4.23748e-11	0.000189469	-93.75
NC_010445.4	114848810	CHH	+	9.16995e-08	0.027588	-91.6667
NC_010445.4	114923021	CHG	+	3.67008e-08	0.016421	-100
NC_010445.4	115243828	CHG	-	1.3978e-07	0.0357968	-100
NC_010445.4	115620314	CHH	-	3.54274e-08	0.016421	88.8889
NC_010445.4	115805846	CG	+	2.95426e-08	0.0148894	81.25
NC_010445.4	115861222	CG	+	1.27078e-07	0.0339636	-100
NC_010445.4	117460127	CHH	-	1.71203e-07	0.0396331	84.6154
NC_010445.4	118356997	CG	+	2.20972e-07	0.04626	-82.3529
NC_010445.4	118434043	CG	-	9.16995e-08	0.027588	93.3333
NC_010445.4	120680030	CHG	-	3.72555e-09	0.00419996	-86.9565
NC_010445.4	120726279	CG	-	2.51853e-08	0.0133974	72.1212
NC_010445.4	120737418	CHH	+	1.29739e-07	0.0343465	-90
NC_010445.4	120803997	CG	-	7.86622e-08	0.0252202	92.8571
NC_010445.4	121042236	CHG	+	1.21955e-07	0.0339369	-77.8075
NC_010445.4	121246319	CHH	-	4.87179e-08	0.0195269	100
NC_010445.4	121517255	CG	+	5.27067e-08	0.0201261	-91.6667
NC_010445.4	121617006	CHH	-	1.71203e-07	0.0396331	-88.8889
NC_010445.4	121617044	CG	-	1.1644e-08	0.00820597	-91.6667
NC_010445.4	121842714	CHH	+	1.71203e-07	0.0396331	84.6154
NC_010445.4	121879795	CG	+	1.71203e-07	0.0396331	84.6154
NC_010445.4	121889113	CHH	+	6.28438e-08	0.0230015	-86.6667
NC_010445.4	121908419	CHH	+	7.11506e-09	0.00629462	-100
NC_010445.4	121935865	CG	+	2.87651e-08	0.014593	100
NC_010445.4	122031539	CG	+	2.20972e-07	0.04626	-82.3529
NC_010445.4	122099983	CG	-	1.67378e-07	0.0392077	83.3333
NC_010445.4	122106389	CHH	-	2.43107e-07	0.0486175	-80.9524
NC_010445.4	122106535	CHG	-	1.01092e-08	0.00783285	-93.3333
NC_010445.4	122119690	CHG	+	5.1815e-08	0.0201261	-100
NC_010445.4	122127287	CG	+	1.81015e-07	0.0415304	68.1818
NC_010445.4	123189425	CG	-	1.67378e-07	0.0392077	-83.3333
NC_010445.4	123189545	CHG	-	4.87179e-08	0.0195269	100
NC_010445.4	123720901	CG	-	1.55033e-07	0.0376286	100
NC_010445.4	124020295	CG	+	2.02719e-08	0.0113685	-93.3333
NC_010445.4	124035704	CG	-	7.3334e-08	0.024912	-100
NC_010445.4	124050991	CHG	-	9.16995e-08	0.027588	91.6667
NC_010445.4	124058632	CHG	-	9.65729e-10	0.00172085	-100
NC_010445.4	124141129	CG	+	1.26985e-07	0.0339636	83.3333
NC_010445.4	125633668	CG	-	2.33736e-08	0.0125751	-93.75
NC_010445.4	125865893	CG	-	8.52867e-08	0.02641	-100
NC_010445.4	125909045	CG	+	1.33235e-08	0.00900594	-90.9091
NC_010445.4	125909922	CG	-	3.67008e-08	0.016421	-100
NC_010445.4	126156817	CG	-	4.9913e-08	0.0196489	100
NC_010445.4	126406718	CG	+	1.35552e-09	0.00217722	63.5417
NC_010445.4	126427096	CG	-	5.27067e-08	0.0201261	91.6667
NC_010445.4	127138668	CG	-	3.11194e-08	0.0152655	91.6667
NC_010445.4	127357494	CG	+	3.67008e-08	0.016421	100
NC_010445.4	129132489	CHG	+	2.45723e-07	0.0489484	78.5714
NC_010445.4	129315270	CG	-	1.7708e-09	0.0026274	95.2381
NC_010445.4	130146498	CG	+	1.18748e-07	0.033283	-80.9524
NC_010445.4	130151853	CG	-	1.30899e-07	0.0343465	-85.7143
NC_010445.4	130219356	CHH	-	1.27078e-07	0.0339636	-100
NC_010445.4	130511789	CG	+	1.90251e-07	0.0432788	66.6667
NC_010446.5	1921376	CG	-	4.9913e-08	0.0196489	-100
NC_010446.5	4510768	CHG	+	1.05674e-07	0.0309163	100
NC_010446.5	8762363	CG	+	7.63136e-08	0.0252202	-85.7143
NC_010446.5	9831379	CG	+	1.09159e-08	0.00795546	-100
NC_010446.5	10524322	CG	+	7.86622e-08	0.0252202	-92.3077
NC_010446.5	10533385	CG	+	3.40126e-10	0.000905763	-100
NC_010446.5	12996158	CHG	+	7.00065e-08	0.0242064	100
NC_010446.5	13000273	CHG	+	1.29739e-07	0.0343465	90
NC_010446.5	13051081	CHH	+	1.29739e-07	0.0343465	90
NC_010446.5	13121967	CHH	-	2.00588e-08	0.0113685	95
NC_010446.5	13122387	CG	-	1.55033e-07	0.0376286	-100
NC_010446.5	13124190	CHH	+	1.92946e-09	0.00276657	100
NC_010446.5	15119935	CHH	-	7.00065e-08	0.0242064	100
NC_010446.5	15559438	CHG	-	1.25991e-08	0.00873942	76.4706
NC_010446.5	16047663	CG	+	7.86622e-08	0.0252202	-92.3077
NC_010446.5	16151745	CG	-	2.08995e-10	0.000640288	100
NC_010446.5	17562644	CHG	-	1.04591e-10	0.000378214	-95.6522
NC_010446.5	19195298	CG	+	4.87179e-08	0.0195269	100
NC_010446.5	19636809	CG	-	1.64372e-07	0.0387781	-92.8571
NC_010446.5	20662723	CG	-	4.01314e-09	0.00429028	-100
NC_010446.5	22789193	CHH	+	2.02495e-07	0.0448845	75
NC_010446.5	22866798	CG	+	8.14067e-08	0.0259618	-76.6234
NC_010446.5	23901499	CG	+	1.31237e-07	0.0343537	-78.9474
NC_010446.5	24440341	CHH	+	2.16184e-08	0.0118525	100
NC_010446.5	26860088	CG	-	1.48256e-15	3.2418e-08	-44.9864
NC_010446.5	31421264	CG	-	4.78816e-08	0.0195269	-66.6667
NC_010446.5	34041229	CHH	-	2.34851e-07	0.0472665	81.25
NC_010446.5	34709595	CG	-	1.05679e-07	0.0309163	-84.6154
NC_010446.5	34875463	CHG	-	2.16314e-07	0.0454718	-82.807
NC_010446.5	35010299	CG	+	1.30899e-07	0.0343465	-85.7143
NC_010446.5	36196587	CHH	+	1.29739e-07	0.0343465	90
NC_010446.5	36497567	CG	-	1.06794e-07	0.0309259	-80
NC_010446.5	36787509	CHH	+	6.05696e-08	0.0224297	78.9474
NC_010446.5	36937569	CG	+	5.01025e-10	0.00114293	100
NC_010446.5	36976018	CG	+	3.09951e-08	0.0152655	-65.2174
NC_010446.5	39933487	CHH	-	1.48738e-18	5.78981e-11	48.4316
NC_010446.5	39933488	CHH	-	6.75831e-09	0.00612643	38.0904
NC_010446.5	39933492	CHH	-	1.16485e-09	0.00193601	41.9288
NC_010446.5	40253930	CHG	+	1.26375e-07	0.0339636	-76.555
NC_010446.5	40336379	CG	+	4.39273e-11	0.000193412	-94.7368
NC_010446.5	40716381	CHH	-	2.61226e-11	0.000130959	93.3333
NC_010446.5	40721451	CHG	-	1.51791e-07	0.0376286	-92.3077
NC_010446.5	41544527	CG	-	2.33526e-07	0.0471306	-100
NC_010446.5	43875085	CHH	+	8.61307e-08	0.0265596	90
NC_010446.5	45584165	CG	-	5.68499e-09	0.00543646	-39.3344
NC_010446.5	45651288	CG	-	2.92765e-08	0.014823	-83.9181
NC_010446.5	46861939	CHG	+	6.00003e-12	4.46124e-05	-40.3846
NC_010446.5	57104400	CHH	-	7.85621e-08	0.0252202	100
NC_010446.5	57144934	CG	-	1.30899e-07	0.0343465	-88.2353
NC_010446.5	62019464	CHH	-	1.36604e-11	7.92957e-05	-100
NC_010446.5	62036851	CG	-	2.12002e-07	0.0448845	100
NC_010446.5	66175232	CG	-	2.33535e-07	0.0471306	-78.7115
NC_010446.5	66230175	CHH	-	3.95353e-09	0.00429028	100
NC_010446.5	66639354	CG	+	4.55498e-08	0.0190414	-85.7143
NC_010446.5	69018617	CG	-	4.9913e-08	0.0196489	-100
NC_010446.5	71377806	CG	+	3.67008e-08	0.016421	-100
NC_010446.5	71629481	CG	-	1.31237e-07	0.0343537	78.9474
NC_010446.5	71779165	CG	-	1.24846e-07	0.0339636	-90.9091
NC_010446.5	72303428	CHH	+	2.51179e-07	0.0499893	25.791
NC_010446.5	75801697	CHG	-	4.01314e-09	0.00429028	-100
NC_010446.5	76489424	CG	+	2.56573e-09	0.0033019	90
NC_010446.5	78963533	CG	+	8.60751e-09	0.00700648	-80
NC_010446.5	80463905	CHG	+	2.07966e-07	0.0448845	63.6364
NC_010446.5	80836449	CHG	-	7.00065e-08	0.0242064	100
NC_010446.5	83415430	CG	-	2.30405e-07	0.0471306	87.5
NC_010446.5	85014350	CHH	-	1.55033e-07	0.0376286	-100
NC_010446.5	85811700	CG	+	4.9913e-08	0.0196489	100
NC_010446.5	85960887	CG	-	6.3289e-08	0.0231133	87.3077
NC_010446.5	86105760	CG	+	1.12458e-09	0.00189362	100
NC_010446.5	89040780	CG	+	1.33583e-08	0.00902023	33.3333
NC_010446.5	94853033	CHH	-	1.55348e-07	0.0376286	100
NC_010446.5	95718753	CG	+	3.67008e-08	0.016421	100
NC_010446.5	99747835	CG	+	8.73496e-09	0.00700648	-100
NC_010446.5	103539596	CHH	+	2.30405e-07	0.0471306	87.5
NC_010446.5	104011347	CHG	-	4.9913e-08	0.0196489	100
NC_010446.5	104341992	CG	+	2.87651e-08	0.014593	100
NC_010446.5	106815945	CHH	+	2.87651e-08	0.014593	100
NC_010446.5	106842769	CG	-	1.05679e-07	0.0309163	-84.6154
NC_010446.5	107198579	CHH	-	1.67299e-08	0.0105841	100
NC_010446.5	108183681	CHG	-	1.3978e-07	0.0357968	-100
NC_010446.5	112041885	CHG	-	1.28866e-07	0.0343465	-88.8889
NC_010446.5	112063019	CHH	-	7.74978e-08	0.0252202	-92
NC_010446.5	112130997	CG	-	1.1644e-08	0.00820597	91.6667
NC_010446.5	112732093	CHH	+	1.08748e-07	0.031275	-82.9787
NC_010446.5	113429042	CG	+	3.36511e-09	0.00386606	94.4444
NC_010446.5	114153266	CG	+	1.67299e-08	0.0105841	-100
NC_010446.5	115805108	CG	-	7.48073e-08	0.0252202	-83.3333
NC_010446.5	115886103	CG	+	1.99282e-07	0.044507	90
NC_010446.5	116154290	CG	+	6.88623e-08	0.0242064	-100
NC_010446.5	117305410	CG	+	5.89155e-08	0.0218661	-87.5
NC_010446.5	117474552	CG	+	1.27078e-07	0.0339636	-100
NC_010446.5	118211233	CHH	-	2.95426e-08	0.0148894	81.25
NC_010446.5	118448094	CG	-	4.58063e-08	0.0191003	72
NC_010446.5	118860662	CG	-	1.33122e-08	0.00900594	92.3077
NC_010446.5	118895287	CG	+	2.11998e-10	0.000641116	78.2609
NC_010446.5	118916983	CG	-	1.94821e-09	0.00276657	-92.8571
NC_010446.5	119151857	CHH	-	1.24846e-07	0.0339636	-93.75
NC_010446.5	119633559	CG	-	2.33029e-10	0.000670462	-100
NC_010446.5	120025301	CHG	-	9.16995e-08	0.027588	-93.3333
NC_010446.5	120042855	CHH	+	4.27955e-09	0.00454572	95.8333
NC_010446.5	120594261	CG	+	2.0894e-07	0.0448845	-93.3333
NC_010446.5	121136626	CG	+	1.0663e-07	0.0309259	80
NC_010446.5	121344896	CHH	-	5.1815e-08	0.0201261	-100
NC_010446.5	121616342	CHH	-	1.51873e-08	0.0100101	74.6753
NC_010446.5	122211459	CHG	-	2.83551e-08	0.014593	80
NC_010446.5	124007222	CG	-	5.1552e-08	0.0201261	-70.5882
NC_010446.5	124011921	CHH	+	1.01015e-07	0.0300839	73.4848
NC_010446.5	124113331	CG	+	1.31711e-10	0.000442433	-88.8889
NC_010446.5	124518702	CG	+	1.24846e-07	0.0339636	-90.9091
NC_010446.5	124699194	CG	-	2.33526e-07	0.0471306	-100
NC_010446.5	124710455	CG	+	2.08814e-09	0.00282005	-100
NC_010446.5	124710515	CHH	+	1.74895e-08	0.010667	100
NC_010446.5	124838476	CHH	-	1.52789e-07	0.0376286	-72.2222
NC_010446.5	124838586	CG	-	6.38903e-09	0.00589669	76.1905
NC_010446.5	124842764	CG	+	3.52705e-11	0.000163218	100
NC_010446.5	124848706	CG	-	2.60138e-09	0.0033019	93.75
NC_010446.5	125204970	CHH	-	1.3978e-07	0.0357968	100
NC_010446.5	125528608	CHH	+	1.05408e-07	0.0309163	-70.5882
NC_010446.5	126692309	CG	-	5.66043e-08	0.0214044	75
NC_010446.5	126713747	CG	-	3.75148e-08	0.0166725	76.4706
NC_010446.5	126852782	CHG	-	1.0663e-07	0.0309259	-85.7143
NC_010446.5	127163254	CG	+	7.86622e-08	0.0252202	-92.3077
NC_010446.5	127287939	CG	-	2.14313e-08	0.0118525	-37.6705
NC_010446.5	128290349	CHH	-	1.08275e-08	0.00795546	-92.8571
NC_010446.5	128568091	CHG	-	1.27078e-07	0.0339636	100
NC_010446.5	129572578	CG	+	1.1644e-08	0.00820597	-91.6667
NC_010447.5	2478828	CHH	-	1.92946e-09	0.00276657	-100
NC_010447.5	5746594	CG	+	2.33526e-07	0.0471306	100
NC_010447.5	6495870	CG	-	4.26951e-10	0.00106798	100
NC_010447.5	6565606	CG	-	7.16454e-08	0.0245909	73.6842
NC_010447.5	7162126	CG	-	2.87651e-08	0.014593	-100
NC_010447.5	7615038	CHH	+	2.6518e-08	0.0140611	-77.7778
NC_010447.5	7832582	CHG	-	4.87179e-08	0.0195269	-100
NC_010447.5	8369826	CG	-	3.24923e-08	0.0156149	100
NC_010447.5	9474212	CG	+	1.51791e-07	0.0376286	92.3077
NC_010447.5	10665863	CHG	+	2.16184e-08	0.0118525	100
NC_010447.5	10730630	CG	-	2.12002e-07	0.0448845	-100
NC_010447.5	11001259	CG	+	8.52867e-08	0.02641	100
NC_010447.5	12410902	CG	+	3.86282e-10	0.000988769	-93.75
NC_010447.5	13789101	CHH	-	9.17172e-08	0.027588	-80.7065
NC_010447.5	14725881	CG	+	7.3334e-08	0.024912	100
NC_010447.5	18144763	CG	+	2.61226e-11	0.000130959	-93.3333
NC_010447.5	18145158	CG	-	1.3978e-07	0.0357968	100
NC_010447.5	20723476	CG	-	1.64372e-07	0.0387781	91.6667
NC_010447.5	21117283	CHH	+	3.8459e-08	0.0169894	85
NC_010447.5	23876221	CG	-	9.42371e-08	0.028116	75
NC_010447.5	25045137	CG	-	6.74431e-08	0.0242064	-86.3636
NC_010447.5	25407345	CHH	-	9.35849e-08	0.0280098	72.0779
NC_010447.5	25413758	CG	+	2.12002e-07	0.0448845	-100
NC_010447.5	26136010	CG	-	5.63622e-11	0.000230232	-100
NC_010447.5	26137729	CHG	-	1.66415e-08	0.0105841	72.7273
NC_010447.5	27067905	CHH	+	2.07966e-07	0.0448845	63.6364
NC_010447.5	27131951	CHH	+	1.08275e-08	0.00795546	92.8571
NC_010447.5	27188349	CG	+	4.87179e-08	0.0195269	-100
NC_010447.5	28840308	CG	-	4.73234e-09	0.00472341	-100
NC_010447.5	28974585	CHG	-	1.4327e-08	0.00957665	72.2222
NC_010447.5	31873781	CHH	+	1.71709e-07	0.0396331	80
NC_010447.5	32010572	CG	-	6.34717e-08	0.0231418	83.3333
NC_010447.5	32184212	CG	-	7.50007e-08	0.0252202	-87.3016
NC_010447.5	33750911	CHH	+	3.56217e-08	0.016421	79.3028
NC_010447.5	33808788	CG	+	7.34908e-09	0.00640743	-91.6667
NC_010447.5	34093599	CHH	-	1.00887e-08	0.00783285	84.127
NC_010447.5	34096753	CG	-	1.04591e-10	0.000378214	-93.3333
NC_010447.5	34894829	CHH	+	3.43977e-08	0.0161666	-83.3333
NC_010447.5	37885691	CHH	+	1.64372e-07	0.0387781	-91.6667
NC_010447.5	38034200	CHG	-	5.27067e-08	0.0201261	91.6667
NC_010447.5	39905625	CG	+	2.93528e-11	0.000139742	50
NC_010447.5	39906569	CHH	-	2.48513e-11	0.000129491	-49.8155
NC_010447.5	39908209	CG	-	5.33505e-09	0.00515395	-38.9952
NC_010447.5	39908755	CG	-	2.78193e-13	3.30866e-06	-41.9216
NC_010447.5	39909074	CG	-	1.88866e-07	0.0430082	29.6572
NC_010447.5	39910790	CG	+	9.5203e-12	6.00004e-05	-48.1315
NC_010447.5	39910792	CHG	-	2.54237e-10	0.000725175	51.0145
NC_010447.5	39931329	CG	+	2.61443e-10	0.00073621	25.731
NC_010447.5	39931357	CG	+	1.0687e-14	1.96447e-07	36.3885
NC_010447.5	40084945	CHH	-	3.54206e-08	0.016421	49.1911
NC_010447.5	40195917	CG	+	5.67044e-08	0.0214128	36.5564
NC_010447.5	40195967	CG	-	5.94889e-09	0.00558269	35.0464
NC_010447.5	40195974	CG	+	4.41335e-11	0.000193412	41.3507
NC_010447.5	40196200	CG	-	7.26875e-08	0.024912	-37.1465
NC_010447.5	41701255	CHG	-	1.41228e-07	0.0361397	62.0924
NC_010447.5	42031279	CG	+	9.42371e-08	0.028116	75
NC_010447.5	42387944	CHG	+	9.16995e-08	0.027588	-93.3333
NC_010447.5	42949590	CHG	+	5.11793e-08	0.0200758	-83.3333
NC_010447.5	44631823	CG	+	2.12236e-13	2.64993e-06	57.6923
NC_010447.5	45887710	CHH	-	5.15318e-09	0.00505272	-80.7692
NC_010447.5	46739803	CHG	+	1.93726e-07	0.0438734	-82.3529
NC_010447.5	46743792	CG	+	1.92726e-08	0.0113685	-73.6842
NC_010447.5	47304426	CHG	+	1.30899e-07	0.0343465	-88.2353
NC_010447.5	48288891	CG	-	9.16995e-08	0.027588	-93.3333
NC_010447.5	48338120	CG	+	9.7671e-09	0.00769447	-84.2105
NC_010447.5	48362435	CG	-	6.08189e-13	6.41185e-06	81.8919
NC_010447.5	48414503	CHH	-	2.31422e-07	0.0471306	78.655
NC_010447.5	48566577	CHH	-	7.85621e-08	0.0252202	-100
NC_010447.5	48649955	CHH	-	2.33526e-07	0.0471306	-100
NC_010447.5	52849505	CG	-	1.04116e-08	0.00795546	72.4138
NC_010447.5	54848497	CG	-	1.14529e-07	0.0323748	-87.5
NC_010447.5	58262954	CHG	+	1.8837e-07	0.04291	76.9231
NC_010447.5	58825907	CG	-	1.24846e-07	0.0339636	-93.75
NC_010447.5	59724367	CHH	+	2.12002e-07	0.0448845	-100
NC_010447.5	60277619	CG	+	1.31085e-07	0.0343537	73.7143
NC_010447.5	60602715	CHH	+	1.49778e-07	0.0376286	-87.5
NC_010447.5	60616156	CG	-	2.0894e-07	0.0448845	90.9091
NC_010447.5	61481550	CG	+	1.01092e-08	0.00783285	93.3333
NC_010447.5	62161846	CG	+	1.86133e-07	0.0425176	86.3636
NC_010447.5	63270135	CG	+	1.15766e-07	0.0326686	-100
NC_010447.5	64092802	CG	+	2.33526e-07	0.0471306	-100
NC_010447.5	64099243	CHH	+	1.27599e-08	0.00883244	83.3333
NC_010447.5	64391916	CG	-	1.99282e-07	0.044507	90
NC_010447.5	64451360	CG	+	2.0894e-07	0.0448845	-90.9091
NC_010447.5	64613272	CG	-	3.16418e-10	0.000858152	-90
NC_010447.5	64664790	CG	-	1.55033e-07	0.0376286	100
NC_010447.5	64689670	CG	-	2.15125e-10	0.000641256	-100
NC_010447.5	64833149	CHH	-	2.83551e-08	0.014593	87.5
NC_010447.5	64962677	CHH	+	1.92946e-09	0.00276657	100
NC_010447.5	65070934	CG	+	1.59786e-07	0.0384922	-77.2727
NC_010447.5	65435230	CHH	+	3.67008e-08	0.016421	-100
NC_010447.5	65726642	CHH	-	6.97515e-09	0.00622074	-100
NC_010447.5	66190633	CHG	-	3.67008e-08	0.016421	-100
NC_010447.5	66190940	CG	-	4.9913e-08	0.0196489	100
NC_010447.5	66191015	CHG	-	1.99282e-07	0.044507	-90
NC_010447.5	66191025	CHH	-	1.99282e-07	0.044507	-90
NC_010447.5	66449900	CHH	+	8.35034e-08	0.02641	71.4286
NC_010447.5	66722859	CG	+	2.03207e-07	0.0448845	73.9035
NC_010447.5	66806043	CHH	-	7.86622e-08	0.0252202	92.8571
NC_010447.5	66895691	CG	-	4.9913e-08	0.0196489	-100
NC_010447.5	67688390	CG	-	1.29544e-07	0.0343465	86.9748
NC_010447.5	67977137	CHH	-	1.08275e-08	0.00795546	-92.8571
NC_010447.5	68686276	CG	-	6.3289e-08	0.0231133	-87.3077
NC_010447.5	70156810	CG	+	1.64372e-07	0.0387781	-91.6667
NC_010447.5	70241875	CHH	+	6.78757e-08	0.0242064	88.8889
NC_010447.5	72586675	CG	-	2.7123e-08	0.0143245	-100
NC_010447.5	73317307	CHH	-	1.55033e-07	0.0376286	100
NC_010447.5	73332595	CHH	+	9.16995e-08	0.027588	91.6667
NC_010447.5	74028011	CHH	-	3.56775e-10	0.000925864	-100
NC_010447.5	75262116	CG	-	1.1314e-08	0.00803331	100
NC_010447.5	75735866	CG	-	1.22004e-07	0.0339369	-55.5556
NC_010447.5	76468025	CG	+	8.01666e-09	0.00681003	100
NC_010447.5	76477420	CHH	-	7.00065e-08	0.0242064	-100
NC_010447.5	76481247	CG	-	2.12649e-10	0.000641116	92.3077
NC_010447.5	76487374	CHG	+	1.74895e-08	0.010667	-100
NC_010447.5	77979025	CG	+	7.63136e-08	0.0252202	-85.7143
NC_010447.5	78752822	CG	+	1.0338e-07	0.0306502	-66.6667
NC_010447.5	80184954	CG	+	2.12002e-07	0.0448845	100
NC_010447.5	80238386	CG	-	2.51326e-07	0.0499893	-76.7263
NC_010447.5	80290833	CG	-	1.24846e-07	0.0339636	-90.9091
NC_010447.5	80321446	CHH	+	1.27078e-07	0.0339636	100
NC_010447.5	80414228	CG	+	6.25735e-08	0.0230015	-87.451
NC_010447.5	80767369	CHG	+	7.85621e-08	0.0252202	100
NC_010447.5	80814234	CG	+	1.51791e-07	0.0376286	-92.3077
NC_010447.5	80922726	CG	-	1.71709e-07	0.0396331	-80
NC_010447.5	85078083	CG	+	3.80006e-08	0.0168658	-67.3851
NC_010447.5	85617485	CG	+	4.23559e-08	0.0181888	-72.7273
NC_010447.5	85618011	CHH	+	1.54449e-07	0.0376286	-66.6667
NC_010447.5	85921902	CG	-	7.50007e-08	0.0252202	-87.3016
NC_010447.5	86614829	CG	-	2.45659e-07	0.0489484	-77.2321
NC_010447.5	86679290	CHH	-	4.90404e-10	0.00114293	89.7698
NC_010447.5	86707014	CG	-	1.99282e-07	0.044507	90
NC_010447.5	86745202	CG	+	3.44819e-11	0.000162918	89.4737
NC_010447.5	86745230	CG	+	3.14856e-12	2.57229e-05	91.4855
NC_010447.5	86745305	CG	+	3.49809e-09	0.0039969	82
NC_010447.5	87344315	CG	-	1.99282e-07	0.044507	90
NC_010447.5	88011300	CHG	+	4.28345e-12	3.33478e-05	59.4101
NC_010447.5	88094498	CG	+	2.83551e-08	0.014593	80
NC_010447.5	88780997	CG	-	2.0894e-07	0.0448845	90.9091
NC_010447.5	88887843	CG	+	1.08081e-07	0.0310967	83.2237
NC_010447.5	88887997	CG	+	2.0429e-07	0.0448845	100
NC_010447.5	88984630	CHH	-	1.51713e-09	0.0023244	-94.4444
NC_010447.5	89114438	CG	-	3.36511e-09	0.00386606	92.8571
NC_010447.5	89419739	CHG	+	7.63136e-08	0.0252202	-85.7143
NC_010447.5	89561548	CG	-	1.51791e-07	0.0376286	-92.3077
NC_010447.5	89576167	CHG	-	1.55033e-07	0.0376286	100
NC_010447.5	90173856	CG	-	5.01631e-08	0.0197239	88.8889
NC_010447.5	90173866	CHH	-	1.81184e-07	0.0415304	-88.8889
NC_010447.5	90183862	CG	-	1.96466e-13	2.50021e-06	-100
NC_010447.5	90189169	CG	+	7.00065e-08	0.0242064	100
NC_010447.5	90192874	CG	+	2.12002e-07	0.0448845	-100
NC_010447.5	90220435	CG	+	1.98232e-07	0.044507	-30.7692
NC_010447.5	90502741	CHH	+	2.1425e-08	0.0118525	-77.3077
NC_010447.5	90553521	CHG	+	2.91028e-11	0.000139556	-100
NC_010447.5	90590473	CG	+	1.52769e-07	0.0376286	100
NC_010447.5	90730140	CG	+	7.77825e-09	0.00665018	-92.3077
NC_010447.5	90891007	CG	+	3.02961e-09	0.00360583	-100
NC_010447.5	90984254	CHG	-	1.55033e-07	0.0376286	-100
NC_010447.5	91043305	CHH	-	1.4199e-07	0.0363067	-76.3636
NC_010447.5	93066983	CG	-	8.73496e-09	0.00700648	100
NC_010447.5	94413496	CG	+	6.65783e-08	0.0241414	-84.6154
NC_010447.5	94569434	CG	-	1.3978e-07	0.0357968	100
NC_010447.5	94836656	CG	-	4.01475e-08	0.0174786	87.5458
NC_010447.5	95792262	CHG	+	6.28438e-08	0.0230015	86.6667
NC_010447.5	96077393	CG	-	1.64372e-07	0.0387781	-92.8571
NC_010447.5	97444957	CG	+	1.08275e-08	0.00795546	-92.8571
NC_010447.5	97490304	CHH	+	2.20972e-07	0.04626	82.3529
NC_010447.5	97510662	CHG	+	1.8837e-07	0.04291	76.9231
NC_010447.5	97546139	CHH	+	1.17135e-07	0.0330269	79.3651
NC_010447.5	98432809	CHH	-	7.63136e-08	0.0252202	-85.7143
NC_010447.5	99315220	CHH	-	3.67008e-08	0.016421	100
NC_010447.5	99728930	CG	-	3.24923e-08	0.0156149	-100
NC_010447.5	100111659	CG	+	8.38236e-10	0.00164113	-85.0427
NC_010447.5	101334421	CG	+	8.52867e-08	0.02641	100
NC_010447.5	101788885	CHH	+	8.49027e-09	0.00700648	-88.2353
NC_010447.5	102916656	CHH	-	1.51791e-07	0.0376286	92.3077
NC_010448.4	1902874	CHH	+	2.0894e-07	0.0448845	-93.3333
NC_010448.4	1943064	CG	-	1.46696e-08	0.00972336	100
NC_010448.4	1943157	CG	-	1.15339e-09	0.00192256	92.8571
NC_010448.4	1945948	CHG	+	2.39638e-07	0.0480545	-80.9524
NC_010448.4	1964680	CG	+	1.67299e-08	0.0105841	100
NC_010448.4	5193183	CG	-	3.11194e-08	0.0152655	91.6667
NC_010448.4	7080148	CG	+	4.87179e-08	0.0195269	-100
NC_010448.4	7439956	CG	+	4.9913e-08	0.0196489	-100
NC_010448.4	7754215	CG	+	3.07314e-08	0.0152655	-94.7368
NC_010448.4	8576381	CG	+	4.01314e-09	0.00429028	100
NC_010448.4	8979735	CG	-	2.0894e-07	0.0448845	90.9091
NC_010448.4	9111226	CG	-	2.0894e-07	0.0448845	-90.9091
NC_010448.4	9151024	CG	+	2.16314e-07	0.0454718	-81.9444
NC_010448.4	9169216	CG	-	1.05674e-07	0.0309163	-100
NC_010448.4	9216059	CG	-	1.71203e-07	0.0396331	-84.6154
NC_010448.4	9943298	CHH	-	8.52867e-08	0.02641	-100
NC_010448.4	10430780	CG	+	7.63136e-08	0.0252202	85.7143
NC_010448.4	11864991	CG	-	2.0894e-07	0.0448845	-90.9091
NC_010448.4	11934615	CG	-	1.88261e-08	0.0111632	91.6667
NC_010448.4	12031148	CG	+	1.51744e-07	0.0376286	-78.3333
NC_010448.4	13571278	CHH	+	6.24654e-10	0.00132612	100
NC_010448.4	13571478	CG	+	9.04571e-10	0.00168619	-100
NC_010448.4	14085485	CHG	+	1.52794e-09	0.0023244	100
NC_010448.4	14085520	CHH	+	1.24846e-07	0.0339636	90.9091
NC_010448.4	14212066	CHH	-	3.34129e-08	0.0157935	100
NC_010448.4	14270959	CHH	-	1.55033e-07	0.0376286	100
NC_010448.4	14272696	CG	+	1.64372e-07	0.0387781	-91.6667
NC_010448.4	17505638	CG	+	1.14529e-07	0.0323748	-87.5
NC_010448.4	18505973	CG	+	3.02358e-08	0.0152156	70.8333
NC_010448.4	18598728	CG	+	1.55033e-07	0.0376286	-100
NC_010448.4	22724878	CG	+	4.22135e-08	0.0181512	-92.3077
NC_010448.4	23095457	CHH	-	1.02301e-08	0.00786269	96
NC_010448.4	23272889	CG	-	2.33526e-07	0.0471306	-100
NC_010448.4	24988447	CG	+	1.71709e-07	0.0396331	80
NC_010448.4	25840168	CHG	-	2.33526e-07	0.0471306	100
NC_010448.4	26876029	CHH	-	2.12002e-07	0.0448845	100
NC_010448.4	27346984	CHH	-	6.28438e-08	0.0230015	86.6667
NC_010448.4	27437487	CG	+	7.00065e-08	0.0242064	-100
NC_010448.4	27491809	CHH	+	1.46696e-08	0.00972336	100
NC_010448.4	27506775	CG	+	8.52867e-08	0.02641	-100
NC_010448.4	27913410	CHH	-	1.79412e-07	0.0413534	70.4545
NC_010448.4	29121327	CG	-	1.59317e-07	0.0384786	-27.111
NC_010448.4	30139904	CHH	-	3.34129e-08	0.0157935	-100
NC_010448.4	30243611	CHH	-	2.33736e-08	0.0125751	92.3077
NC_010448.4	30293965	CHH	-	2.90258e-10	0.000793709	-87.5
NC_010448.4	30359400	CHH	-	1.99282e-07	0.044507	-90
NC_010448.4	30807940	CG	+	9.65729e-10	0.00172085	-100
NC_010448.4	30810740	CHH	-	8.73496e-09	0.00700648	100
NC_010448.4	30811181	CG	-	4.87179e-08	0.0195269	-100
NC_010448.4	32790121	CG	-	2.12028e-07	0.0448845	-81.8182
NC_010448.4	32857872	CG	+	7.00065e-08	0.0242064	-100
NC_010448.4	33078937	CG	+	2.02719e-08	0.0113685	-93.3333
NC_010448.4	33869131	CG	-	2.12002e-07	0.0448845	-100
NC_010448.4	33997491	CHH	+	1.51791e-07	0.0376286	92.3077
NC_010448.4	34011407	CG	+	1.07067e-07	0.0309259	-81.8182
NC_010448.4	34038693	CG	-	2.00228e-08	0.0113685	-100
NC_010448.4	34144780	CHH	-	3.67008e-08	0.016421	100
NC_010448.4	34396548	CHH	-	1.1314e-08	0.00803331	100
NC_010448.4	34819550	CG	-	1.09159e-08	0.00795546	-100
NC_010448.4	34964004	CG	-	1.75524e-09	0.0026274	-84.2105
NC_010448.4	35372415	CG	+	2.24888e-08	0.0122485	-85.7143
NC_010448.4	35746192	CG	-	4.9913e-08	0.0196489	-100
NC_010448.4	40048540	CG	+	4.35511e-09	0.00458914	79.3706
NC_010448.4	40643791	CG	+	1.67299e-08	0.0105841	100
NC_010448.4	41369143	CG	-	2.88779e-11	0.000139556	100
NC_010448.4	41771937	CHH	-	2.24022e-07	0.0468688	50
NC_010448.4	42010486	CHH	-	2.05374e-09	0.00282005	-95.6522
NC_010448.4	42296944	CHG	-	3.24923e-08	0.0156149	-100
NC_010448.4	42940861	CG	+	1.12341e-09	0.00189362	-92.3077
NC_010448.4	42946307	CHH	+	2.00228e-08	0.0113685	-100
NC_010448.4	44624502	CG	+	6.88623e-08	0.0242064	-100
NC_010448.4	45438871	CG	-	1.30899e-07	0.0343465	-85.7143
NC_010448.4	45477130	CG	+	7.00065e-08	0.0242064	100
NC_010448.4	45653096	CG	-	5.89155e-08	0.0218661	-87.5
NC_010448.4	46085228	CG	-	4.22135e-08	0.0181512	93.3333
NC_010448.4	49509008	CG	-	7.3334e-08	0.024912	-100
NC_010448.4	50991965	CHG	-	5.02597e-10	0.00114293	-88.2353
NC_010448.4	50994986	CG	-	1.99282e-07	0.044507	-90
NC_010448.4	58781353	CG	-	1.99282e-07	0.044507	94.1176
NC_010448.4	63254248	CG	-	7.42931e-12	5.06838e-05	29.1971
NC_010448.4	63254266	CG	-	1.89393e-09	0.00276657	31.6239
NC_010448.4	70054280	CG	+	9.6542e-09	0.00764192	-72
NC_010448.4	70057119	CHH	+	4.87179e-08	0.0195269	100
NC_010448.4	70057127	CHH	+	1.1314e-08	0.00803331	100
NC_010448.4	70373769	CHG	+	7.00065e-08	0.0242064	100
NC_010448.4	70434973	CHH	-	4.01314e-09	0.00429028	100
NC_010448.4	70435022	CHG	-	1.92946e-09	0.00276657	100
NC_010448.4	71464870	CG	-	2.16184e-08	0.0118525	-100
NC_010448.4	72519396	CHG	+	2.84215e-09	0.00344466	95
NC_010448.4	72519422	CHG	+	5.82081e-08	0.0218115	95
NC_010448.4	73612281	CG	+	8.52867e-08	0.02641	-100
NC_010448.4	78342345	CG	+	5.27067e-08	0.0201261	91.6667
NC_010448.4	79596121	CHH	-	7.00065e-08	0.0242064	-100
NC_010448.4	80611950	CG	+	7.98773e-08	0.0254986	81.25
NC_010448.4	80823936	CHG	-	2.16184e-08	0.0118525	100
NC_010448.4	83365450	CHH	-	3.67008e-08	0.016421	-100
NC_010448.4	83373694	CHH	-	2.0894e-07	0.0448845	93.3333
NC_010448.4	84452391	CHH	+	4.87179e-08	0.0195269	-100
NC_010448.4	86824831	CG	+	7.3334e-08	0.024912	100
NC_010448.4	88369742	CHH	+	5.27067e-08	0.0201261	91.6667
NC_010448.4	89979102	CG	+	7.73353e-10	0.00153683	-86.3636
NC_010448.4	93824393	CHG	+	6.17944e-10	0.00132612	-89.7368
NC_010448.4	94877650	CHH	+	8.52867e-08	0.02641	-100
NC_010448.4	94877675	CHH	+	1.55033e-07	0.0376286	-100
NC_010448.4	107706460	CHG	+	4.01314e-09	0.00429028	-100
NC_010448.4	108497703	CHH	-	2.68321e-08	0.0142049	-87.8571
NC_010448.4	111319950	CHG	-	2.02719e-08	0.0113685	-92.8571
NC_010448.4	117899190	CHH	-	1.64372e-07	0.0387781	-91.6667
NC_010448.4	118385135	CG	+	1.93726e-07	0.0438734	82.6389
NC_010448.4	118793822	CG	-	1.55033e-07	0.0376286	100
NC_010448.4	118809574	CG	-	9.65729e-10	0.00172085	100
NC_010448.4	120008403	CHH	-	1.14529e-07	0.0323748	-87.5
NC_010448.4	120025899	CHH	-	1.29739e-07	0.0343465	-94.4444
NC_010448.4	122460243	CG	-	5.27067e-08	0.0201261	91.6667
NC_010448.4	124168158	CG	-	1.93961e-07	0.0439114	-80
NC_010448.4	127975772	CHH	-	1.70276e-08	0.010667	80.9524
NC_010448.4	128455285	CG	-	6.72199e-08	0.0242064	84.2105
NC_010448.4	134057498	CHH	-	3.71217e-09	0.00419996	79.8535
NC_010448.4	135747848	CHH	-	1.52772e-09	0.0023244	100
NC_010448.4	136275791	CHG	+	1.24846e-07	0.0339636	-90.9091
NC_010448.4	139954838	CG	+	2.33526e-07	0.0471306	100
NC_010448.4	140628658	CHH	-	4.22135e-08	0.0181512	-93.3333
NC_010448.4	140860976	CG	+	1.35416e-07	0.0351967	81.25
NC_010448.4	141227806	CHH	-	9.7671e-09	0.00769447	84.2105
NC_010448.4	141346186	CHH	-	4.6107e-09	0.00472341	-88.2353
NC_010448.4	143417201	CG	+	1.48088e-10	0.000480377	-100
NC_010448.4	143890592	CHH	-	7.86622e-08	0.0252202	-92.3077
NC_010448.4	145257987	CG	-	1.80974e-08	0.0109871	84.2105
NC_010448.4	145382858	CG	+	3.34129e-08	0.0157935	-100
NC_010448.4	146881914	CHG	-	1.25284e-10	0.000425161	100
NC_010448.4	147484274	CG	+	2.12028e-07	0.0448845	-81.8182
NC_010448.4	147857523	CG	-	1.30899e-07	0.0343465	85.7143
NC_010448.4	149669436	CHH	-	4.29292e-10	0.00106798	95.4545
NC_010448.4	149670098	CG	-	1.78677e-07	0.0411982	-80.8571
NC_010448.4	149711707	CG	-	7.00065e-08	0.0242064	-100
NC_010448.4	149982025	CHH	+	1.24846e-07	0.0339636	-90.9091
NC_010448.4	150033685	CG	+	8.50815e-10	0.00165169	-85
NC_010448.4	150167034	CG	+	7.98773e-08	0.0254986	81.25
NC_010448.4	150602578	CG	-	1.30899e-07	0.0343465	-85.7143
NC_010448.4	151363764	CG	+	2.30405e-07	0.0471306	85.7143
NC_010448.4	151372395	CG	-	1.70588e-08	0.010667	-87.5
NC_010448.4	151372477	CHG	-	2.00228e-08	0.0113685	100
NC_010448.4	152404395	CHH	-	3.06342e-09	0.0036265	-92
NC_010448.4	152434816	CHH	+	1.27078e-07	0.0339636	100
NC_010448.4	152759634	CHH	-	1.00844e-08	0.00783285	-80.0439
NC_010448.4	153098749	CHH	+	1.55348e-07	0.0376286	100
NC_010448.4	155850730	CG	+	1.09159e-08	0.00795546	100
NC_010448.4	157809638	CG	-	1.86133e-07	0.0425176	-86.3636
NC_010448.4	158306273	CG	-	2.00228e-08	0.0113685	100
NC_010448.4	158314217	CG	-	6.97515e-09	0.00622074	-100
NC_010448.4	158314230	CHH	-	7.3334e-08	0.024912	100
NC_010448.4	158389213	CHG	+	4.87179e-08	0.0195269	100
NC_010448.4	158487195	CG	+	2.25561e-07	0.0471163	70.5882
NC_010448.4	159906810	CG	+	5.66043e-08	0.0214044	75
NC_010448.4	163914104	CG	+	2.87651e-08	0.014593	100
NC_010448.4	164772223	CG	-	1.88009e-10	0.000589641	87.5
NC_010448.4	166243253	CHH	-	8.52867e-08	0.02641	-100
NC_010448.4	166714150	CG	-	1.55033e-07	0.0376286	-100
NC_010448.4	166858008	CG	-	2.0894e-07	0.0448845	-90.9091
NC_010448.4	167406979	CHG	-	2.0429e-07	0.0448845	-100
NC_010448.4	168376890	CHG	-	1.13508e-09	0.00190643	45.0624
NC_010448.4	169157502	CHH	-	7.00065e-08	0.0242064	100
NC_010448.4	169164906	CG	-	8.61307e-08	0.0265596	90
NC_010448.4	169246360	CHH	+	3.34129e-08	0.0157935	-100
NC_010448.4	169246483	CHG	+	2.12002e-07	0.0448845	-100
NC_010448.4	169470469	CG	-	1.20308e-07	0.0335357	-82.3529
NC_010448.4	169761629	CG	+	4.01314e-09	0.00429028	100
NC_010448.4	169794032	CG	-	2.12002e-07	0.0448845	-100
NC_010449.5	66072	CG	+	1.72791e-08	0.010667	-85.7143
NC_010449.5	236604	CHH	-	5.47458e-09	0.00525804	87.5
NC_010449.5	236723	CHG	-	1.24846e-07	0.0339636	93.75
NC_010449.5	689410	CG	-	1.08867e-07	0.0312819	-70
NC_010449.5	749051	CHH	+	2.33526e-07	0.0471306	100
NC_010449.5	1747469	CG	-	1.1314e-08	0.00803331	-100
NC_010449.5	2152375	CHG	-	7.85621e-08	0.0252202	100
NC_010449.5	2959140	CHH	-	5.21499e-09	0.00505272	-93.75
NC_010449.5	3119118	CHG	-	1.09159e-08	0.00795546	100
NC_010449.5	3588835	CHG	-	2.60138e-09	0.0033019	93.75
NC_010449.5	4597295	CG	+	1.20966e-08	0.00840853	86.6667
NC_010449.5	4672348	CHH	-	4.55498e-08	0.0190414	85.7143
NC_010449.5	4954840	CG	-	2.12002e-07	0.0448845	-100
NC_010449.5	5428902	CHH	-	7.85621e-08	0.0252202	100
NC_010449.5	5430123	CHH	-	1.3978e-07	0.0357968	100
NC_010449.5	5611582	CHH	+	2.15033e-07	0.0453033	86.6667
NC_010449.5	5903364	CG	+	1.67299e-08	0.0105841	-100
NC_010449.5	6206512	CHH	+	4.65637e-10	0.00112458	-100
NC_010449.5	6733763	CG	+	2.12002e-07	0.0448845	-100
NC_010449.5	7107289	CHG	-	9.0028e-08	0.027588	73.913
NC_010449.5	7340332	CG	+	1.99282e-07	0.044507	-94.1176
NC_010449.5	7677192	CHH	-	1.72791e-08	0.010667	-90.4762
NC_010449.5	8747415	CG	+	5.01025e-10	0.00114293	100
NC_010449.5	8747439	CHH	+	6.72199e-08	0.0242064	-82.3529
NC_010449.5	8948900	CG	-	8.0068e-08	0.0255472	-77.25
NC_010449.5	9413848	CHH	-	9.55097e-09	0.00756926	-87.5
NC_010449.5	9586718	CHH	+	7.85621e-08	0.0252202	-100
NC_010449.5	9698793	CHH	-	1.05674e-07	0.0309163	100
NC_010449.5	9701672	CG	+	2.33736e-08	0.0125751	-93.75
NC_010449.5	9772801	CHH	-	2.39638e-07	0.0480545	76.4706
NC_010449.5	10019665	CG	-	4.73234e-09	0.00472341	-100
NC_010449.5	10189041	CG	+	2.34851e-07	0.0472665	-81.25
NC_010449.5	10784185	CG	-	5.1815e-08	0.0201261	-100
NC_010449.5	11547079	CG	+	1.08275e-08	0.00795546	-93.75
NC_010449.5	12235881	CHH	+	2.33736e-08	0.0125751	-92.3077
NC_010449.5	12629745	CHH	-	2.86738e-10	0.000790618	93.3333
NC_010449.5	12657866	CHH	-	2.0894e-07	0.0448845	-90.9091
NC_010449.5	12705359	CHH	+	1.55348e-07	0.0376286	-100
NC_010449.5	12705573	CG	-	5.93919e-09	0.00558269	85.422
NC_010449.5	13083936	CG	+	7.3334e-08	0.024912	-100
NC_010449.5	13176486	CG	+	1.27078e-07	0.0339636	-100
NC_010449.5	13247235	CHH	+	2.0429e-07	0.0448845	-100
NC_010449.5	13287008	CG	-	2.33526e-07	0.0471306	100
NC_010449.5	13321016	CHH	+	1.71203e-07	0.0396331	84.6154
NC_010449.5	13422577	CG	-	2.45534e-12	2.1181e-05	100
NC_010449.5	13472912	CHH	-	1.24137e-09	0.00202334	88.8889
NC_010449.5	13856331	CG	+	3.11194e-08	0.0152655	-91.6667
NC_010449.5	13861682	CHG	+	5.09586e-09	0.00503309	76.4706
NC_010449.5	13861921	CG	+	4.6107e-09	0.00472341	-89.4737
NC_010449.5	13913348	CHG	-	9.47441e-09	0.00753566	-88.4868
NC_010449.5	13923930	CHG	+	2.86738e-10	0.000790618	93.3333
NC_010449.5	13929132	CG	+	7.98773e-08	0.0254986	-81.25
NC_010449.5	13992664	CG	-	4.87179e-08	0.0195269	100
NC_010449.5	14234404	CHH	+	1.75524e-09	0.0026274	84.2105
NC_010449.5	14446607	CG	+	2.12226e-07	0.0448978	-73.3333
NC_010449.5	14620025	CG	+	2.42416e-07	0.0485674	-86.4035
NC_010449.5	15506368	CHG	-	4.27379e-08	0.0182463	-84.6154
NC_010449.5	15506383	CHH	-	1.67378e-07	0.0392077	-83.3333
NC_010449.5	15732799	CHH	+	2.21098e-09	0.00294388	-81.25
NC_010449.5	15785352	CG	+	1.84666e-08	0.0111323	-86.9565
NC_010449.5	15906665	CG	-	1.21082e-07	0.0337087	66.6667
NC_010449.5	16186321	CHH	+	4.87179e-08	0.0195269	100
NC_010449.5	16290695	CHH	+	7.11698e-08	0.0245166	70
NC_010449.5	16290827	CG	+	7.76471e-12	5.19018e-05	95.6522
NC_010449.5	16317666	CHH	+	8.75396e-08	0.0269438	-75
NC_010449.5	16733001	CHH	+	1.55348e-07	0.0376286	-100
NC_010449.5	16959773	CG	+	4.73234e-09	0.00472341	100
NC_010449.5	17017329	CG	-	1.27078e-07	0.0339636	100
NC_010449.5	17060592	CG	-	2.12002e-07	0.0448845	100
NC_010449.5	17286204	CHH	+	1.55033e-07	0.0376286	-100
NC_010449.5	17818914	CHH	-	7.86622e-08	0.0252202	92.8571
NC_010449.5	17819199	CHH	-	1.09159e-08	0.00795546	100
NC_010449.5	17995607	CG	+	1.06183e-07	0.0309259	78.5714
NC_010449.5	18040021	CHH	+	3.24923e-08	0.0156149	100
NC_010449.5	18081833	CHH	-	3.43977e-08	0.0161666	83.3333
NC_010449.5	18407856	CG	+	1.32056e-07	0.034459	-75.9524
NC_010449.5	19138346	CG	-	7.63136e-08	0.0252202	-88.8889
NC_010449.5	19574089	CHG	-	2.12002e-07	0.0448845	100
NC_010449.5	19580379	CG	-	2.0894e-07	0.0448845	-90.9091
NC_010449.5	19963243	CG	-	1.01092e-08	0.00783285	-93.3333
NC_010449.5	20298475	CG	+	1.1314e-08	0.00803331	-100
NC_010449.5	21910448	CG	-	1.88128e-07	0.04291	30.3922
NC_010449.5	22787915	CHH	+	1.46913e-07	0.0374354	-76.4706
NC_010449.5	23959721	CHH	+	1.32974e-31	2.93319e-23	-69.8976
NC_010449.5	24441705	CHG	-	1.14529e-07	0.0323748	87.5
NC_010449.5	24589042	CG	+	1.5728e-07	0.038027	-63.5714
NC_010449.5	24592833	CHG	-	1.08545e-08	0.00795546	45.4658
NC_010449.5	24595198	CG	-	1.38674e-10	0.000461142	-45.8333
NC_010449.5	24602100	CHH	+	1.65623e-07	0.0390594	42.1053
NC_010449.5	24604300	CG	-	1.83018e-11	0.000100926	28.441
NC_010449.5	24604391	CG	-	1.06481e-12	1.05169e-05	45.1285
NC_010449.5	24624060	CHH	-	2.42001e-09	0.00318433	46.3446
NC_010449.5	24624341	CG	-	3.84444e-21	2.82672e-13	-63.8122
NC_010449.5	24624500	CHH	-	1.02942e-09	0.00179075	57.1429
NC_010449.5	24624540	CG	+	2.23703e-08	0.0122141	55.809
NC_010449.5	24624563	CG	+	1.01771e-09	0.00178639	53.7634
NC_010449.5	24624572	CHH	-	1.46013e-10	0.000480377	57.8696
NC_010449.5	24624636	CHG	+	4.1804e-10	0.00105991	55.0794
NC_010449.5	24624639	CHG	+	1.1633e-08	0.00820597	48.6278
NC_010449.5	24625070	CG	+	3.27261e-08	0.0157044	32.4127
NC_010449.5	24625076	CHG	+	1.93215e-11	0.00010404	44.6378
NC_010449.5	24965434	CG	+	1.98276e-07	0.044507	-85.7143
NC_010449.5	25074988	CG	+	2.12002e-07	0.0448845	-100
NC_010449.5	25312431	CHH	+	3.54274e-08	0.016421	-86.6667
NC_010449.5	25359002	CHH	+	2.0894e-07	0.0448845	-90.9091
NC_010449.5	25737746	CG	-	7.34908e-09	0.00640743	95
NC_010449.5	25769644	CG	+	1.20966e-08	0.00840853	-86.6667
NC_010449.5	26020638	CHH	-	1.24656e-08	0.00865593	78.9474
NC_010449.5	26021757	CHH	-	3.54274e-08	0.016421	86.6667
NC_010449.5	26572462	CG	-	1.05679e-07	0.0309163	89.4737
NC_010449.5	26775042	CG	+	5.55331e-08	0.0210716	-83.5913
NC_010449.5	27148356	CG	-	7.86622e-08	0.0252202	-92.3077
NC_010449.5	27374129	CG	-	1.64372e-07	0.0387781	-91.6667
NC_010449.5	27418861	CHG	-	7.59024e-08	0.0252202	-80.4813
NC_010449.5	27482236	CHH	-	8.28469e-08	0.0263956	-73.0769
NC_010449.5	27526432	CG	-	6.28438e-08	0.0230015	86.6667
NC_010449.5	28031615	CHG	+	1.01092e-08	0.00783285	93.3333
NC_010449.5	28742579	CHH	-	2.07966e-07	0.0448845	63.6364
NC_010449.5	29542449	CHH	+	6.65783e-08	0.0241414	-84.6154
NC_010449.5	30171076	CHG	+	1.01092e-08	0.00783285	-93.3333
NC_010449.5	31044707	CHG	-	1.14529e-07	0.0323748	-86.6667
NC_010449.5	31405451	CHH	-	9.42371e-08	0.028116	75
NC_010449.5	31414820	CHH	-	1.68788e-07	0.03951	76.9231
NC_010449.5	31435074	CG	-	6.72199e-08	0.0242064	-82.3529
NC_010449.5	31821378	CHH	+	2.64951e-09	0.0033019	100
NC_010449.5	34045176	CG	-	3.08052e-08	0.0152655	84.1176
NC_010449.5	34818702	CG	+	2.0894e-07	0.0448845	-93.3333
NC_010449.5	35505095	CG	-	2.33526e-07	0.0471306	100
NC_010449.5	36111175	CHH	-	2.12002e-07	0.0448845	100
NC_010449.5	36240076	CHG	+	8.73496e-09	0.00700648	100
NC_010449.5	36380642	CG	-	1.03373e-09	0.00179075	-81.25
NC_010449.5	37245236	CG	+	2.87651e-08	0.014593	-100
NC_010449.5	37245303	CHG	+	2.02719e-08	0.0113685	92.8571
NC_010449.5	37488068	CG	-	2.77788e-08	0.0145662	85.7143
NC_010449.5	37606433	CG	-	5.27067e-08	0.0201261	93.75
NC_010449.5	37859701	CG	-	1.3978e-07	0.0357968	100
NC_010449.5	37919060	CG	-	1.7708e-09	0.0026274	92.3077
NC_010449.5	37964323	CG	+	1.55033e-07	0.0376286	100
NC_010449.5	38030698	CG	+	2.12002e-07	0.0448845	100
NC_010449.5	38103583	CG	+	8.52867e-08	0.02641	-100
NC_010449.5	39013893	CHH	-	5.21499e-09	0.00505272	-93.75
NC_010449.5	39363839	CHG	+	2.33526e-07	0.0471306	100
NC_010449.5	39487546	CHH	+	2.0894e-07	0.0448845	93.3333
NC_010449.5	39508179	CG	-	5.27067e-08	0.0201261	-93.75
NC_010449.5	39869547	CHH	-	3.24923e-08	0.0156149	100
NC_010449.5	39892485	CG	-	1.59786e-07	0.0384922	-75
NC_010449.5	40682048	CG	-	4.27379e-08	0.0182463	-84.6154
NC_010449.5	41001862	CHG	-	2.3184e-07	0.0471306	68.4211
NC_010449.5	43164946	CG	-	7.63136e-08	0.0252202	-85.7143
NC_010449.5	45676636	CHH	+	2.29269e-07	0.0471306	-86.6071
NC_010449.5	46694968	CHH	+	2.8871e-10	0.000792753	100
NC_010449.5	46769111	CG	+	1.08275e-08	0.00795546	-92.8571
NC_010449.5	46811444	CG	-	5.63622e-11	0.000230232	-100
NC_010449.5	46847894	CG	-	8.75396e-08	0.0269438	75
NC_010449.5	47200186	CHH	-	6.47823e-12	4.60963e-05	79.1667
NC_010449.5	47207797	CG	-	1.13497e-12	1.0885e-05	-84.9697
NC_010449.5	47208802	CHG	-	1.7335e-10	0.000556862	75.4872
NC_010449.5	47212776	CG	-	6.4964e-08	0.0236467	-65.0568
NC_010449.5	47325664	CG	-	7.65188e-08	0.0252202	94.1176
NC_010449.5	47394791	CG	-	5.09586e-09	0.00503309	76.4706
NC_010449.5	48270087	CHH	+	2.08995e-10	0.000640288	100
NC_010449.5	48270277	CG	+	1.1314e-08	0.00803331	-100
NC_010449.5	49187017	CHH	-	9.75745e-08	0.0290855	59.2593
NC_010449.5	51126443	CG	+	1.24846e-07	0.0339636	-93.75
NC_010449.5	51403683	CG	-	7.3334e-08	0.024912	-100
NC_010449.5	52452076	CG	-	9.86553e-10	0.00174093	-100
NC_010449.5	52465442	CHH	-	9.29306e-08	0.0278517	88.8889
NC_010449.5	53403319	CHH	-	8.52867e-08	0.02641	-100
NC_010449.5	54233968	CG	+	2.00588e-08	0.0113685	-95
NC_010449.5	54534010	CHG	-	4.79889e-08	0.0195269	94.4444
NC_010449.5	55030419	CHH	+	1.66281e-07	0.0391055	86.7521
NC_010449.5	62316802	CG	+	1.51791e-07	0.0376286	-92.3077
NC_010449.5	66187134	CG	+	6.34818e-10	0.00134214	78.0488
NC_010449.5	68761720	CHG	-	1.27078e-07	0.0339636	-100
NC_010449.5	68987576	CHH	+	2.02495e-07	0.0448845	75
NC_010449.5	70709105	CG	-	3.55032e-08	0.016421	91.6667
NC_010449.5	71328805	CHH	+	6.16127e-09	0.00573447	-90.9091
NC_010449.5	76385543	CHH	-	4.87179e-08	0.0195269	-100
NC_010449.5	76810246	CG	-	7.63136e-08	0.0252202	88.8889
NC_010449.5	77731744	CG	-	2.0894e-07	0.0448845	-90.9091
NC_010449.5	82303450	CHH	-	1.85281e-07	0.042396	78.2609
NC_010449.5	84025642	CG	-	5.21499e-09	0.00505272	-93.3333
NC_010449.5	84028441	CG	-	1.67569e-12	1.51902e-05	91.3043
NC_010449.5	84393095	CG	-	4.79889e-08	0.0195269	-90.9091
NC_010449.5	85263164	CHH	+	1.99282e-07	0.044507	-90
NC_010449.5	85744495	CG	+	2.30405e-07	0.0471306	87.5
NC_010449.5	86096889	CG	-	1.26985e-07	0.0339636	-82.2368
NC_010449.5	88932564	CG	+	1.37526e-09	0.00220357	-85.4545
NC_010449.5	91023610	CG	+	9.34788e-09	0.00745294	-81.8182
NC_010449.5	91611500	CHH	-	1.67378e-07	0.0392077	83.3333
NC_010449.5	92485831	CHH	-	1.67299e-08	0.0105841	-100
NC_010449.5	92543306	CG	-	8.52867e-08	0.02641	100
NC_010449.5	92546138	CG	+	4.9913e-08	0.0196489	-100
NC_010449.5	94997011	CHH	+	3.07314e-08	0.0152655	-90.9091
NC_010449.5	97178649	CG	+	3.34129e-08	0.0157935	-100
NC_010449.5	104107300	CHG	+	1.55033e-07	0.0376286	-100
NC_010449.5	104137844	CHH	+	2.12002e-07	0.0448845	-100
NC_010449.5	104359758	CG	+	2.00588e-08	0.0113685	90.9091
NC_010449.5	104360824	CHG	-	1.15339e-09	0.00192256	-92.8571
NC_010449.5	104659239	CHH	-	2.73015e-11	0.00013584	-100
NC_010449.5	105434561	CG	+	2.20741e-07	0.04626	-75
NC_010449.5	105479938	CHH	+	1.64372e-07	0.0387781	-91.6667
NC_010449.5	105832861	CHG	-	3.34129e-08	0.0157935	100
NC_010449.5	105903619	CHH	-	4.8112e-08	0.0195269	-81.25
NC_010449.5	106558199	CG	+	2.02495e-07	0.0448845	75
NC_010449.5	107257418	CHH	+	7.86622e-08	0.0252202	-92.3077
NC_010449.5	108136929	CG	+	1.12458e-09	0.00189362	100
NC_010449.5	108310450	CG	-	5.87852e-08	0.0218661	75
NC_010449.5	110165972	CHH	+	1.06794e-07	0.0309259	-78.9474
NC_010449.5	110280377	CHG	+	3.07314e-08	0.0152655	94.7368
NC_010449.5	110677026	CG	+	8.52867e-08	0.02641	-100
NC_010449.5	110915833	CG	+	1.67299e-08	0.0105841	-100
NC_010449.5	110916268	CG	-	1.14397e-07	0.0323748	-87.0833
NC_010449.5	111504820	CHH	-	2.91028e-11	0.000139556	-100
NC_010449.5	111946625	CHH	-	7.00065e-08	0.0242064	100
NC_010449.5	111947540	CHH	+	4.49238e-09	0.00472341	77.7778
NC_010449.5	112264397	CG	+	2.12002e-07	0.0448845	-100
NC_010449.5	112265476	CHH	+	3.34129e-08	0.0157935	100
NC_010449.5	112587659	CHH	+	1.27078e-07	0.0339636	100
NC_010449.5	112740137	CG	-	4.35473e-09	0.00458914	-88.8889
NC_010449.5	113231491	CHG	+	1.08275e-08	0.00795546	-92.8571
NC_010449.5	113410651	CHH	+	9.16995e-08	0.027588	-93.3333
NC_010449.5	113498456	CHH	+	1.55033e-07	0.0376286	-100
NC_010449.5	113862259	CG	+	6.59551e-09	0.00598706	100
NC_010449.5	114206626	CG	-	2.12002e-07	0.0448845	-100
NC_010449.5	114249798	CHH	+	5.01126e-10	0.00114293	100
NC_010449.5	114258568	CG	+	1.85216e-08	0.0111323	84.6154
NC_010449.5	114268995	CHH	+	3.82155e-12	3.04687e-05	-94.1176
NC_010449.5	114548784	CG	+	1.24846e-07	0.0339636	90.9091
NC_010449.5	115073860	CHG	-	3.67008e-08	0.016421	-100
NC_010449.5	115145830	CHG	-	1.24846e-07	0.0339636	90.9091
NC_010449.5	115310853	CG	+	1.55033e-07	0.0376286	100
NC_010449.5	115378360	CHH	+	2.0894e-07	0.0448845	-90.9091
NC_010449.5	115751079	CHH	-	1.97126e-08	0.0113685	-90
NC_010449.5	116042998	CHH	+	7.86622e-08	0.0252202	92.8571
NC_010449.5	116535816	CG	+	3.34129e-08	0.0157935	100
NC_010449.5	116799937	CHH	+	2.16314e-07	0.0454718	-81.9444
NC_010449.5	116851540	CG	-	1.15766e-07	0.0326686	-100
NC_010449.5	117303716	CG	+	1.1887e-07	0.0332892	-77.0833
NC_010449.5	117503009	CHH	-	4.35473e-09	0.00458914	-88.8889
NC_010449.5	117565578	CG	+	1.74895e-08	0.010667	100
NC_010449.5	117578306	CG	+	1.74895e-08	0.010667	100
NC_010449.5	117616087	CG	+	1.88261e-08	0.0111632	-91.6667
NC_010449.5	117668988	CG	+	6.28438e-08	0.0230015	86.6667
NC_010449.5	118294271	CHG	-	8.52867e-08	0.02641	-100
NC_010449.5	118611639	CHH	-	9.47441e-09	0.00753566	-88.4868
NC_010449.5	118664800	CHG	+	1.32212e-07	0.034459	-76.9231
NC_010449.5	118978194	CHH	-	1.55033e-07	0.0376286	-100
NC_010449.5	119279987	CHH	+	1.1644e-08	0.00820597	-91.6667
NC_010449.5	119310492	CHH	-	9.04571e-10	0.00168619	100
NC_010449.5	119398430	CG	+	1.12458e-09	0.00189362	100
NC_010449.5	119455890	CHG	-	1.24846e-07	0.0339636	-93.75
NC_010449.5	119463278	CG	+	8.73496e-09	0.00700648	100
NC_010449.5	119489821	CHG	+	2.0894e-07	0.0448845	-93.3333
NC_010449.5	119774644	CG	-	5.82081e-08	0.0218115	-90
NC_010449.5	119816631	CHH	-	1.08275e-08	0.00795546	-92.8571
NC_010449.5	119843648	CG	+	3.12542e-09	0.00368014	80.9437
NC_010449.5	120143568	CG	+	1.64372e-07	0.0387781	92.8571
NC_010449.5	120468219	CG	-	2.84215e-09	0.00344466	92.3077
NC_010449.5	120493179	CG	+	3.34129e-08	0.0157935	100
NC_010449.5	120504441	CG	+	2.88779e-11	0.000139556	100
NC_010449.5	120506514	CG	+	4.26951e-10	0.00106798	100
NC_010449.5	120873187	CG	+	2.43006e-09	0.00318433	100
NC_010449.5	120873210	CG	+	1.92946e-09	0.00276657	100
NC_010449.5	120877026	CG	+	4.33878e-08	0.0183932	86.9565
NC_010449.5	120879075	CG	-	3.67008e-08	0.016421	100
NC_010449.5	120906339	CG	-	4.27379e-08	0.0182463	-84.6154
NC_010449.5	121806664	CG	+	4.55498e-08	0.0190414	85.7143
NC_010450.4	16178	CG	-	2.74907e-08	0.014484	-42.8571
NC_010450.4	978807	CHH	-	1.1314e-08	0.00803331	100
NC_010450.4	2585329	CG	-	1.20308e-07	0.0335357	83.3333
NC_010450.4	3392115	CHH	-	1.1314e-08	0.00803331	100
NC_010450.4	4570081	CHH	-	3.34129e-08	0.0157935	-100
NC_010450.4	5214825	CG	-	1.64372e-07	0.0387781	-91.6667
NC_010450.4	5853979	CG	-	7.00065e-08	0.0242064	-100
NC_010450.4	7712227	CHG	+	5.47458e-09	0.00525804	90
NC_010450.4	7722277	CHH	-	1.71203e-07	0.0396331	-88.8889
NC_010450.4	7824375	CG	-	1.71203e-07	0.0396331	-84.6154
NC_010450.4	7896600	CHH	+	9.16995e-08	0.027588	91.6667
NC_010450.4	7898692	CG	+	1.71203e-07	0.0396331	-84.6154
NC_010450.4	7898698	CG	+	5.27067e-08	0.0201261	-91.6667
NC_010450.4	8008930	CG	+	2.87651e-08	0.014593	-100
NC_010450.4	9462901	CG	+	2.30405e-07	0.0471306	-87.5
NC_010450.4	9586762	CHG	+	2.87651e-08	0.014593	100
NC_010450.4	9982098	CHH	+	1.24846e-07	0.0339636	90.9091
NC_010450.4	10357753	CG	+	1.66281e-07	0.0391055	86.7521
NC_010450.4	10374544	CG	+	1.55033e-07	0.0376286	-100
NC_010450.4	10653782	CG	+	8.73496e-09	0.00700648	-100
NC_010450.4	10693528	CG	-	7.00065e-08	0.0242064	-100
NC_010450.4	10825483	CG	-	1.05679e-07	0.0309163	-89.4737
NC_010450.4	10880572	CG	-	1.55033e-07	0.0376286	100
NC_010450.4	10975451	CHG	-	2.39638e-07	0.0480545	76.4706
NC_010450.4	11005360	CHH	-	6.24654e-10	0.00132612	-100
NC_010450.4	11779860	CG	-	4.31379e-09	0.00456742	-88.7879
NC_010450.4	12075972	CG	+	2.16314e-07	0.0454718	81.9444
NC_010450.4	12168015	CHG	+	1.85216e-08	0.0111323	84.6154
NC_010450.4	12176178	CG	+	8.43347e-12	5.52558e-05	-100
NC_010450.4	12328912	CG	-	1.52772e-09	0.0023244	100
NC_010450.4	12353351	CHH	-	1.01092e-08	0.00783285	-93.3333
NC_010450.4	13166575	CHH	-	1.67299e-08	0.0105841	-100
NC_010450.4	15925488	CHH	-	8.52867e-08	0.02641	-100
NC_010450.4	17697827	CHH	+	4.65637e-10	0.00112458	-100
NC_010450.4	18101861	CG	-	3.95353e-09	0.00429028	100
NC_010450.4	18401247	CG	-	8.73496e-09	0.00700648	-100
NC_010450.4	18858403	CG	-	9.55097e-09	0.00756926	89.4737
NC_010450.4	19312074	CG	+	9.16995e-08	0.027588	-91.6667
NC_010450.4	19491966	CG	+	1.09456e-08	0.00795956	-85.7143
NC_010450.4	19771219	CG	+	2.78814e-08	0.0145738	90
NC_010450.4	20866417	CG	+	1.52772e-09	0.0023244	100
NC_010450.4	20993780	CG	-	3.95353e-09	0.00429028	-100
NC_010450.4	21149283	CHH	-	2.87651e-08	0.014593	100
NC_010450.4	21467001	CG	-	3.13298e-08	0.0152894	-81.8182
NC_010450.4	21482008	CHG	+	8.87896e-09	0.00711336	76
NC_010450.4	21482055	CHH	+	7.14372e-11	0.000283074	95.4545
NC_010450.4	21485685	CG	-	1.29739e-07	0.0343465	-90
NC_010450.4	21666056	CHG	-	1.86133e-07	0.0425176	86.3636
NC_010450.4	21992472	CHH	-	2.12002e-07	0.0448845	100
NC_010450.4	22995829	CG	+	7.00065e-08	0.0242064	-100
NC_010450.4	23633118	CHH	+	2.33526e-07	0.0471306	100
NC_010450.4	23679907	CG	-	4.65194e-09	0.00472341	-92.3077
NC_010450.4	23732134	CG	+	2.00228e-08	0.0113685	-100
NC_010450.4	23756876	CG	+	4.73234e-09	0.00472341	-100
NC_010450.4	23762040	CG	-	7.62593e-09	0.00662263	-78.9474
NC_010450.4	23764968	CG	+	5.48638e-10	0.00120618	-100
NC_010450.4	23846914	CG	+	9.49418e-08	0.0283134	-70.3704
NC_010450.4	24104455	CG	-	1.27078e-07	0.0339636	-100
NC_010450.4	25875578	CG	-	2.87651e-08	0.014593	100
NC_010450.4	26079934	CG	-	9.17006e-08	0.027588	-76.4706
NC_010450.4	27561820	CHH	-	1.79973e-08	0.0109564	-71.4286
NC_010450.4	28225410	CG	-	2.30405e-07	0.0471306	-85.7143
NC_010450.4	30080414	CG	-	9.16995e-08	0.027588	-93.3333
NC_010450.4	30592056	CHH	-	1.54449e-07	0.0376286	-66.6667
NC_010450.4	30818789	CG	-	2.01328e-07	0.0448845	-72.7273
NC_010450.4	31298627	CG	+	6.58195e-11	0.000262385	84.6154
NC_010450.4	31900417	CG	+	2.64951e-09	0.0033019	100
NC_010450.4	32133437	CG	-	1.53264e-07	0.0376286	-70.5882
NC_010450.4	33246628	CHH	+	2.42908e-07	0.0486175	-66.6667
NC_010450.4	33874383	CHG	+	1.55033e-07	0.0376286	100
NC_010450.4	33884542	CHH	+	2.0894e-07	0.0448845	90.9091
NC_010450.4	33999220	CG	-	1.81184e-07	0.0415304	88.8889
NC_010450.4	34043097	CHH	-	2.12002e-07	0.0448845	100
NC_010450.4	36607642	CHH	+	1.20966e-08	0.00840853	86.6667
NC_010450.4	36653640	CG	+	2.87651e-08	0.014593	100
NC_010450.4	37887066	CG	-	7.00065e-08	0.0242064	-100
NC_010450.4	38213778	CG	+	1.46447e-07	0.0373452	-73.3333
NC_010450.4	39158071	CHG	+	1.20308e-07	0.0335357	-82.3529
NC_010450.4	39173304	CHH	-	1.55033e-07	0.0376286	-100
NC_010450.4	39217136	CHG	-	7.00065e-08	0.0242064	100
NC_010450.4	40874970	CG	+	3.67008e-08	0.016421	-100
NC_010450.4	42096239	CG	-	1.2473e-09	0.00202801	-67.3077
NC_010450.4	42474572	CG	+	3.44271e-09	0.00394836	-57.1429
NC_010450.4	43408296	CG	-	1.60237e-07	0.0385446	78.5714
NC_010450.4	47931512	CG	-	5.66043e-08	0.0214044	75
NC_010450.4	48235767	CG	+	2.00228e-08	0.0113685	100
NC_010450.4	48544965	CG	-	4.23559e-08	0.0181888	-72.7273
NC_010450.4	48559350	CG	+	8.66708e-10	0.00166727	81.8182
NC_010450.4	49692475	CG	-	2.30405e-07	0.0471306	85.7143
NC_010450.4	49692675	CG	+	2.0894e-07	0.0448845	93.3333
NC_010450.4	58363094	CHG	-	5.87852e-08	0.0218661	-75
NC_010450.4	61990326	CG	-	3.07314e-08	0.0152655	-94.7368
NC_010450.4	62000337	CHH	+	9.16995e-08	0.027588	93.3333
NC_010450.4	62085981	CHG	-	9.04571e-10	0.00168619	100
NC_010450.4	62222714	CG	+	4.9913e-08	0.0196489	100
NC_010450.4	62289223	CG	+	1.14529e-07	0.0323748	-87.5
NC_010450.4	64566286	CHH	-	1.27078e-07	0.0339636	100
NC_010450.4	66615758	CG	-	1.26985e-07	0.0339636	-82.2368
NC_010450.4	66877020	CHH	-	2.12002e-07	0.0448845	100
NC_010450.4	66881403	CG	+	8.71359e-09	0.00700648	-80
NC_010450.4	71590273	CHH	+	1.14529e-07	0.0323748	-86.6667
NC_010450.4	71595993	CG	+	6.16519e-08	0.0228049	83.75
NC_010450.4	73347131	CG	+	7.48073e-08	0.0252202	90.9091
NC_010450.4	73924946	CHH	+	2.78814e-08	0.0145738	90
NC_010450.4	75055649	CG	-	4.72528e-09	0.00472341	-91.6667
NC_010450.4	75697778	CG	-	3.1725e-08	0.0154481	80
NC_010450.4	78051880	CHH	+	5.82081e-08	0.0218115	-90
NC_010450.4	80469953	CG	-	6.24654e-10	0.00132612	100
NC_010450.4	80469969	CG	-	2.02719e-08	0.0113685	92.8571
NC_010450.4	81767895	CG	-	2.34851e-07	0.0472665	81.25
NC_010450.4	81839713	CHH	+	1.71709e-07	0.0396331	80
NC_010450.4	81842192	CG	+	7.00065e-08	0.0242064	-100
NC_010450.4	81871033	CG	+	3.92132e-08	0.0171509	92.8571
NC_010450.4	84833744	CHG	+	1.8837e-07	0.04291	-76.9231
NC_010450.4	84836209	CG	+	7.65188e-08	0.0252202	94.1176
NC_010450.4	85108793	CG	-	1.27078e-07	0.0339636	100
NC_010450.4	86149859	CG	-	1.64372e-07	0.0387781	-92.8571
NC_010450.4	86310779	CG	+	1.10993e-07	0.0317964	-83.3333
NC_010450.4	87984725	CHH	+	4.9913e-08	0.0196489	100
NC_010450.4	90026992	CG	-	4.87778e-11	0.000208249	40.2597
NC_010450.4	90027088	CG	-	1.59402e-14	2.77589e-07	45.9459
NC_010450.4	90033649	CG	+	1.48511e-15	3.2418e-08	73.8095
NC_010450.4	90033676	CG	+	9.67373e-10	0.00172085	35.443
NC_010450.4	91293754	CG	+	1.03246e-09	0.00179075	84.6154
NC_010450.4	91626544	CG	+	8.51118e-10	0.00165169	94.7368
NC_010450.4	92029538	CHH	+	1.92648e-07	0.043749	-78.9474
NC_010450.4	92066492	CG	+	3.51061e-08	0.0164063	-87.7778
NC_010450.4	92078187	CG	+	6.78757e-08	0.0242064	-88.8889
NC_010450.4	93737079	CHH	-	9.16995e-08	0.027588	91.6667
NC_010450.4	101024027	CHG	+	1.92648e-07	0.043749	78.9474
NC_010450.4	102146406	CG	+	2.87651e-08	0.014593	-100
NC_010450.4	103167555	CHH	+	6.59551e-09	0.00598706	-100
NC_010450.4	103624062	CHH	-	7.86622e-08	0.0252202	92.3077
NC_010450.4	104379281	CG	+	7.00131e-08	0.0242064	-76
NC_010450.4	104479966	CG	-	1.0667e-10	0.000383635	-81.8182
NC_010450.4	104626705	CHH	+	1.27078e-07	0.0339636	100
NC_010450.4	105050950	CG	-	8.52867e-08	0.02641	-100
NC_010450.4	108192406	CG	-	1.46696e-08	0.00972336	100
NC_010450.4	109141998	CHH	+	2.33526e-07	0.0471306	-100
NC_010450.4	109142078	CHG	+	1.71203e-07	0.0396331	-84.6154
NC_010450.4	109154869	CHG	+	3.92132e-08	0.0171509	-92.8571
NC_010450.4	109160247	CG	+	1.74895e-08	0.010667	100
NC_010450.4	109254661	CG	-	2.77788e-08	0.0145662	-85.7143
NC_010450.4	109991138	CG	+	2.87651e-08	0.014593	-100
NC_010450.4	110515271	CG	+	1.13387e-07	0.0323748	-80
NC_010450.4	115691334	CHH	+	2.33736e-08	0.0125751	92.3077
NC_010450.4	115715541	CG	+	8.52867e-08	0.02641	-100
NC_010450.4	117807377	CHH	-	1.10993e-07	0.0317964	-83.3333
NC_010450.4	117815253	CG	-	1.14529e-07	0.0323748	87.5
NC_010450.4	117957267	CHG	+	2.20972e-07	0.04626	-82.3529
NC_010450.4	118520060	CHH	+	1.33946e-09	0.00215666	-93.75
NC_010450.4	120639994	CHH	+	7.00065e-08	0.0242064	100
NC_010450.4	122692269	CG	+	1.05674e-07	0.0309163	-100
NC_010450.4	123090203	CHH	-	1.67299e-08	0.0105841	-100
NC_010450.4	123527612	CG	+	1.62277e-08	0.0105841	-72.7273
NC_010450.4	124116981	CG	+	1.99088e-15	3.99231e-08	67.033
NC_010450.4	124232240	CHH	+	6.30373e-12	4.53422e-05	-91.2879
NC_010450.4	124359476	CG	+	5.21499e-09	0.00505272	93.75
NC_010450.4	125490160	CHH	-	2.03435e-07	0.0448845	77.7778
NC_010450.4	125849764	CG	-	7.07358e-08	0.0243798	77.7778
NC_010450.4	126674748	CHH	-	1.39215e-07	0.0357968	-69.2939
NC_010450.4	127786914	CG	+	3.67008e-08	0.016421	-100
NC_010450.4	128084773	CHH	-	1.14529e-07	0.0323748	86.6667
NC_010450.4	128285235	CG	-	2.15033e-07	0.0453033	-86.6667
NC_010450.4	128655345	CG	+	1.55033e-07	0.0376286	100
NC_010450.4	129467065	CHH	+	1.81184e-07	0.0415304	-88.8889
NC_010450.4	130142080	CHH	+	1.51744e-07	0.0376286	80.1136
NC_010450.4	130610991	CG	-	1.90251e-07	0.0432788	66.6667
NC_010450.4	130611349	CG	+	1.64372e-07	0.0387781	-92.8571
NC_010450.4	130725801	CG	-	4.59522e-09	0.00472341	88.8545
NC_010450.4	130783516	CG	-	2.36005e-08	0.0126458	-69.5652
NC_010450.4	131093487	CG	+	8.73496e-09	0.00700648	-100
NC_010450.4	132048070	CHH	+	2.08814e-09	0.00282005	-100
NC_010450.4	132203358	CHG	+	5.01579e-16	1.32768e-08	-100
NC_010450.4	132422506	CG	-	3.11194e-08	0.0152655	91.6667
NC_010450.4	132518171	CG	-	1.29739e-07	0.0343465	90
NC_010450.4	132714740	CHG	+	4.22135e-08	0.0181512	92.3077
NC_010450.4	132854110	CHH	-	9.7671e-09	0.00769447	-85
NC_010450.4	133416761	CHH	-	3.36511e-09	0.00386606	92.8571
NC_010450.4	133433051	CHH	+	4.79889e-08	0.0195269	-90.9091
NC_010450.4	133577230	CHH	-	1.33946e-09	0.00215666	-94.1176
NC_010450.4	134244060	CG	+	2.12002e-07	0.0448845	100
NC_010450.4	134507660	CG	-	2.77392e-09	0.00341196	-93.3333
NC_010450.4	134714220	CG	+	2.12002e-07	0.0448845	-100
NC_010450.4	135050036	CG	-	5.01025e-10	0.00114293	-100
NC_010450.4	135059499	CG	-	2.64951e-09	0.0033019	100
NC_010450.4	135110429	CHH	-	9.16995e-08	0.027588	93.3333
NC_010450.4	135259077	CHH	-	5.95602e-09	0.00558269	94.1176
NC_010450.4	135893880	CG	-	6.29808e-09	0.00582086	83.3333
NC_010450.4	135927450	CHH	+	3.36511e-09	0.00386606	94.4444
NC_010450.4	136014656	CG	-	1.01092e-08	0.00783285	93.3333
NC_010450.4	136069706	CG	-	2.87651e-08	0.014593	-100
NC_010450.4	136081878	CHG	+	7.00065e-08	0.0242064	100
NC_010450.4	136145162	CHH	+	1.12635e-10	0.00039437	-100
NC_010450.4	136545302	CHH	-	1.55033e-07	0.0376286	100
NC_010450.4	136786141	CHG	+	2.33526e-07	0.0471306	-100
NC_010450.4	137000482	CG	+	1.29544e-07	0.0343465	-86.9748
NC_010450.4	137866061	CHH	+	1.46788e-08	0.00972336	-78.022
NC_010450.4	138668671	CG	-	1.14397e-07	0.0323748	87.0833
NC_010450.4	138681179	CHG	-	2.43006e-09	0.00318433	-100
NC_010451.4	4237499	CHH	+	2.20741e-07	0.04626	75
NC_010451.4	6974757	CG	+	2.12002e-07	0.0448845	100
NC_010451.4	7653292	CG	+	2.77788e-08	0.0145662	-85.7143
NC_010451.4	9146738	CG	-	1.55033e-07	0.0376286	-100
NC_010451.4	9833446	CG	-	1.46447e-07	0.0373452	73.3333
NC_010451.4	9992839	CHH	-	1.18802e-08	0.00832805	-57.1363
NC_010451.4	10155049	CG	+	6.24654e-10	0.00132612	100
NC_010451.4	10274819	CG	+	1.33122e-08	0.00900594	92.3077
NC_010451.4	12768210	CHG	-	1.27078e-07	0.0339636	-100
NC_010451.4	13193428	CHH	+	7.86622e-08	0.0252202	-92.8571
NC_010451.4	13226647	CG	-	9.29306e-08	0.0278517	-88.8889
NC_010451.4	13949389	CHH	+	2.22395e-07	0.0465431	81.25
NC_010451.4	13953005	CG	-	1.67299e-08	0.0105841	-100
NC_010451.4	14008193	CHH	+	1.28445e-08	0.00886102	-88.8889
NC_010451.4	14258493	CHG	+	5.27067e-08	0.0201261	-91.6667
NC_010451.4	15341940	CG	+	1.88261e-08	0.0111632	94.4444
NC_010451.4	15363798	CG	-	2.04624e-07	0.0448845	-56.6667
NC_010451.4	16445807	CHH	+	6.99822e-08	0.0242064	-66.6667
NC_010451.4	16473711	CG	-	2.33526e-07	0.0471306	-100
NC_010451.4	16801754	CHG	-	1.01336e-08	0.00783285	100
NC_010451.4	16811876	CG	+	7.05127e-09	0.00627172	-85.7143
NC_010451.4	16839202	CG	+	1.20308e-07	0.0335357	-83.3333
NC_010451.4	16925714	CG	-	1.09456e-08	0.00795956	85.7143
NC_010451.4	17125184	CHG	-	6.14281e-10	0.00132612	72
NC_010451.4	17823629	CHH	-	1.64372e-07	0.0387781	92.8571
NC_010451.4	17869920	CG	-	4.87179e-08	0.0195269	-100
NC_010451.4	18359988	CHH	+	7.85621e-08	0.0252202	-100
NC_010451.4	18442448	CG	-	9.04571e-10	0.00168619	100
NC_010451.4	18442482	CG	-	3.56775e-10	0.000925864	100
NC_010451.4	18798537	CG	+	3.6633e-09	0.00415811	-100
NC_010451.4	20343558	CHH	+	2.33526e-07	0.0471306	-100
NC_010451.4	20392993	CG	-	2.30405e-07	0.0471306	-85.7143
NC_010451.4	22774081	CG	-	2.42317e-07	0.0485622	-100
NC_010451.4	22781696	CG	-	1.42912e-07	0.0365142	71
NC_010451.4	22855266	CG	-	8.67374e-09	0.00700648	-100
NC_010451.4	22855946	CG	+	2.05374e-09	0.00282005	-91.6667
NC_010451.4	22956597	CHH	-	5.01025e-10	0.00114293	-100
NC_010451.4	22957448	CHG	+	2.87651e-08	0.014593	100
NC_010451.4	22967010	CG	+	2.15033e-07	0.0453033	-86.6667
NC_010451.4	23599198	CG	+	1.51791e-07	0.0376286	-92.3077
NC_010451.4	23657368	CG	-	4.22135e-08	0.0181512	92.3077
NC_010451.4	23950152	CG	-	8.52867e-08	0.02641	-100
NC_010451.4	24163689	CHG	+	7.33231e-08	0.024912	-70.5882
NC_010451.4	24390479	CG	-	8.73496e-09	0.00700648	-100
NC_010451.4	24600233	CHG	-	1.14529e-07	0.0323748	87.5
NC_010451.4	25103963	CHH	-	3.92132e-08	0.0171509	92.8571
NC_010451.4	25571999	CG	-	3.04686e-09	0.00361336	-86.3636
NC_010451.4	26382980	CHH	-	1.14529e-07	0.0323748	-87.5
NC_010451.4	26390279	CHH	-	1.33122e-08	0.00900594	-92.3077
NC_010451.4	26601157	CHH	-	1.31237e-07	0.0343537	78.9474
NC_010451.4	27111651	CG	+	1.67378e-07	0.0392077	-90
NC_010451.4	27178494	CHG	-	2.02495e-07	0.0448845	-75
NC_010451.4	27201478	CG	+	2.16184e-08	0.0118525	100
NC_010451.4	27240761	CHG	+	2.08995e-10	0.000640288	-100
NC_010451.4	27734001	CHH	+	8.52867e-08	0.02641	-100
NC_010451.4	27767805	CG	-	1.51791e-07	0.0376286	-92.3077
NC_010451.4	27864260	CG	+	2.00588e-08	0.0113685	-90.9091
NC_010451.4	27866955	CG	+	7.77825e-09	0.00665018	-94.4444
NC_010451.4	27879279	CHH	-	7.85621e-08	0.0252202	100
NC_010451.4	27934390	CG	-	1.8804e-08	0.0111632	-80
NC_010451.4	27984378	CG	-	2.33526e-07	0.0471306	-100
NC_010451.4	28006439	CG	-	2.44134e-10	0.000699372	62.8099
NC_010451.4	28380010	CG	+	2.00228e-08	0.0113685	-100
NC_010451.4	28951251	CHH	+	7.86622e-08	0.0252202	92.8571
NC_010451.4	29166219	CG	+	1.67378e-07	0.0392077	83.3333
NC_010451.4	29252833	CG	-	1.35416e-07	0.0351967	-84.2105
NC_010451.4	29344666	CHH	-	9.39246e-08	0.028086	-76.9231
NC_010451.4	30774200	CG	+	8.52867e-08	0.02641	-100
NC_010451.4	31814321	CHG	+	7.34908e-09	0.00640743	-91.6667
NC_010451.4	32329012	CG	+	1.03615e-08	0.0079452	-28.1944
NC_010451.4	34319367	CG	+	5.67235e-08	0.0214128	-81.8182
NC_010451.4	37630835	CG	+	1.18748e-07	0.033283	-77.7778
NC_010451.4	39783434	CHH	+	2.43107e-07	0.0486175	83.2168
NC_010451.4	39957080	CG	+	1.27078e-07	0.0339636	100
NC_010451.4	41288211	CG	+	5.01025e-10	0.00114293	-100
NC_010451.4	42600776	CHH	-	5.95602e-09	0.00558269	92.8571
NC_010451.4	42701024	CG	-	1.24846e-07	0.0339636	-90.9091
NC_010451.4	42835925	CHH	-	5.1436e-08	0.0201261	79.8077
NC_010451.4	42913858	CHH	-	7.07358e-08	0.0243798	77.7778
NC_010451.4	43018559	CHG	-	2.7123e-08	0.0143245	100
NC_010451.4	43283162	CHG	+	5.82081e-08	0.0218115	90
NC_010451.4	43350566	CG	+	8.52867e-08	0.02641	-100
NC_010451.4	43352038	CHH	-	8.52867e-08	0.02641	100
NC_010451.4	45677319	CHH	-	2.33526e-07	0.0471306	100
NC_010451.4	53273054	CG	-	1.51791e-07	0.0376286	92.3077
NC_010451.4	57463084	CG	-	2.45338e-08	0.0130976	76.4706
NC_010451.4	63238622	CG	+	4.73524e-13	5.22255e-06	32.4159
NC_010451.4	63267017	CHH	+	1.81253e-07	0.0415318	-42.3729
NC_010451.4	63375739	CG	-	6.25236e-10	0.00132612	25
NC_010451.4	63383246	CG	-	4.45648e-10	0.0011004	-35.0365
NC_010451.4	63391847	CHG	+	7.43646e-10	0.00148673	61.5385
NC_010451.4	63394467	CG	+	6.25236e-10	0.00132612	25
NC_010451.4	63394483	CHG	+	2.28312e-22	1.88856e-14	61.8012
NC_010451.4	63394499	CG	-	1.62798e-09	0.00245961	-47.676
NC_010451.4	63394870	CHH	-	2.35264e-07	0.0473351	-31.8841
NC_010451.4	63401237	CG	-	6.91648e-08	0.0242064	33.6791
NC_010451.4	63403334	CG	-	1.71643e-07	0.0396331	35.4248
NC_010451.4	63403499	CHH	+	1.12397e-07	0.0321567	31.8681
NC_010451.4	63404506	CHH	+	2.41077e-08	0.0128967	28.8288
NC_010451.4	63417340	CG	-	4.57861e-09	0.00472341	-31.0749
NC_010451.4	63426042	CG	+	5.11495e-08	0.0200758	-37.7018
NC_010451.4	63429760	CG	+	1.20685e-08	0.00840853	-26.766
NC_010451.4	63444313	CG	-	6.4376e-08	0.0234585	-30.137
NC_010451.4	63479827	CHH	+	2.4634e-08	0.0131358	34.9398
NC_010451.4	63489765	CHG	-	7.14189e-08	0.0245641	-87.5
NC_010451.4	63497879	CG	+	2.26676e-07	0.0471306	-28.6957
NC_010451.4	63518416	CHG	-	3.19313e-08	0.0155371	-32.4763
NC_010451.4	63927609	CHH	-	4.01314e-09	0.00429028	-100
NC_010451.4	64329259	CHH	-	2.25101e-07	0.047035	-62.963
NC_010451.4	66511860	CHH	-	1.55033e-07	0.0376286	100
NC_010451.4	68534226	CHH	-	9.34457e-08	0.0279808	84.2593
NC_010451.4	68840972	CG	+	2.28412e-08	0.0124302	-32.2314
NC_010451.4	69776803	CG	-	1.20308e-07	0.0335357	83.3333
NC_010451.4	70128085	CHH	+	1.67299e-08	0.0105841	-100
NC_010451.4	70600186	CG	-	1.3978e-07	0.0357968	-100
NC_010451.4	71039885	CHH	+	3.92132e-08	0.0171509	92.8571
NC_010451.4	71060250	CHH	-	3.24923e-08	0.0156149	100
NC_010451.4	71075823	CHG	-	1.42168e-07	0.0363382	-63.6364
NC_010451.4	71152130	CG	-	2.73403e-09	0.00340082	-82.6087
NC_010451.4	72708945	CHH	+	5.95602e-09	0.00558269	-92.8571
NC_010451.4	86323237	CG	+	8.60751e-09	0.00700648	-80
NC_010451.4	90998029	CG	+	1.18748e-07	0.033283	77.7778
NC_010451.4	92764863	CG	-	3.34129e-08	0.0157935	-100
NC_010451.4	92843072	CHH	+	1.10993e-07	0.0317964	83.3333
NC_010451.4	93010065	CHH	+	5.27067e-08	0.0201261	93.75
NC_010451.4	93241843	CG	+	1.41167e-08	0.00945515	-95.8333
NC_010451.4	93835974	CG	+	4.27379e-08	0.0182463	-84.6154
NC_010451.4	95629933	CHH	+	4.27379e-08	0.0182463	84.6154
NC_010451.4	96125305	CHH	+	2.00228e-08	0.0113685	-100
NC_010451.4	96614084	CHH	+	2.64951e-09	0.0033019	100
NC_010451.4	96942986	CG	-	6.25047e-09	0.00579304	-78.5714
NC_010451.4	100991890	CG	+	6.05696e-08	0.0224297	78.9474
NC_010451.4	105038631	CHG	-	9.65729e-10	0.00172085	-100
NC_010451.4	105046330	CG	-	3.67008e-08	0.016421	100
NC_010451.4	105064727	CHG	+	7.34908e-09	0.00640743	-95
NC_010451.4	105073138	CHH	-	1.27078e-07	0.0339636	-100
NC_010451.4	110035652	CHH	+	4.56079e-08	0.0190416	-73.6842
NC_010451.4	110046172	CHG	-	7.86622e-08	0.0252202	-92.8571
NC_010451.4	112650963	CHG	+	7.3334e-08	0.024912	-100
NC_010451.4	113511548	CG	+	4.55498e-08	0.0190414	89.4737
NC_010451.4	116697935	CG	-	1.84666e-08	0.0111323	86.9565
NC_010451.4	119075127	CG	+	3.51671e-08	0.016421	78.9855
NC_010451.4	120218418	CG	-	1.30899e-07	0.0343465	-85.7143
NC_010451.4	120793037	CG	-	1.59786e-07	0.0384922	75
NC_010451.4	121246147	CG	+	2.33526e-07	0.0471306	100
NC_010451.4	124962742	CG	-	5.27067e-08	0.0201261	-93.75
NC_010451.4	124962750	CG	-	3.92132e-08	0.0171509	-92.8571
NC_010451.4	124984123	CHG	+	9.04571e-10	0.00168619	100
NC_010451.4	125896620	CG	-	5.82081e-08	0.0218115	95
NC_010451.4	126604612	CHH	+	2.84215e-09	0.00344466	-92.3077
NC_010451.4	126647088	CHH	-	1.08275e-08	0.00795546	93.75
NC_010451.4	130171155	CG	+	8.73496e-09	0.00700648	100
NC_010451.4	130182402	CHG	-	7.65188e-08	0.0252202	90.9091
NC_010451.4	130580393	CHH	-	4.01314e-09	0.00429028	100
NC_010451.4	131154276	CHG	-	1.64372e-07	0.0387781	-92.8571
NC_010451.4	131328272	CG	+	1.0663e-07	0.0309259	80
NC_010451.4	131340188	CG	-	1.3978e-07	0.0357968	100
NC_010451.4	131877437	CG	-	1.67299e-08	0.0105841	-100
NC_010451.4	132766211	CG	-	1.55033e-07	0.0376286	-100
NC_010451.4	134098130	CHH	+	1.59786e-07	0.0384922	75
NC_010451.4	135242271	CG	-	1.29739e-07	0.0343465	-94.4444
NC_010451.4	135510880	CG	+	1.33235e-08	0.00900594	95.2381
NC_010451.4	136725695	CHH	-	2.30405e-07	0.0471306	-85.7143
NC_010451.4	136725787	CG	-	2.45723e-07	0.0489484	85.7143
NC_010451.4	137182764	CG	+	2.31422e-07	0.0471306	79.1176
NC_010451.4	137953094	CG	+	4.79889e-08	0.0195269	-90.9091
NC_010451.4	138700708	CHG	+	1.70633e-07	0.0396331	66.6667
NC_010451.4	139045602	CG	+	4.87179e-08	0.0195269	100
NC_010451.4	139145608	CG	+	4.01314e-09	0.00429028	100
NC_010452.4	189392	CG	+	9.16995e-08	0.027588	-93.3333
NC_010452.4	194230	CG	+	1.08275e-08	0.00795546	-92.8571
NC_010452.4	223480	CHH	+	8.52867e-08	0.02641	-100
NC_010452.4	774546	CHG	+	1.08275e-08	0.00795546	92.8571
NC_010452.4	809337	CG	-	2.67921e-08	0.0141951	81.6176
NC_010452.4	813272	CG	+	4.87179e-08	0.0195269	-100
NC_010452.4	949416	CHH	+	4.55498e-08	0.0190414	-85.7143
NC_010452.4	1221274	CHH	+	2.08814e-09	0.00282005	100
NC_010452.4	1225171	CHH	+	3.33051e-10	0.000895917	89.4737
NC_010452.4	1229117	CHH	+	2.33526e-07	0.0471306	100
NC_010452.4	1232569	CHH	+	8.5817e-10	0.00165566	89.2857
NC_010452.4	1527198	CHG	-	1.81184e-07	0.0415304	-95
NC_010452.4	1577305	CHG	+	1.88261e-08	0.0111632	94.4444
NC_010452.4	1581526	CHH	-	3.67008e-08	0.016421	100
NC_010452.4	1660506	CG	+	4.79889e-08	0.0195269	90.9091
NC_010452.4	1685071	CG	+	1.64372e-07	0.0387781	-91.6667
NC_010452.4	1696459	CHH	+	1.71203e-07	0.0396331	84.6154
NC_010452.4	1969667	CG	+	9.65729e-10	0.00172085	-100
NC_010452.4	2019739	CG	-	7.85621e-08	0.0252202	100
NC_010452.4	2026000	CG	+	1.52794e-09	0.0023244	-100
NC_010452.4	2035460	CG	+	8.52867e-08	0.02641	-100
NC_010452.4	2113148	CHG	-	6.25735e-08	0.0230015	87.451
NC_010452.4	2113329	CG	+	1.3978e-07	0.0357968	-100
NC_010452.4	2283194	CG	+	3.24923e-08	0.0156149	-100
NC_010452.4	2406438	CHG	-	5.45707e-10	0.00120618	77.7512
NC_010452.4	2621071	CHH	+	1.05674e-07	0.0309163	100
NC_010452.4	2697147	CG	+	7.63136e-08	0.0252202	85.7143
NC_010452.4	2851075	CHG	-	3.36511e-09	0.00386606	92.8571
NC_010452.4	2924336	CHH	+	4.8874e-10	0.00114293	-95
NC_010452.4	3184659	CG	-	2.29269e-07	0.0471306	-86.6071
NC_010452.4	3835158	CHG	+	1.88009e-10	0.000589641	87.5
NC_010452.4	4023130	CG	-	1.06183e-07	0.0309259	-86.9565
NC_010452.4	4048774	CG	+	1.46696e-08	0.00972336	-100
NC_010452.4	4476102	CG	+	1.52769e-07	0.0376286	-100
NC_010452.4	4497639	CHH	+	1.98276e-07	0.044507	-71.4286
NC_010452.4	4583365	CG	-	6.34717e-08	0.0231418	-83.3333
NC_010452.4	4630151	CHH	-	2.0894e-07	0.0448845	90.9091
NC_010452.4	4774314	CG	+	2.0894e-07	0.0448845	-90.9091
NC_010452.4	4803690	CG	+	1.03858e-08	0.00795462	80.7692
NC_010452.4	4837275	CHG	-	2.0429e-07	0.0448845	-100
NC_010452.4	5276738	CHH	-	6.34717e-08	0.0231418	83.3333
NC_010452.4	5595236	CHH	-	4.63562e-11	0.000200498	95
NC_010452.4	6045855	CHG	+	2.00228e-08	0.0113685	100
NC_010452.4	6149088	CHG	-	9.16995e-08	0.027588	-93.3333
NC_010452.4	6185249	CG	+	1.67299e-08	0.0105841	-100
NC_010452.4	6281672	CG	-	2.82183e-08	0.014593	-82.5
NC_010452.4	6518832	CHH	-	1.19036e-07	0.0333074	74.5995
NC_010452.4	6627166	CG	-	2.31422e-07	0.0471306	-78.655
NC_010452.4	6808244	CG	+	1.55033e-07	0.0376286	-100
NC_010452.4	6864075	CG	-	1.3978e-07	0.0357968	-100
NC_010452.4	7059676	CHH	+	7.00065e-08	0.0242064	100
NC_010452.4	7489522	CHG	-	1.64372e-07	0.0387781	-92.8571
NC_010452.4	7489538	CG	-	3.67008e-08	0.016421	100
NC_010452.4	7491513	CHG	+	5.95602e-09	0.00558269	-94.1176
NC_010452.4	7496748	CHG	-	4.79889e-08	0.0195269	-94.4444
NC_010452.4	7540513	CG	+	6.59551e-09	0.00598706	-100
NC_010452.4	7542040	CG	-	5.39524e-08	0.0205425	-100
NC_010452.4	7542451	CG	+	1.07429e-07	0.0309901	-71.4286
NC_010452.4	7708032	CHH	-	1.55348e-07	0.0376286	100
NC_010452.4	7736181	CHH	+	1.52769e-07	0.0376286	100
NC_010452.4	7736697	CG	+	8.61307e-08	0.0265596	-90
NC_010452.4	7832239	CHH	+	3.14303e-09	0.0036943	-88.9881
NC_010452.4	7854149	CG	+	1.55348e-07	0.0376286	100
NC_010452.4	7984533	CHH	+	1.67299e-08	0.0105841	-100
NC_010452.4	8020871	CHH	+	1.67299e-08	0.0105841	100
NC_010452.4	8191650	CG	-	2.33526e-07	0.0471306	-100
NC_010452.4	8431788	CHH	+	1.1314e-08	0.00803331	100
NC_010452.4	8480156	CHH	+	6.9702e-10	0.00141826	-92.8571
NC_010452.4	8494334	CHH	-	1.1314e-08	0.00803331	-100
NC_010452.4	8595041	CG	+	5.95602e-09	0.00558269	92.8571
NC_010452.4	8608893	CHH	-	1.08275e-08	0.00795546	92.8571
NC_010452.4	8655392	CHH	-	1.67299e-08	0.0105841	100
NC_010452.4	8780210	CG	-	1.74895e-08	0.010667	-100
NC_010452.4	8799335	CG	-	2.37334e-07	0.0477227	72.2222
NC_010452.4	8840317	CG	-	3.34129e-08	0.0157935	-100
NC_010452.4	8851267	CHH	-	6.25047e-09	0.00579304	78.5714
NC_010452.4	8927157	CG	+	1.24846e-07	0.0339636	93.75
NC_010452.4	8940104	CG	-	3.11194e-08	0.0152655	-94.1176
NC_010452.4	9065488	CG	-	1.05674e-07	0.0309163	-100
NC_010452.4	9074967	CHH	-	2.16184e-08	0.0118525	100
NC_010452.4	9128118	CHG	+	1.71203e-07	0.0396331	84.6154
NC_010452.4	9129522	CHH	+	1.51791e-07	0.0376286	-92.3077
NC_010452.4	9148571	CHG	-	5.27067e-08	0.0201261	-93.75
NC_010452.4	9289696	CG	-	3.34129e-08	0.0157935	-100
NC_010452.4	9466799	CG	-	4.65194e-09	0.00472341	-94.7368
NC_010452.4	9597966	CG	+	7.00065e-08	0.0242064	-100
NC_010452.4	9677551	CG	+	1.55033e-07	0.0376286	-100
NC_010452.4	9678426	CHH	-	9.04571e-10	0.00168619	100
NC_010452.4	9795402	CG	+	7.07358e-08	0.0243798	-81.8182
NC_010452.4	9798898	CG	-	4.8874e-10	0.00114293	93.3333
NC_010452.4	9830183	CHH	+	4.73234e-09	0.00472341	100
NC_010452.4	9862199	CG	-	1.1314e-08	0.00803331	-100
NC_010452.4	9994091	CG	+	8.01666e-09	0.00681003	100
NC_010452.4	10011786	CG	+	7.3334e-08	0.024912	100
NC_010452.4	10014628	CHH	-	1.10993e-07	0.0317964	-83.3333
NC_010452.4	10146701	CG	-	9.16995e-08	0.027588	93.3333
NC_010452.4	10159469	CG	+	1.1314e-08	0.00803331	100
NC_010452.4	10159553	CG	+	5.82081e-08	0.0218115	90
NC_010452.4	10193304	CG	+	3.67008e-08	0.016421	-100
NC_010452.4	10193424	CG	+	1.71709e-07	0.0396331	-85
NC_010452.4	10283903	CHG	+	1.08275e-08	0.00795546	92.8571
NC_010452.4	10397171	CHH	-	2.0894e-07	0.0448845	93.3333
NC_010452.4	10464273	CG	-	1.30899e-07	0.0343465	-85.7143
NC_010452.4	10545230	CG	-	1.30899e-07	0.0343465	-88.2353
NC_010452.4	10724643	CHG	-	2.08814e-09	0.00282005	100
NC_010452.4	10735127	CG	-	1.55033e-07	0.0376286	-100
NC_010452.4	10756816	CHH	-	5.84163e-08	0.0218524	69.5652
NC_010452.4	10958826	CHH	-	7.85621e-08	0.0252202	100
NC_010452.4	11065318	CG	-	8.52867e-08	0.02641	-100
NC_010452.4	11066844	CHH	-	8.30984e-09	0.00700512	84.7368
NC_010452.4	11085408	CG	-	1.60237e-07	0.0385446	78.5714
NC_010452.4	11300532	CG	-	6.74431e-08	0.0242064	-80
NC_010452.4	11397832	CG	+	6.59551e-09	0.00598706	-100
NC_010452.4	11413037	CG	+	1.27078e-07	0.0339636	-100
NC_010452.4	11541327	CG	+	1.03025e-09	0.00179075	-84.2105
NC_010452.4	11823206	CG	-	1.72791e-08	0.010667	-85.7143
NC_010452.4	11833990	CG	+	1.74895e-08	0.010667	-100
NC_010452.4	11836942	CG	-	6.97515e-09	0.00622074	100
NC_010452.4	11838370	CHH	-	2.45723e-07	0.0489484	78.5714
NC_010452.4	11945430	CG	-	2.33526e-07	0.0471306	100
NC_010452.4	12041583	CG	-	3.72555e-09	0.00419996	86.9565
NC_010452.4	12150444	CG	+	6.20035e-08	0.0229222	-63.5417
NC_010452.4	12324974	CG	-	3.92132e-08	0.0171509	92.8571
NC_010452.4	12334694	CG	+	2.00228e-08	0.0113685	100
NC_010452.4	12347008	CHH	-	7.65188e-08	0.0252202	-90.9091
NC_010452.4	12446072	CHH	+	2.84215e-09	0.00344466	92.3077
NC_010452.4	12511171	CHH	-	1.07067e-07	0.0309259	-81.8182
NC_010452.4	12922180	CG	+	4.01314e-09	0.00429028	100
NC_010452.4	13008849	CG	-	2.12002e-07	0.0448845	-100
NC_010452.4	13084479	CG	+	3.67008e-08	0.016421	100
[truncated: 1,311 more rows]

## Sheet: M3M-VS-M8M.C.gene.annot
chr	pos	ctype	strand	pvalue	qvalue	meth.diff	GeneID	position	Symbol	Description	KEGG_A_class	KEGG_B_class	Pathway	K_ID	GO Component	GO Function	GO Process
NC_010443.5	138434753	CHH	+	1.46447e-07	0.0373452	-73.3333	LOC100037273	Genebody	MEF2A	myocyte-specific enhancer factor 2A isoform 2 [Sus scrofa]	Environmental Information Processing;Human Diseases;Organismal Systems	Endocrine system;Signal transduction;Cardiovascular diseases	ko04022//cGMP - PKG signaling pathway;ko05418//Fluid shear stress and atherosclerosis;ko04371//Apelin signaling pathway;ko04928//Parathyroid hormone synthesis, secretion and action	K09260	-	-	-
NC_010449.5	120468219	CG	-	2.84215e-09	0.00344466	92.3077	LOC100152552	Genebody	SETD3	PREDICTED: histone-lysine N-methyltransferase setd3 isoform X1 [Sus scrofa]	Metabolism	Amino acid metabolism	ko00310//Lysine degradation	K19199	-	-	-
NC_010449.5	120493179	CG	+	3.34129e-08	0.0157935	100	LOC100157799	Genebody	CCNK	PREDICTED: cyclin-K [Sus scrofa]	-	-	-	-	-	-	-
NC_010449.5	121806664	CG	+	4.55498e-08	0.0190414	85.7143	LOC110261647	Genebody	--	-	-	-	-	-	-	-	-
NC_010450.4	135927450	CHH	+	3.36511e-09	0.00386606	94.4444	LOC100337671	Genebody	RASGEF1B	PREDICTED: ras-GEF domain-containing family member 1B isoform X1 [Camelus dromedarius]	-	-	-	-	-	-	-
NC_010450.4	136786141	CHG	+	2.33526e-07	0.0471306	-100	LOC100512796	Genebody	PRKG2	PREDICTED: cGMP-dependent protein kinase 2 isoform X1 [Sus scrofa]	Organismal Systems;Environmental Information Processing;Cellular Processes	Digestive system;Endocrine system;Cellular community - eukaryotes;Signal transduction;Environmental adaptation;Sensory system;Immune system;Nervous system	ko04740//Olfactory transduction;ko04714//Thermogenesis;ko04022//cGMP - PKG signaling pathway;ko04611//Platelet activation;ko04713//Circadian entrainment;ko04540//Gap junction;ko04970//Salivary secretion;ko04924//Renin secretion;ko04730//Long-term depression;ko04923//Regulation of lipolysis in adipocyte	K19477	-	-	-
NC_010450.4	137866061	CHH	+	1.46788e-08	0.00972336	-78.022	LOC100514416	Genebody	ANTXR2	PREDICTED: anthrax toxin receptor 2 [Sus scrofa]	Organismal Systems	Immune system	ko04621//NOD-like receptor signaling pathway	K20909	GO:0071944//cell periphery;GO:0016020//membrane;GO:0044425//membrane part;GO:0005886//plasma membrane;GO:0044459//plasma membrane part;GO:0044464//cell part;GO:0031224//intrinsic component of membrane;GO:0005623//cell	GO:0005488//binding;GO:0043169//cation binding;GO:0043167//ion binding	GO:0006810//transport;GO:0051234//establishment of localization;GO:0051179//localization
NC_010450.4	138668671	CG	-	1.14397e-07	0.0323748	87.0833	LOC100514591	Genebody	PAQR3	PREDICTED: progestin and adipoQ receptor family member 3 [Sus scrofa]	-	-	-	-	GO:0043226//organelle;GO:0044424//intracellular part;GO:0044464//cell part;GO:0044425//membrane part;GO:0043231//intracellular membrane-bounded organelle;GO:0005622//intracellular;GO:0043229//intracellular organelle;GO:0031224//intrinsic component of membrane;GO:0043227//membrane-bounded organelle;GO:0016020//membrane;GO:0005623//cell	-	GO:0048519//negative regulation of biological process;GO:0010605//negative regulation of macromolecule metabolic process;GO:0001933//negative regulation of protein phosphorylation;GO:0031323//regulation of cellular metabolic process;GO:0045859//regulation of protein kinase activity;GO:0030154//cell differentiation;GO:0008104//protein localization;GO:0031344//regulation of cell projection organiza…
NC_010450.4	138681179	CHG	-	2.43006e-09	0.00318433	-100	LOC100624635	Genebody	BMP2K	PREDICTED: BMP-2-inducible protein kinase [Camelus bactrianus]	Human Diseases	Cancers	ko05202//Transcriptional misregulation in cancers	K08854	-	-	-
NC_010451.4	136725695	CHH	-	2.30405e-07	0.0471306	-85.7143	LOC100188977	Genebody	Grb10	growth factor receptor-bound protein 10 [Sus scrofa]	Environmental Information Processing	Signal transduction	ko04150//mTOR signaling pathway	K20064	-	-	-
NC_010452.4	67078083	CHG	-	3.99846e-08	0.0174248	-90	LOC100521394	Genebody	PFKP	PREDICTED: 6-phosphofructokinase type C [Physeter catodon]	Environmental Information Processing;Organismal Systems;Metabolism;Human Diseases;Genetic Information Processing	Global and overview maps;Endocrine system;Signal transduction;Carbohydrate metabolism;Cancers;Folding, sorting and degradation	ko01100//Metabolic pathways;ko04152//AMPK signaling pathway;ko04919//Thyroid hormone signaling pathway;ko01200//Carbon metabolism;ko04066//HIF-1 signaling pathway;ko04922//Glucagon signaling pathway;ko03018//RNA degradation;ko01230//Biosynthesis of amino acids;ko05230//Central carbon metabolism in cancer;ko00010//Glycolysis / Gluconeogenesis;ko00051//Fructose and mannose metabolism;ko00052//Galac…	K00850	-	-	-
NC_010452.4	68235493	CHH	+	2.27777e-07	0.0471306	-44	LOC100521919	Genebody	ADARB2	PREDICTED: double-stranded RNA-specific editase B2 [Sus scrofa]	-	-	-	-	-	-	-
NC_010453.5	77063023	CHH	+	7.48073e-08	0.0252202	83.3333	LOC100153454	Genebody	COL4A2	PREDICTED: collagen alpha-2(IV) chain [Sus scrofa]	Cellular Processes;Human Diseases;Organismal Systems;Environmental Information Processing	Signal transduction;Cancers;Endocrine and metabolic diseases;Cellular community - eukaryotes;Digestive system;Endocrine system;Infectious diseases;Signaling molecules and interaction	ko05200//Pathways in cancer;ko04151//PI3K-Akt signaling pathway;ko05165//Human papillomavirus infection;ko04510//Focal adhesion;ko04926//Relaxin signaling pathway;ko05146//Amoebiasis;ko04933//AGE-RAGE signaling pathway in diabetic complications;ko04974//Protein digestion and absorption;ko05222//Small cell lung cancer;ko04512//ECM-receptor interaction	K06237	-	-	-
NC_010460.4	31449945	CHH	-	7.00065e-08	0.0242064	100	LOC100127352	Genebody	FOXP2	PREDICTED: forkhead box protein P2 [Bison bison bison]	Human Diseases	Cancers	ko05206//MicroRNAs in cancer	K09409	-	-	-
NC_010455.5	73778035	CHH	-	2.20741e-07	0.04626	75	LOC100037292	Downstream	ACKR4	atypical chemokine receptor 4 [Sus scrofa]	Environmental Information Processing	Signaling molecules and interaction	ko04060//Cytokine-cytokine receptor interaction	K04186	-	-	-
NC_010456.5	99145316	CG	+	7.00065e-08	0.0242064	100	LOC100037303	Downstream	SGMS1	RecName: Full=Phosphatidylcholine:ceramide cholinephosphotransferase 1; AltName: Full=Sphingomyelin synthase 1	Environmental Information Processing;Metabolism	Lipid metabolism;Global and overview maps;Signal transduction	ko01100//Metabolic pathways;ko04071//Sphingolipid signaling pathway;ko00600//Sphingolipid metabolism	K04714	-	-	-

## Sheet: M8M-VS-M8F.C.filter
chr	pos	ctype	strand	pvalue	qvalue	meth.diff
NC_010443.5	1716205	CHG	-	2.12002e-07	0.0397829	100
NC_010443.5	1723048	CHH	-	1.24846e-07	0.030632	93.75
NC_010443.5	1784806	CG	+	2.94272e-07	0.0477255	100
NC_010443.5	2957710	CHH	-	4.12613e-09	0.00386019	-83.2184
NC_010443.5	3696588	CHG	-	1.55348e-07	0.0333254	-100
NC_010443.5	3723096	CHH	+	7.74978e-08	0.0228062	-92
NC_010443.5	4925378	CG	-	1.74558e-08	0.00934163	84.5938
NC_010443.5	6201564	CG	+	5.09586e-09	0.0043849	76.4706
NC_010443.5	6321566	CHH	-	1.55033e-07	0.0333254	100
NC_010443.5	7036307	CG	-	1.14529e-07	0.029063	-86.6667
NC_010443.5	7225010	CG	-	1.24846e-07	0.030632	-93.75
NC_010443.5	7322964	CG	+	1.01092e-08	0.00665587	93.3333
NC_010443.5	7719339	CHH	+	7.86622e-08	0.0228062	92.8571
NC_010443.5	8840742	CG	+	7.65188e-08	0.0228062	94.1176
NC_010443.5	8909989	CHH	+	1.3978e-07	0.0321225	-100
NC_010443.5	8986398	CHH	-	3.00842e-08	0.0133612	-72.2222
NC_010443.5	8986415	CG	-	4.49238e-09	0.00412018	77.7778
NC_010443.5	9027829	CG	-	2.12002e-07	0.0397829	100
NC_010443.5	9319959	CG	+	1.0663e-07	0.0277031	-85.7143
NC_010443.5	9398322	CG	+	2.87651e-08	0.012866	100
NC_010443.5	9441248	CHH	-	1.30899e-07	0.0309498	-85.7143
NC_010443.5	9905624	CG	-	1.17671e-07	0.0296248	72.7273
NC_010443.5	10258993	CG	+	8.73496e-09	0.00589692	-100
NC_010443.5	10304236	CHH	-	3.86282e-10	0.000862688	93.75
NC_010443.5	11823228	CG	+	4.55498e-08	0.0167876	85.7143
NC_010443.5	12035356	CHH	-	2.33526e-07	0.0417016	100
NC_010443.5	12131435	CG	+	1.09456e-08	0.00686202	-85.7143
NC_010443.5	12164874	CG	+	1.55348e-07	0.0333254	-100
NC_010443.5	12166411	CHG	+	2.33526e-07	0.0417016	100
NC_010443.5	12646541	CG	+	1.3341e-07	0.0313357	-72.7273
NC_010443.5	12677210	CG	+	7.00065e-08	0.0216864	-100
NC_010443.5	12745746	CG	-	8.87924e-08	0.0245123	100
NC_010443.5	14058583	CG	+	2.94272e-07	0.0477255	-100
NC_010443.5	14170830	CG	+	7.86622e-08	0.0228062	-92.8571
NC_010443.5	15756405	CHH	+	2.12002e-07	0.0397829	-100
NC_010443.5	16358887	CG	+	1.71203e-07	0.0351833	-84.6154
NC_010443.5	18414107	CG	-	3.52705e-11	0.000187563	-100
NC_010443.5	19148518	CG	-	8.78111e-08	0.0242967	-80
NC_010443.5	19296232	CG	+	1.67299e-08	0.0092035	-100
NC_010443.5	19414674	CHH	+	9.16995e-08	0.0248779	91.6667
NC_010443.5	19425798	CG	+	1.71203e-07	0.0351833	-84.6154
NC_010443.5	19426853	CG	+	1.27078e-07	0.030632	-100
NC_010443.5	19525285	CG	+	2.12002e-07	0.0397829	-100
NC_010443.5	19548114	CHH	+	1.62629e-08	0.0092035	76.4706
NC_010443.5	19593484	CG	-	1.20089e-07	0.0300267	28.3899
NC_010443.5	19630919	CG	+	2.25177e-11	0.000139296	-94.7368
NC_010443.5	19632960	CHH	-	4.87179e-08	0.0172515	100
NC_010443.5	19736301	CG	+	6.5304e-08	0.0212618	-69.7389
NC_010443.5	21925503	CG	-	1.88261e-08	0.00981345	-94.4444
NC_010443.5	22047311	CHG	-	4.86993e-10	0.000987399	87.5
NC_010443.5	22060674	CG	+	3.34129e-08	0.0140667	-100
NC_010443.5	22115434	CG	-	1.15766e-07	0.0292788	100
NC_010443.5	22147204	CG	+	1.01336e-08	0.00665587	100
NC_010443.5	22147210	CHH	+	1.28866e-07	0.0308319	88.8889
NC_010443.5	22151981	CHH	-	2.94272e-07	0.0477255	-100
NC_010443.5	22209338	CG	-	4.29292e-10	0.000926162	-92.8571
NC_010443.5	22233210	CHH	-	2.08995e-10	0.000598849	-100
NC_010443.5	24238017	CG	-	8.55965e-08	0.0238754	-77.2727
NC_010443.5	24502187	CG	-	8.85544e-08	0.0244912	62.5
NC_010443.5	25081617	CG	+	2.02134e-07	0.0397829	-78.8889
NC_010443.5	25338007	CG	-	2.00228e-08	0.00995102	100
NC_010443.5	25402384	CG	+	7.29825e-09	0.00548678	-86.6667
NC_010443.5	25461205	CHH	+	3.95353e-09	0.00377194	-100
NC_010443.5	27273880	CHH	+	1.78837e-08	0.00947705	-80
NC_010443.5	27848560	CG	-	2.00588e-08	0.00995102	-95
NC_010443.5	28691227	CG	+	1.27718e-08	0.00764333	73.6842
NC_010443.5	29733198	CHG	+	2.16164e-08	0.0103358	68.1818
NC_010443.5	29920140	CG	-	8.52867e-08	0.0238596	-100
NC_010443.5	31060130	CG	+	1.30899e-07	0.0309498	88.2353
NC_010443.5	31534358	CHH	+	1.18748e-07	0.0298339	80.9524
NC_010443.5	31887276	CG	-	1.26373e-07	0.030632	-63.3333
NC_010443.5	31978352	CG	+	5.87852e-08	0.0195066	-75
NC_010443.5	31982389	CG	+	2.94272e-07	0.0477255	-100
NC_010443.5	31992266	CG	+	4.53585e-11	0.000221757	-77.4194
NC_010443.5	32034315	CHH	-	4.29345e-08	0.0161166	82.6087
NC_010443.5	32056318	CG	+	1.27078e-07	0.030632	100
NC_010443.5	32534607	CG	+	2.33526e-07	0.0417016	-100
NC_010443.5	32613411	CG	+	1.1314e-08	0.0069493	-100
NC_010443.5	32633775	CG	+	3.09681e-09	0.00323688	77.2727
NC_010443.5	32961839	CHH	+	3.54274e-08	0.0145807	-86.6667
NC_010443.5	33122514	CG	+	2.94272e-07	0.0477255	-100
NC_010443.5	33899962	CHH	-	2.80567e-07	0.0475246	-46.4286
NC_010443.5	34812779	CG	+	3.02961e-09	0.00321094	100
NC_010443.5	34843775	CHH	+	1.06632e-07	0.0277031	-79.4737
NC_010443.5	34862200	CG	-	1.8804e-08	0.00981345	80
NC_010443.5	34971112	CHH	-	7.86622e-08	0.0228062	-92.3077
NC_010443.5	35017000	CG	+	1.33235e-08	0.00783432	-90.9091
NC_010443.5	35616640	CG	+	7.13191e-11	0.00029461	-83.3333
NC_010443.5	36160982	CG	+	4.27379e-08	0.0161027	-84.6154
NC_010443.5	36302839	CHH	+	2.0894e-07	0.0397829	93.3333
NC_010443.5	36396294	CG	-	1.60501e-07	0.0341407	-71.9577
NC_010443.5	36419483	CHH	+	4.6107e-09	0.00413388	88.2353
NC_010443.5	37635976	CG	-	3.12764e-07	0.0486549	90
NC_010443.5	37941490	CG	-	2.12226e-07	0.0397955	-73.3333
NC_010443.5	39628209	CHH	+	2.11858e-08	0.0102748	-65.3846
NC_010443.5	39889609	CG	+	1.1644e-08	0.00710162	91.6667
NC_010443.5	39914984	CG	-	2.68321e-08	0.0124077	87.8571
NC_010443.5	39948599	CG	-	5.75222e-08	0.0192344	80
NC_010443.5	39948664	CG	-	3.56775e-10	0.000816187	100
NC_010443.5	40349476	CHG	-	1.71594e-10	0.000517542	-93.3333
NC_010443.5	40395210	CHG	-	7.00065e-08	0.0216864	100
NC_010443.5	40397682	CG	-	4.9163e-08	0.017318	-78.2609
NC_010443.5	40399262	CHH	+	6.3289e-08	0.0206836	-87.3077
NC_010443.5	40432730	CHH	-	5.32215e-12	4.24535e-05	-80.3245
NC_010443.5	40485602	CHH	+	3.04629e-07	0.0481681	-91.6667
NC_010443.5	40509137	CHH	+	7.63136e-08	0.0228062	85.7143
NC_010443.5	40515855	CHH	-	3.56775e-10	0.000816187	-100
NC_010443.5	40527074	CHH	+	1.55033e-07	0.0333254	-100
NC_010443.5	40571708	CHH	+	6.34717e-08	0.0206875	-83.3333
NC_010443.5	41081337	CHH	+	2.78814e-08	0.0127375	-95.4545
NC_010443.5	41503231	CHH	+	2.12002e-07	0.0397829	100
NC_010443.5	43479828	CHG	-	3.54485e-14	7.41039e-07	59.6899
NC_010443.5	43710740	CG	-	4.65637e-10	0.000970053	100
NC_010443.5	43746901	CG	-	3.04629e-07	0.0481681	-92.3077
NC_010443.5	44123752	CHH	+	3.15278e-07	0.0488955	-71.2963
NC_010443.5	44154510	CHH	-	2.29237e-07	0.0417016	70
NC_010443.5	44358554	CG	+	2.10718e-11	0.000131696	86.0317
NC_010443.5	46137140	CG	-	1.55033e-07	0.0333254	-100
NC_010443.5	46149826	CHH	+	6.24654e-10	0.00115914	-100
NC_010443.5	46255439	CHH	-	1.06092e-08	0.00686202	77.7778
NC_010443.5	46280060	CG	-	1.60557e-08	0.00913088	-88.2353
NC_010443.5	47109376	CHH	-	1.45116e-08	0.00841052	38.5528
NC_010443.5	47205854	CG	+	1.49032e-08	0.00858825	-82.9885
NC_010443.5	48301405	CHH	+	1.17356e-08	0.0071431	81.25
NC_010443.5	48312780	CHH	-	2.12002e-07	0.0397829	100
NC_010443.5	48421540	CG	+	1.46447e-07	0.0333254	-73.3333
NC_010443.5	48513889	CG	-	4.86993e-10	0.000987399	-87.5
NC_010443.5	48513896	CG	-	5.24042e-09	0.00440017	-82.6087
NC_010443.5	48514878	CHG	-	3.02961e-09	0.00321094	100
NC_010443.5	49208237	CHH	-	4.041e-11	0.000207005	67.9245
NC_010443.5	52122944	CG	-	2.30405e-07	0.0417016	85.7143
NC_010443.5	53115909	CG	-	4.87805e-08	0.0172635	68.1818
NC_010443.5	57333240	CHH	+	9.72194e-08	0.0261365	-68.75
NC_010443.5	57356997	CG	+	7.3334e-08	0.0224081	-100
NC_010443.5	57455074	CG	+	4.65637e-10	0.000970053	-100
NC_010443.5	57568997	CG	-	2.33526e-07	0.0417016	-100
NC_010443.5	57796741	CHG	+	1.49881e-08	0.00860576	77.2727
NC_010443.5	63837736	CG	+	2.87596e-07	0.0477255	70.9677
NC_010443.5	66033108	CG	-	3.07605e-07	0.0484995	38.6667
NC_010443.5	66033358	CG	-	3.22695e-08	0.0138425	-27.0492
NC_010443.5	66905708	CG	+	2.68018e-09	0.00302573	-100
NC_010443.5	72847942	CHH	-	6.90634e-08	0.0216864	-79.7368
NC_010443.5	74956819	CHH	+	2.20972e-07	0.0408667	82.3529
NC_010443.5	76219954	CG	+	7.16454e-08	0.0220701	-80
NC_010443.5	79560229	CHH	-	5.28118e-08	0.0178663	68.75
NC_010443.5	81854986	CG	+	5.27067e-08	0.0178506	-91.6667
NC_010443.5	81913228	CHH	-	3.88486e-10	0.000862688	-88.8889
NC_010443.5	81920419	CG	+	2.16184e-08	0.0103358	100
NC_010443.5	81946219	CHH	-	8.52867e-08	0.0238596	100
NC_010443.5	82395449	CHG	+	1.1314e-08	0.0069493	100
NC_010443.5	82471447	CG	-	3.95353e-09	0.00377194	100
NC_010443.5	82560990	CG	+	7.64292e-08	0.0228062	-74.7807
NC_010443.5	82573594	CHG	-	1.53264e-07	0.0333254	70.5882
NC_010443.5	82583941	CG	+	6.97515e-09	0.00537304	100
NC_010443.5	82615256	CG	+	2.15033e-07	0.0401233	86.6667
NC_010443.5	82621097	CG	-	5.1815e-08	0.0177871	100
NC_010443.5	83119976	CG	+	8.37827e-09	0.00589692	-69.697
NC_010443.5	85132814	CHH	-	5.27067e-08	0.0178506	91.6667
NC_010443.5	86263045	CHH	+	1.14529e-07	0.029063	87.5
NC_010443.5	86500713	CG	-	8.52867e-08	0.0238596	-100
NC_010443.5	86503614	CHH	-	7.65188e-08	0.0228062	90.9091
NC_010443.5	87767209	CG	+	1.08275e-08	0.00686202	93.75
NC_010443.5	87807622	CG	+	1.09259e-07	0.0282099	-67.9487
NC_010443.5	87845532	CHH	+	4.78842e-11	0.000227717	-100
NC_010443.5	87850397	CG	-	5.12593e-09	0.0043849	85
NC_010443.5	87933142	CHH	+	9.17322e-10	0.00148297	-78.2609
NC_010443.5	87934532	CG	+	4.55498e-08	0.0167876	85.7143
NC_010443.5	87946373	CG	-	1.27599e-08	0.00764333	-83.3333
NC_010443.5	88015832	CG	-	2.73257e-14	6.37145e-07	58.4416
NC_010443.5	88062269	CHH	-	1.70276e-08	0.0093168	80.9524
NC_010443.5	88075361	CHH	-	2.64951e-09	0.00300792	100
NC_010443.5	88081824	CHH	+	1.55851e-07	0.0333817	-86.6667
NC_010443.5	89845919	CHH	-	2.87968e-07	0.0477255	73.0769
NC_010443.5	96043089	CHG	+	2.45723e-07	0.043116	78.5714
NC_010443.5	96505487	CG	+	1.01336e-08	0.00665587	-100
NC_010443.5	104874621	CG	+	5.82081e-08	0.0193782	90
NC_010443.5	105525123	CG	-	3.04629e-07	0.0481681	91.6667
NC_010443.5	105557606	CG	-	7.11506e-09	0.00541487	-100
NC_010443.5	105688099	CHH	-	8.9933e-09	0.00605111	-95.4545
NC_010443.5	105982074	CHH	-	8.01666e-09	0.00577195	100
NC_010443.5	111277107	CHH	-	3.04629e-07	0.0481681	92.3077
NC_010443.5	115802465	CG	-	2.16314e-07	0.0402507	-82.807
NC_010443.5	116653384	CG	+	1.29544e-07	0.0308319	-86.9748
NC_010443.5	117057077	CG	+	7.77825e-09	0.00567442	-92.3077
NC_010443.5	117071433	CG	-	2.30405e-07	0.0417016	-85.7143
NC_010443.5	117128313	CG	-	8.61307e-08	0.0238754	-94.7368
NC_010443.5	119304385	CHH	+	5.27067e-08	0.0178506	-91.6667
NC_010443.5	119342928	CHG	+	3.12764e-07	0.0486549	90
NC_010443.5	119417033	CHH	+	5.95602e-09	0.0048272	-94.1176
NC_010443.5	124327802	CHH	-	8.52867e-08	0.0238596	100
NC_010443.5	125896807	CG	+	1.97126e-08	0.00995102	90
NC_010443.5	129769241	CG	+	2.94272e-07	0.0477255	100
NC_010443.5	131927960	CG	+	1.7582e-07	0.0360096	-65.8615
NC_010443.5	131955148	CG	-	1.51791e-07	0.0333254	-92.3077
NC_010443.5	132436726	CHH	+	9.16995e-08	0.0248779	-93.3333
NC_010443.5	132575049	CHG	+	2.33526e-07	0.0417016	75
NC_010443.5	135531168	CHH	-	5.39524e-08	0.0182115	100
NC_010443.5	136230493	CG	-	3.67008e-08	0.0145993	-100
NC_010443.5	138550010	CG	+	1.70633e-07	0.0351833	-66.6667
NC_010443.5	139869911	CG	-	2.77392e-09	0.00306311	94.1176
NC_010443.5	141143347	CG	+	3.04629e-07	0.0481681	92.3077
NC_010443.5	141172513	CG	+	1.11928e-08	0.0069493	-76
NC_010443.5	141351004	CHG	-	4.29345e-08	0.0161166	-77.7778
NC_010443.5	142180266	CG	+	2.46197e-09	0.00286474	-39.3443
NC_010443.5	142222071	CG	-	4.97915e-10	0.000995725	-35.1431
NC_010443.5	142609791	CG	+	1.46426e-07	0.0333254	47.5
NC_010443.5	143310853	CHH	+	2.73336e-07	0.0468228	-71.4286
NC_010443.5	143764040	CG	-	5.47458e-09	0.00455265	-90
NC_010443.5	145133362	CG	+	8.35034e-08	0.0238596	71.4286
NC_010443.5	145787482	CG	-	3.67008e-08	0.0145993	-100
NC_010443.5	146564995	CG	+	2.33526e-07	0.0417016	100
NC_010443.5	147018882	CG	-	1.51713e-09	0.00199632	93.3333
NC_010443.5	147047245	CG	+	1.55348e-07	0.0333254	-100
NC_010443.5	147151256	CG	-	1.27078e-07	0.030632	100
NC_010443.5	147311153	CG	-	1.88261e-08	0.00981345	-91.6667
NC_010443.5	147616925	CG	-	2.94272e-07	0.0477255	100
NC_010443.5	149012226	CG	+	3.92132e-08	0.0152583	92.8571
NC_010443.5	149787123	CG	-	1.27078e-07	0.030632	100
NC_010443.5	149787417	CHH	-	1.93083e-07	0.0389142	-50.2131
NC_010443.5	151106473	CHG	+	1.17671e-07	0.0296248	75
NC_010443.5	152104856	CG	+	1.16558e-07	0.0294178	-96.1538
NC_010443.5	156510127	CHG	-	4.01314e-09	0.00377194	-100
NC_010443.5	156704478	CG	-	1.27599e-08	0.00764333	92.5926
NC_010443.5	157310481	CG	-	1.63336e-07	0.0343969	71.8427
NC_010443.5	158599088	CHH	+	2.12002e-07	0.0397829	100
NC_010443.5	158613450	CG	-	2.15033e-07	0.0401233	86.6667
NC_010443.5	158727703	CG	-	8.52867e-08	0.0238596	-100
NC_010443.5	162072303	CHG	+	2.94272e-07	0.0477255	100
NC_010443.5	162477848	CG	+	2.87651e-08	0.012866	100
NC_010443.5	162783160	CG	-	7.3334e-08	0.0224081	100
NC_010443.5	162794107	CHH	+	8.52867e-08	0.0238596	-100
NC_010443.5	165367679	CG	-	7.85621e-08	0.0228062	-100
NC_010443.5	165464838	CHG	-	2.94272e-07	0.0477255	-100
NC_010443.5	165531044	CHH	+	3.8459e-08	0.0150712	82.3529
NC_010443.5	165576473	CHH	-	3.8459e-08	0.0150712	85
NC_010443.5	165596779	CHG	-	1.27078e-07	0.030632	100
NC_010443.5	165722995	CHH	-	4.39273e-11	0.000218281	94.7368
NC_010443.5	167743535	CG	-	7.85621e-08	0.0228062	-100
NC_010443.5	169171809	CG	+	1.52769e-07	0.0333254	100
NC_010443.5	173008151	CHH	+	7.85621e-08	0.0228062	-100
NC_010443.5	173258398	CHG	-	2.0894e-07	0.0397829	-93.3333
NC_010443.5	173259023	CG	+	1.69942e-08	0.0093168	88.1944
NC_010443.5	173262336	CHH	+	4.86993e-10	0.000987399	-85
NC_010443.5	174153952	CG	-	2.94272e-07	0.0477255	100
NC_010443.5	174900561	CHG	-	3.05836e-07	0.0482458	-66.6667
NC_010443.5	188991398	CG	-	5.81997e-08	0.0193782	-83.3333
NC_010443.5	195380159	CG	-	2.94272e-07	0.0477255	-100
NC_010443.5	202589411	CG	+	7.86622e-08	0.0228062	-92.8571
NC_010443.5	202632125	CHG	-	1.28866e-07	0.0308319	95.2381
NC_010443.5	205280253	CG	-	5.12593e-09	0.0043849	-85
NC_010443.5	205486312	CG	+	5.75222e-08	0.0192344	-80
NC_010443.5	205816557	CG	-	5.37876e-14	9.59057e-07	-54.228
NC_010443.5	206958537	CHH	-	5.93919e-09	0.0048272	84.3434
NC_010443.5	209755437	CG	+	2.83626e-07	0.0475246	-84.6154
NC_010443.5	209883393	CG	+	1.10902e-10	0.000397825	-96
NC_010443.5	210349452	CHH	-	6.34717e-08	0.0206875	83.3333
NC_010443.5	212481213	CHH	-	1.75955e-07	0.0360128	-77.7056
NC_010443.5	213264779	CHH	+	5.27067e-08	0.0178506	-91.6667
NC_010443.5	213367458	CHH	-	1.77892e-07	0.0363848	61.5385
NC_010443.5	213399841	CG	+	4.98085e-14	9.15019e-07	-95.6522
NC_010443.5	214503741	CG	-	4.37312e-08	0.0163549	-77.4327
NC_010443.5	219012573	CHG	+	1.53681e-07	0.0333254	-60
NC_010443.5	219570034	CG	-	9.95771e-08	0.0266993	75.641
NC_010443.5	221589780	CG	+	2.02719e-08	0.00995102	-93.3333
NC_010443.5	224223963	CG	+	3.16066e-08	0.0136281	71.4286
NC_010443.5	224394429	CG	+	4.73947e-09	0.00413414	78.9474
NC_010443.5	224928142	CG	+	2.76303e-07	0.0471385	56.5217
NC_010443.5	225658619	CHH	-	1.55033e-07	0.0333254	100
NC_010443.5	225904014	CG	-	2.00228e-08	0.00995102	100
NC_010443.5	228902763	CHH	-	1.55033e-07	0.0333254	-100
NC_010443.5	228936823	CG	-	7.00065e-08	0.0216864	100
NC_010443.5	229026205	CHG	+	2.0894e-07	0.0397829	-90.9091
NC_010443.5	229801677	CHG	-	2.45723e-07	0.043116	78.5714
NC_010443.5	230770698	CHG	+	1.33122e-08	0.00783432	-94.1176
NC_010443.5	230780536	CHH	+	3.04629e-07	0.0481681	-92.3077
NC_010443.5	230861968	CG	-	3.04629e-07	0.0481681	91.6667
NC_010443.5	231181448	CG	+	2.0429e-07	0.0397829	100
NC_010443.5	233406260	CHH	-	6.75993e-10	0.00122425	-85.7143
NC_010443.5	235094771	CHH	-	4.05041e-08	0.0156004	-78.0702
NC_010443.5	235158438	CHH	-	2.39638e-07	0.04233	-76.4706
NC_010443.5	235278758	CG	+	7.00065e-08	0.0216864	-100
NC_010443.5	238187571	CHG	+	5.95602e-09	0.0048272	-92.8571
NC_010443.5	238189815	CHH	+	3.36462e-08	0.0141257	-78.5714
NC_010443.5	240195423	CG	-	3.95353e-09	0.00377194	100
NC_010443.5	240675186	CG	+	4.01314e-09	0.00377194	100
NC_010443.5	242346539	CHH	-	8.87924e-08	0.0245123	100
NC_010443.5	242621813	CG	+	2.94272e-07	0.0477255	100
NC_010443.5	242622274	CG	+	9.16995e-08	0.0248779	93.3333
NC_010443.5	245625884	CHG	+	1.05679e-07	0.0276624	84.6154
NC_010443.5	246249063	CHH	-	1.3978e-07	0.0321225	100
NC_010443.5	246875975	CG	-	2.00588e-08	0.00995102	90.9091
NC_010443.5	246893471	CHH	+	5.21499e-09	0.0043849	-93.75
NC_010443.5	246913929	CHH	+	3.04629e-07	0.0481681	-92.3077
NC_010443.5	247103312	CHH	-	1.30899e-07	0.0309498	-85.7143
NC_010443.5	247334389	CG	+	1.83467e-07	0.037286	-75.5149
NC_010443.5	251072624	CHH	-	7.65188e-08	0.0228062	94.1176
NC_010443.5	251334486	CHH	+	1.93726e-07	0.0389144	82.6389
NC_010443.5	252344433	CHG	+	1.08275e-08	0.00686202	93.75
NC_010443.5	254255115	CG	-	9.16995e-08	0.0248779	-93.3333
NC_010443.5	255580206	CG	+	7.00065e-08	0.0216864	-100
NC_010443.5	256361590	CG	-	1.30899e-07	0.0309498	-88.2353
NC_010443.5	258490195	CHH	-	1.15766e-07	0.0292788	100
NC_010443.5	258537206	CG	-	5.29726e-18	3.16102e-10	-100
NC_010443.5	259127903	CHG	+	2.32289e-07	0.0417016	72.4138
NC_010443.5	259488809	CHH	+	7.65188e-08	0.0228062	-90.9091
NC_010443.5	259768647	CG	-	7.85621e-08	0.0228062	100
NC_010443.5	260072334	CG	-	1.28866e-07	0.0308319	-88.8889
NC_010443.5	261006887	CHH	+	5.48638e-10	0.00106946	-100
NC_010443.5	261061855	CG	-	1.52794e-09	0.00199632	-100
NC_010443.5	261073533	CG	-	1.96626e-07	0.0394445	-66.8333
NC_010443.5	261074253	CG	+	2.08814e-09	0.00252172	-100
NC_010443.5	261248409	CHH	+	1.33946e-09	0.00190171	94.1176
NC_010443.5	263803423	CG	-	5.89155e-08	0.0195066	-87.5
NC_010443.5	264180361	CG	-	1.24846e-07	0.030632	-93.75
NC_010443.5	264188935	CG	-	1.55348e-07	0.0333254	-100
NC_010443.5	264448653	CG	+	6.43249e-11	0.000278483	-100
NC_010443.5	264456802	CHG	+	2.02495e-07	0.0397829	75
NC_010443.5	266405823	CHH	+	3.67008e-08	0.0145993	-100
NC_010443.5	266880534	CHG	-	1.87741e-07	0.0379637	-78.8043
NC_010443.5	267065934	CHH	+	4.22135e-08	0.0159646	-93.3333
NC_010443.5	267614739	CG	-	3.67008e-08	0.0145993	-100
NC_010443.5	267847768	CG	+	1.09606e-08	0.00686434	-81.3636
NC_010443.5	268121619	CG	+	1.08081e-07	0.0279652	-82.6797
NC_010443.5	268121625	CG	+	9.47441e-09	0.00633265	-88.4868
NC_010443.5	269127267	CG	+	2.12002e-07	0.0397829	-100
NC_010443.5	269814594	CG	+	2.82076e-07	0.0475246	84.2105
NC_010443.5	270092946	CHH	-	1.64372e-07	0.0343969	-92.8571
NC_010443.5	270796322	CG	-	1.3978e-07	0.0321225	100
NC_010443.5	270804380	CG	+	4.37312e-08	0.0163549	77.2727
NC_010443.5	270812980	CG	+	1.64372e-07	0.0343969	92.8571
NC_010443.5	271152844	CHH	+	2.0894e-07	0.0397829	-90.9091
NC_010443.5	271783592	CHH	-	2.42416e-07	0.042746	86.4035
NC_010443.5	271900050	CG	-	2.94272e-07	0.0477255	100
NC_010443.5	272177834	CHH	-	4.79889e-08	0.0172515	-94.4444
NC_010443.5	272188829	CHH	-	3.36511e-09	0.00341886	92.8571
NC_010443.5	272490603	CG	+	4.01314e-09	0.00377194	100
NC_010443.5	272878471	CG	-	4.65194e-09	0.00413388	92.3077
NC_010443.5	272878552	CG	-	2.7632e-07	0.0471385	76.1905
NC_010443.5	273020681	CG	+	8.52867e-08	0.0238596	100
NC_010443.5	273244096	CG	+	3.33631e-14	7.22353e-07	87.5
NC_010443.5	273841903	CHH	-	4.9163e-08	0.017318	-78.2609
NC_010443.5	273842004	CG	-	9.83082e-11	0.000367888	95
NC_010443.5	274022251	CG	-	1.20009e-07	0.0300267	-66.6667
NC_010444.4	3159668	CG	+	7.3334e-08	0.0224081	100
NC_010444.4	3535786	CHH	-	1.27078e-07	0.030632	100
NC_010444.4	4053731	CG	+	1.64372e-07	0.0343969	91.6667
NC_010444.4	4700106	CG	-	1.64372e-07	0.0343969	-92.8571
NC_010444.4	5314513	CHH	+	2.20972e-07	0.0408667	82.3529
NC_010444.4	5963846	CHG	+	1.27078e-07	0.030632	-100
NC_010444.4	6917911	CG	-	4.87179e-08	0.0172515	-100
NC_010444.4	7227247	CHH	+	7.00065e-08	0.0216864	-100
NC_010444.4	8363586	CHH	+	2.04695e-08	0.00997536	89.4737
NC_010444.4	8424045	CG	-	2.5861e-07	0.0446026	-88.8889
NC_010444.4	8441635	CG	+	2.12002e-07	0.0397829	-100
NC_010444.4	8755215	CG	-	2.82076e-07	0.0475246	-84.2105
NC_010444.4	8891182	CG	-	6.9702e-10	0.00122425	-92.8571
NC_010444.4	10262986	CG	-	1.75955e-07	0.0360128	77.7056
NC_010444.4	11280648	CG	+	7.14189e-08	0.0220227	-87.5
NC_010444.4	11401568	CG	-	1.67378e-07	0.0347691	-90
NC_010444.4	11773729	CHH	-	2.0894e-07	0.0397829	93.3333
NC_010444.4	11823858	CHG	-	5.92863e-09	0.0048272	83.0952
NC_010444.4	11938011	CHH	-	6.97515e-09	0.00537304	100
NC_010444.4	12268893	CHH	-	6.34717e-08	0.0206875	-83.3333
NC_010444.4	13985366	CHG	+	1.99282e-07	0.0396233	90
NC_010444.4	18092792	CHH	-	4.05041e-08	0.0156004	77.0563
NC_010444.4	18877012	CHH	+	3.12764e-07	0.0486549	90
NC_010444.4	20116225	CHH	+	1.05674e-07	0.0276624	100
NC_010444.4	20847992	CG	-	1.4602e-09	0.00199632	88.2353
NC_010444.4	20922084	CHH	+	1.55033e-07	0.0333254	-100
NC_010444.4	21738024	CHG	-	1.14529e-07	0.029063	-86.6667
NC_010444.4	22779495	CG	-	1.1644e-08	0.00710162	94.7368
NC_010444.4	22938656	CHH	+	3.95353e-09	0.00377194	-100
NC_010444.4	23073387	CG	-	2.20741e-07	0.0408667	-71.4286
NC_010444.4	23207164	CHH	-	1.43877e-08	0.00834673	66.6667
NC_010444.4	23210927	CG	-	1.31237e-07	0.0309936	-78.9474
NC_010444.4	23211894	CG	+	9.55896e-14	1.52499e-06	95.8333
NC_010444.4	23219913	CHH	-	1.85216e-08	0.00974689	-91.3043
NC_010444.4	23233365	CG	+	2.33736e-08	0.0109589	93.75
NC_010444.4	23285187	CG	+	2.94272e-07	0.0477255	100
NC_010444.4	23687073	CG	-	3.63687e-10	0.000826448	100
NC_010444.4	24048941	CHG	-	2.12649e-10	0.000598849	-96.1538
NC_010444.4	24097209	CG	-	4.22135e-08	0.0159646	92.3077
NC_010444.4	24316646	CG	-	4.59522e-09	0.00413388	-88.8545
NC_010444.4	24505467	CG	-	9.17006e-08	0.0248779	82.6087
NC_010444.4	24784881	CHH	-	2.45723e-07	0.043116	-78.5714
NC_010444.4	24798421	CG	+	9.73247e-09	0.00648369	-58.6957
NC_010444.4	24808394	CHH	-	7.84718e-10	0.00131415	86.4035
NC_010444.4	25063553	CG	-	1.0663e-07	0.0277031	80
NC_010444.4	25561910	CG	-	5.27067e-08	0.0178506	91.6667
NC_010444.4	25595850	CHG	-	4.79889e-08	0.0172515	-90.9091
NC_010444.4	25766058	CG	-	9.04571e-10	0.00146626	100
NC_010444.4	25778282	CHH	-	2.33029e-10	0.000615762	-100
NC_010444.4	25778317	CG	-	5.21499e-09	0.0043849	93.3333
NC_010444.4	25829502	CG	-	2.12002e-07	0.0397829	100
NC_010444.4	25884937	CHH	-	6.87011e-10	0.00122425	-88.8889
NC_010444.4	26050816	CG	-	3.04629e-07	0.0481681	91.6667
NC_010444.4	26103485	CG	-	2.33736e-08	0.0109589	-93.75
NC_010444.4	26144688	CHH	-	6.68326e-10	0.00122037	-94.1176
NC_010444.4	27325877	CG	-	1.10089e-07	0.0284119	42.6263
NC_010444.4	27540720	CG	-	9.65729e-10	0.00152861	100
NC_010444.4	27618601	CG	-	5.39918e-10	0.00106272	83.3333
NC_010444.4	27623144	CHH	+	1.14529e-07	0.029063	86.6667
NC_010444.4	27647378	CHG	-	1.40451e-07	0.0322402	70.8333
NC_010444.4	27654351	CHH	-	2.71887e-07	0.046614	80.2676
NC_010444.4	27667578	CG	-	6.59551e-09	0.00514598	-100
NC_010444.4	27824857	CG	+	9.42371e-08	0.025391	75
NC_010444.4	27860417	CHG	+	1.68239e-10	0.000517542	-85
NC_010444.4	29936424	CG	-	5.15318e-09	0.0043849	77.2727
NC_010444.4	30107153	CG	-	3.04526e-07	0.0481681	-81.8182
NC_010444.4	31184485	CG	+	1.88261e-08	0.00981345	94.4444
NC_010444.4	31445766	CHH	-	3.11194e-08	0.0135073	91.6667
NC_010444.4	33072568	CHH	+	1.29739e-07	0.0308319	-90
NC_010444.4	33243201	CG	-	3.17014e-09	0.00328521	82.3529
NC_010444.4	33276981	CG	+	1.51791e-07	0.0333254	92.3077
NC_010444.4	33399135	CG	+	1.32212e-07	0.0310666	-88
NC_010444.4	33572058	CHH	+	5.15914e-08	0.0177871	73.3333
NC_010444.4	33585826	CG	+	2.94272e-07	0.0477255	-100
NC_010444.4	33592650	CG	+	4.35473e-09	0.00401859	88.8889
NC_010444.4	33642298	CG	-	2.94272e-07	0.0477255	-100
NC_010444.4	34057684	CHH	+	2.03435e-07	0.0397829	77.7778
NC_010444.4	36365097	CG	+	7.63136e-08	0.0228062	-88.8889
NC_010444.4	36436349	CHG	-	2.02719e-08	0.00995102	-93.3333
NC_010444.4	36436426	CHH	-	1.51549e-09	0.00199632	-85
NC_010444.4	36503836	CHH	+	1.52748e-07	0.0333254	-76.6968
NC_010444.4	37179555	CG	-	1.94213e-07	0.0389863	61.1111
NC_010444.4	37321017	CHH	-	1.20308e-07	0.0300267	-82.3529
NC_010444.4	37840240	CG	+	2.12002e-07	0.0397829	-100
NC_010444.4	38274812	CG	-	1.85487e-07	0.0375706	68.75
NC_010444.4	38463646	CG	+	1.55033e-07	0.0333254	100
NC_010444.4	39322440	CG	-	7.73938e-08	0.0228062	-62.5
NC_010444.4	40207651	CHH	-	2.73098e-09	0.00306311	-82.2134
NC_010444.4	40212256	CG	+	8.61307e-08	0.0238754	90
NC_010444.4	41803871	CHH	-	2.30405e-07	0.0417016	85.7143
NC_010444.4	42004320	CHH	-	1.35268e-08	0.00792312	75
NC_010444.4	43416302	CG	-	1.46713e-07	0.0333254	-60
NC_010444.4	46052259	CG	+	2.15033e-07	0.0401233	86.6667
NC_010444.4	46966294	CG	+	1.4602e-09	0.00199632	88.2353
NC_010444.4	46966920	CG	+	1.12567e-09	0.00168726	89.4022
NC_010444.4	46966965	CHG	+	1.3344e-08	0.00783876	-78.4091
NC_010444.4	47436177	CHG	-	2.87651e-08	0.012866	-100
NC_010444.4	47494827	CG	-	3.4652e-13	4.66828e-06	-100
NC_010444.4	47497464	CG	-	3.14303e-09	0.00326829	-88.9881
NC_010444.4	48535016	CG	-	1.08081e-07	0.0279652	83.2237
NC_010444.4	48614302	CHH	-	7.86622e-08	0.0228062	92.8571
NC_010444.4	50577365	CG	-	1.1922e-09	0.00174158	37.2093
NC_010444.4	59434202	CG	+	8.35034e-08	0.0238596	71.4286
NC_010444.4	60945855	CG	-	6.65783e-08	0.0215609	84.6154
NC_010444.4	64121089	CHH	-	1.55279e-07	0.0333254	61.9048
NC_010444.4	66883782	CG	-	2.94272e-07	0.0477255	100
NC_010444.4	71838097	CHH	-	1.10993e-07	0.0284877	83.3333
NC_010444.4	72908664	CG	-	2.12002e-07	0.0397829	100
NC_010444.4	80226575	CHG	-	7.77825e-09	0.00567442	-92.3077
NC_010444.4	82699662	CG	-	9.16995e-08	0.0248779	-93.3333
NC_010444.4	82722535	CG	+	3.04629e-07	0.0481681	-91.6667
NC_010444.4	82723040	CHH	+	1.55033e-07	0.0333254	-100
NC_010444.4	82735258	CG	+	1.33122e-08	0.00783432	-92.3077
NC_010444.4	82736887	CG	+	3.67008e-08	0.0145993	100
NC_010444.4	82784728	CG	-	2.94272e-07	0.0477255	-100
NC_010444.4	83033800	CHG	-	2.33526e-07	0.0417016	100
NC_010444.4	84230673	CG	+	2.45723e-07	0.043116	-85.7143
NC_010444.4	86107058	CG	+	2.14686e-08	0.0103358	75
NC_010444.4	86931221	CG	+	3.75148e-08	0.0147585	76.4706
NC_010444.4	86932477	CG	-	1.52772e-09	0.00199632	100
NC_010444.4	86932720	CHH	-	2.39638e-07	0.04233	-80.9524
NC_010444.4	87015435	CG	+	1.60237e-07	0.0340965	-78.5714
NC_010444.4	87018675	CG	-	4.8112e-08	0.0172515	85.7143
NC_010444.4	87018844	CG	-	3.72749e-12	3.13852e-05	100
NC_010444.4	87020830	CHH	+	3.12764e-07	0.0486549	-90
NC_010444.4	87036624	CHH	+	3.12598e-08	0.0135073	87.5
NC_010444.4	87089703	CG	-	3.45839e-08	0.0143997	75
NC_010444.4	87092347	CHG	-	1.0663e-07	0.0277031	80
NC_010444.4	87239238	CG	-	2.94501e-08	0.0131084	-73.6842
NC_010444.4	87243865	CHH	+	1.74895e-08	0.00934163	100
NC_010444.4	87248169	CG	-	5.47458e-09	0.00455265	-87.5
NC_010444.4	87317834	CHH	-	4.55498e-08	0.0167876	85.7143
NC_010444.4	87520012	CHH	+	1.14397e-07	0.029063	-87.0833
NC_010444.4	87522971	CHH	+	2.08995e-10	0.000598849	-100
NC_010444.4	87693004	CHG	-	1.67299e-08	0.0092035	100
NC_010444.4	87821058	CG	-	1.35416e-07	0.0316109	-84.2105
NC_010444.4	88068274	CHG	-	2.84215e-09	0.00309894	92.3077
NC_010444.4	88290703	CHH	-	2.08814e-09	0.00252172	-100
NC_010444.4	88291754	CHH	-	8.01666e-09	0.00577195	-100
NC_010444.4	88300995	CHG	+	2.02719e-08	0.00995102	-93.3333
NC_010444.4	88377561	CG	+	5.15318e-09	0.0043849	-77.2727
NC_010444.4	89199853	CHH	-	2.02495e-07	0.0397829	-75
NC_010444.4	89204522	CHG	-	2.94272e-07	0.0477255	-100
NC_010444.4	89298491	CG	-	1.88261e-08	0.00981345	-91.6667
NC_010444.4	90075107	CG	-	2.39638e-07	0.04233	80.9524
NC_010444.4	90149579	CHH	-	2.45723e-07	0.043116	78.5714
NC_010444.4	90705071	CG	+	1.64372e-07	0.0343969	-91.6667
NC_010444.4	91166035	CG	+	3.43977e-08	0.0143616	83.3333
NC_010444.4	91555910	CG	+	1.71203e-07	0.0351833	88.8889
NC_010444.4	91560990	CG	+	3.04629e-07	0.0481681	92.3077
NC_010444.4	91561056	CG	+	1.55033e-07	0.0333254	100
NC_010444.4	91575635	CG	+	4.91291e-09	0.00426702	84.7118
NC_010444.4	91576776	CHH	+	2.33736e-08	0.0109589	-93.75
NC_010444.4	97673202	CG	-	1.29544e-07	0.0308319	86.9748
NC_010444.4	97813037	CG	-	7.34908e-09	0.00548678	-91.6667
NC_010444.4	98019797	CHH	-	1.64372e-07	0.0343969	92.8571
NC_010444.4	100022409	CHH	-	9.16995e-08	0.0248779	-93.3333
NC_010444.4	100256169	CG	+	1.15893e-08	0.00709678	-83.3333
NC_010444.4	100475521	CG	+	3.11571e-07	0.0486549	73.3333
NC_010444.4	101684880	CG	-	5.55331e-08	0.018693	83.3333
NC_010444.4	101995989	CG	+	1.08275e-08	0.00686202	-92.8571
NC_010444.4	102455997	CG	+	1.55033e-07	0.0333254	-100
NC_010444.4	102708132	CG	+	3.11194e-08	0.0135073	-91.6667
NC_010444.4	103347741	CG	-	4.01475e-08	0.0154827	87.5458
NC_010444.4	103557098	CG	+	3.15217e-07	0.0488955	-75
NC_010444.4	105032276	CG	+	9.16995e-08	0.0248779	91.6667
NC_010444.4	105039093	CHH	-	1.33122e-08	0.00783432	92.3077
NC_010444.4	105039594	CHH	+	2.12028e-07	0.0397829	81.8182
NC_010444.4	105078973	CHH	+	2.00228e-08	0.00995102	100
NC_010444.4	105146322	CHH	+	1.29739e-07	0.0308319	94.4444
NC_010444.4	105163545	CG	+	2.39638e-07	0.04233	-80.9524
NC_010444.4	105163749	CG	-	7.65188e-08	0.0228062	-90.9091
NC_010444.4	105198800	CHH	-	6.87011e-10	0.00122425	88.8889
NC_010444.4	105299050	CHH	-	1.33122e-08	0.00783432	-94.1176
NC_010444.4	105325439	CHG	-	1.72791e-08	0.00934163	-90.4762
NC_010444.4	105740040	CG	-	1.28412e-07	0.0308319	-66.9872
NC_010444.4	105740048	CG	-	2.13922e-07	0.0400887	-56
NC_010444.4	105863699	CG	+	1.98549e-08	0.00995102	-76.9231
NC_010444.4	105941332	CHH	+	7.24715e-10	0.00124461	-92.3077
NC_010444.4	106570916	CG	+	1.55886e-07	0.0333817	-65
NC_010444.4	106695078	CG	-	1.27078e-07	0.030632	-100
NC_010444.4	106728759	CG	+	2.12002e-07	0.0397829	-100
NC_010444.4	106742754	CG	-	1.1314e-08	0.0069493	-100
NC_010444.4	106743262	CHH	+	6.24654e-10	0.00115914	100
NC_010444.4	106750281	CHH	-	4.01314e-09	0.00377194	100
NC_010444.4	106750622	CHH	-	8.52867e-08	0.0238596	100
NC_010444.4	106751764	CG	-	1.04912e-11	7.66282e-05	-94.1176
NC_010444.4	106752908	CHH	-	1.3978e-07	0.0321225	-100
NC_010444.4	106759631	CG	-	2.02719e-08	0.00995102	-93.3333
NC_010444.4	106761145	CG	+	9.04571e-10	0.00146626	-100
NC_010444.4	106764849	CHH	+	1.55033e-07	0.0333254	100
NC_010444.4	106795252	CHH	+	3.56775e-10	0.000816187	-100
NC_010444.4	107575768	CHH	+	5.1815e-08	0.0177871	100
NC_010444.4	107823169	CG	+	2.83549e-07	0.0475246	-77.7778
NC_010444.4	108154039	CHG	-	1.04065e-10	0.000382351	55.9322
NC_010444.4	108609577	CHG	-	7.00065e-08	0.0216864	100
NC_010444.4	108631556	CG	-	7.86622e-08	0.0228062	-92.3077
NC_010444.4	108640179	CG	+	8.12681e-10	0.00135723	-78.9474
NC_010444.4	108649105	CHH	-	3.24923e-08	0.0138425	100
NC_010444.4	110622405	CG	-	1.4052e-09	0.00197195	-92.5926
NC_010444.4	113142636	CHH	+	7.72709e-08	0.0228062	-76.1905
NC_010444.4	113285193	CHG	-	1.05674e-07	0.0276624	-100
NC_010444.4	113430027	CG	+	2.30405e-07	0.0417016	-85.7143
NC_010444.4	113463164	CHH	-	2.03207e-07	0.0397829	73.9035
NC_010444.4	113475810	CHH	+	1.24846e-07	0.030632	90.9091
NC_010444.4	113493705	CHG	-	1.60557e-08	0.00913088	-88.2353
NC_010444.4	113509175	CG	+	1.09456e-08	0.00686202	-85.7143
NC_010444.4	113645629	CG	+	3.18249e-07	0.049331	-72.2567
NC_010444.4	113662305	CG	+	1.3978e-07	0.0321225	-100
NC_010444.4	113678490	CHH	-	2.12028e-07	0.0397829	90.9091
NC_010444.4	113738413	CHH	+	1.64372e-07	0.0343969	92.8571
NC_010444.4	113766154	CG	-	1.29739e-07	0.0308319	-90
NC_010444.4	113874903	CG	-	2.33526e-07	0.0417016	-100
NC_010444.4	113875937	CHH	+	6.3289e-08	0.0206836	87.3077
NC_010444.4	113877295	CG	+	4.6107e-09	0.00413388	-89.4737
NC_010444.4	113882453	CHH	+	1.10993e-07	0.0284877	83.3333
NC_010444.4	113886044	CHH	+	2.56897e-07	0.0445851	83.3333
NC_010444.4	113894080	CG	+	1.00781e-13	1.56659e-06	-100
NC_010444.4	113894237	CG	+	2.23259e-13	3.38368e-06	-94.4444
NC_010444.4	113896709	CHH	+	2.56573e-09	0.00296273	88.2353
NC_010444.4	113903296	CG	-	2.33029e-10	0.000615762	-100
NC_010444.4	113907058	CG	+	2.04695e-08	0.00997536	-86.6667
NC_010444.4	113919290	CHH	-	4.01314e-09	0.00377194	100
NC_010444.4	113925002	CHH	+	8.52867e-08	0.0238596	100
NC_010444.4	113939208	CG	+	3.72116e-08	0.014706	-100
NC_010444.4	113942580	CG	+	1.20591e-10	0.000415378	-100
NC_010444.4	113960400	CG	+	8.3882e-11	0.000334554	-100
NC_010444.4	113977586	CHH	+	2.04695e-08	0.00997536	86.6667
NC_010444.4	113980543	CG	+	9.08109e-11	0.000350654	-100
NC_010444.4	113995101	CG	-	2.54374e-09	0.00295422	-78.5714
NC_010444.4	114022500	CG	-	7.0399e-12	5.47158e-05	-100
NC_010444.4	114022600	CHH	+	1.35416e-07	0.0316109	-84.2105
NC_010444.4	114022790	CHH	+	4.08209e-11	0.000207005	100
NC_010444.4	114377981	CHH	-	1.0663e-07	0.0277031	-85.7143
NC_010444.4	114383539	CHH	-	2.82076e-07	0.0475246	-80
NC_010444.4	114564754	CG	+	3.48409e-09	0.00352617	-77.1337
NC_010444.4	115253797	CHH	-	1.24846e-07	0.030632	90.9091
NC_010444.4	115264019	CG	-	1.49904e-08	0.00860576	-100
NC_010444.4	115564083	CG	-	7.07231e-08	0.0218565	-69.4236
NC_010444.4	116239081	CHH	-	3.04629e-07	0.0481681	-91.6667
NC_010444.4	116245089	CG	+	2.30405e-07	0.0417016	87.5
NC_010444.4	116300226	CHH	-	2.12028e-07	0.0397829	-81.8182
NC_010444.4	116302711	CHH	-	4.79889e-08	0.0172515	-94.4444
NC_010444.4	117562395	CG	+	2.00228e-08	0.00995102	100
NC_010444.4	118817191	CG	-	2.30405e-07	0.0417016	87.5
NC_010444.4	118862215	CG	-	1.29739e-07	0.0308319	-94.4444
NC_010444.4	119972445	CHH	+	8.72226e-09	0.00589692	84.9206
NC_010444.4	119975615	CHH	-	1.56868e-12	1.559e-05	-100
NC_010444.4	121297315	CG	-	2.34851e-07	0.0417767	81.25
NC_010444.4	122050678	CHH	-	1.05674e-07	0.0276624	100
NC_010444.4	122058704	CG	-	3.15278e-07	0.0488955	-71.2963
NC_010444.4	122593263	CHH	+	1.3978e-07	0.0321225	-100
NC_010444.4	122786056	CG	+	1.22758e-10	0.000420453	-95.2381
NC_010444.4	122885018	CHH	-	1.96859e-07	0.0394783	-60
NC_010444.4	123120636	CHH	-	1.55033e-07	0.0333254	-100
NC_010444.4	123677532	CHH	+	2.31422e-07	0.0417016	79.1176
NC_010444.4	124087089	CG	-	2.1694e-08	0.0103556	71.4286
NC_010444.4	124087434	CG	-	1.45842e-09	0.00199632	82.6087
NC_010444.4	124904189	CHH	-	1.55033e-07	0.0333254	100
NC_010444.4	126184672	CHH	-	2.15033e-07	0.0401233	-86.6667
NC_010444.4	126514533	CG	+	8.72226e-09	0.00589692	84.4737
NC_010444.4	126536564	CG	+	3.54274e-08	0.0145807	-86.6667
NC_010444.4	126621331	CG	+	4.5528e-09	0.00413388	-100
NC_010444.4	126950556	CG	-	1.24846e-07	0.030632	90.9091
NC_010444.4	126979564	CHH	-	4.01314e-09	0.00377194	100
NC_010444.4	127491593	CG	-	1.15339e-09	0.00169544	-92.8571
NC_010444.4	127626701	CG	-	2.07354e-07	0.0397829	-69.2063
NC_010444.4	128682232	CG	-	1.27078e-07	0.030632	-100
NC_010444.4	128830894	CG	+	3.34588e-09	0.00341886	-82.5
NC_010444.4	128832106	CHH	-	1.74895e-08	0.00934163	100
NC_010444.4	128833680	CHH	-	2.69085e-10	0.000671311	92.8571
NC_010444.4	128900871	CHH	-	3.65012e-09	0.00365757	-72.2222
NC_010444.4	128917379	CHH	+	1.01336e-08	0.00665587	100
NC_010444.4	129276220	CHG	+	1.14529e-07	0.029063	87.5
NC_010444.4	129405026	CHH	+	2.6845e-10	0.000671311	-100
NC_010444.4	130104620	CG	+	1.3978e-07	0.0321225	100
NC_010444.4	130120941	CHG	+	1.71203e-07	0.0351833	-84.6154
NC_010444.4	130190787	CHH	+	4.47109e-08	0.0165985	-79.4486
NC_010444.4	130340080	CHH	-	6.59551e-09	0.00514598	-100
NC_010444.4	130354293	CG	+	2.94272e-07	0.0477255	100
NC_010444.4	131086043	CG	+	1.08275e-08	0.00686202	-93.75
NC_010444.4	131455112	CG	-	9.17006e-08	0.0248779	-76.4706
NC_010444.4	132095918	CHG	+	1.14529e-07	0.029063	-87.5
NC_010444.4	132126263	CHH	-	3.232e-09	0.00332657	-88.8889
NC_010444.4	132378008	CHH	+	2.82368e-07	0.0475246	72.7273
NC_010444.4	132481860	CG	+	7.86622e-08	0.0228062	92.8571
NC_010444.4	133060684	CHH	+	3.9986e-08	0.01544	75
NC_010444.4	133365135	CHG	-	1.0663e-07	0.0277031	85.7143
NC_010444.4	133441186	CG	-	1.87285e-07	0.0378968	60.8696
NC_010444.4	133468665	CG	-	4.99684e-10	0.000995725	-73.6842
NC_010444.4	133501636	CG	+	2.00228e-08	0.00995102	100
NC_010444.4	134141569	CHG	+	1.44754e-07	0.0331903	66.0428
NC_010444.4	135437210	CG	-	1.55033e-07	0.0333254	100
NC_010444.4	135437319	CHH	-	1.14529e-07	0.029063	-86.6667
NC_010444.4	137910519	CHH	+	3.04629e-07	0.0481681	91.6667
NC_010444.4	138837383	CHG	-	6.6742e-08	0.0215881	-75
NC_010444.4	138866019	CG	+	2.04695e-08	0.00997536	-86.6667
NC_010444.4	139319203	CG	-	6.75993e-10	0.00122425	85.7143
NC_010444.4	139494780	CG	-	7.41728e-09	0.00552409	76.4706
NC_010444.4	139704556	CHH	-	1.64372e-07	0.0343969	-92.8571
NC_010444.4	142322241	CHG	+	5.01025e-10	0.000995725	-100
NC_010444.4	142658623	CG	+	2.87651e-08	0.012866	100
NC_010444.4	142997434	CHH	+	1.48186e-07	0.0333254	64
NC_010444.4	145051003	CG	-	6.65783e-08	0.0215609	84.6154
NC_010444.4	145272978	CG	+	4.87179e-08	0.0172515	100
NC_010444.4	145429595	CG	+	3.04328e-11	0.000170828	88.2353
NC_010444.4	145650867	CHG	-	2.29269e-07	0.0417016	86.6071
NC_010444.4	145681168	CHG	-	5.47458e-09	0.00455265	-87.5
NC_010444.4	145738341	CG	+	6.9702e-10	0.00122425	-95.2381
NC_010444.4	145799895	CHH	-	1.91194e-09	0.00242175	-78.9474
NC_010444.4	145839542	CG	-	7.65188e-08	0.0228062	94.1176
NC_010444.4	146285589	CHH	+	1.17356e-08	0.0071431	-87.5
NC_010444.4	146523000	CHH	+	1.20591e-10	0.000415378	-100
NC_010444.4	146691901	CG	-	2.34851e-07	0.0417767	83.3333
NC_010444.4	146712493	CHH	-	5.0131e-10	0.000995725	-81.8182
NC_010444.4	146813676	CG	+	3.04629e-07	0.0481681	91.6667
NC_010444.4	146855029	CHH	+	2.83626e-07	0.0475246	84.6154
NC_010444.4	147598825	CHH	+	1.08275e-08	0.00686202	-92.8571
NC_010444.4	147680704	CG	-	2.87651e-08	0.012866	-100
NC_010444.4	148019425	CG	+	1.09159e-08	0.00686202	-100
NC_010444.4	149935868	CHH	+	2.34851e-07	0.0417767	81.25
NC_010444.4	150009212	CG	+	2.00228e-08	0.00995102	-100
NC_010445.4	3702082	CG	-	2.94272e-07	0.0477255	-100
NC_010445.4	4395703	CG	+	1.20308e-07	0.0300267	82.3529
NC_010445.4	5953346	CG	+	1.50621e-07	0.0333254	-72.7273
NC_010445.4	6435486	CG	-	7.00065e-08	0.0216864	-100
NC_010445.4	6643968	CG	+	3.04629e-07	0.0481681	-91.6667
NC_010445.4	7185446	CHH	-	6.28438e-08	0.0205936	-88.2353
NC_010445.4	7595208	CG	+	8.57578e-08	0.0238754	-86.4286
NC_010445.4	7979767	CG	+	2.33526e-07	0.0417016	100
NC_010445.4	7979809	CG	+	3.12764e-07	0.0486549	-90
NC_010445.4	8207708	CHH	+	2.37334e-07	0.0420825	72.2222
NC_010445.4	12307774	CG	-	1.3978e-07	0.0321225	-100
NC_010445.4	12313424	CG	+	2.69088e-12	2.5097e-05	-100
NC_010445.4	12661534	CHH	+	1.31237e-07	0.0309936	-79.8319
NC_010445.4	12661559	CG	+	7.07761e-09	0.00541487	88.5714
NC_010445.4	13782641	CHH	-	3.04629e-07	0.0481681	91.6667
NC_010445.4	14486219	CG	+	1.33652e-07	0.0313684	-68.75
NC_010445.4	14488487	CG	+	2.12002e-07	0.0397829	-100
NC_010445.4	15157660	CG	+	4.29292e-10	0.000926162	92.8571
NC_010445.4	15506400	CG	+	1.55033e-07	0.0333254	-100
NC_010445.4	16705006	CHH	-	2.0894e-07	0.0397829	-93.3333
NC_010445.4	16710274	CHH	+	1.12458e-09	0.00168726	-100
NC_010445.4	20024046	CG	-	1.55033e-07	0.0333254	-100
NC_010445.4	20831005	CG	+	1.55033e-07	0.0333254	100
NC_010445.4	21158699	CHH	-	1.55033e-07	0.0333254	-100
NC_010445.4	21412787	CG	-	2.04695e-08	0.00997536	-86.6667
NC_010445.4	22605611	CHH	+	4.9913e-08	0.0173304	-100
NC_010445.4	23960004	CG	-	6.59551e-09	0.00514598	-100
NC_010445.4	24116960	CHG	+	3.99846e-08	0.01544	-90
NC_010445.4	24136589	CHG	-	2.30405e-07	0.0417016	-87.5
NC_010445.4	24138117	CHH	+	1.28866e-07	0.0308319	88.8889
NC_010445.4	24207929	CHH	+	1.64372e-07	0.0343969	91.6667
NC_010445.4	24216394	CG	+	1.12458e-09	0.00168726	-100
NC_010445.4	25965056	CG	-	1.64372e-07	0.0343969	92.8571
NC_010445.4	26026713	CHG	-	2.94272e-07	0.0477255	100
NC_010445.4	27826822	CG	+	1.50168e-08	0.00861275	-56.8841
NC_010445.4	28251055	CG	+	2.33526e-07	0.0417016	-100
NC_010445.4	28298860	CHG	+	3.67008e-08	0.0145993	-100
NC_010445.4	28629269	CHH	-	2.0429e-07	0.0397829	-100
NC_010445.4	28925070	CHH	+	1.07067e-07	0.0277383	81.8182
NC_010445.4	29203557	CG	-	7.59024e-08	0.0228062	79.2105
NC_010445.4	29255320	CHH	-	2.94272e-07	0.0477255	-100
NC_010445.4	29646421	CHH	-	1.55886e-07	0.0333817	65
NC_010445.4	29647807	CG	-	8.48271e-09	0.00589692	88.5621
NC_010445.4	29652281	CG	+	1.33946e-09	0.00190171	93.75
NC_010445.4	29661819	CG	+	1.02287e-07	0.0272452	73.3333
NC_010445.4	30319056	CG	+	2.94272e-07	0.0477255	100
NC_010445.4	30829025	CG	+	7.14372e-11	0.00029461	-93.75
NC_010445.4	30843575	CG	+	1.55348e-07	0.0333254	-100
NC_010445.4	31710338	CG	+	2.12002e-07	0.0397829	100
NC_010445.4	33156370	CG	+	3.05727e-07	0.0482458	73.6842
NC_010445.4	34868435	CHH	-	5.27067e-08	0.0178506	91.6667
NC_010445.4	35275651	CG	-	3.92132e-08	0.0152583	92.8571
NC_010445.4	35367191	CG	-	3.04629e-07	0.0481681	-91.6667
NC_010445.4	35958897	CG	-	4.71181e-08	0.0172515	70
NC_010445.4	36103548	CG	-	2.94272e-07	0.0477255	100
NC_010445.4	44515336	CG	+	3.8459e-08	0.0150712	82.3529
NC_010445.4	45034634	CG	+	2.12002e-07	0.0397829	100
NC_010445.4	45034636	CHH	+	2.12002e-07	0.0397829	-100
NC_010445.4	46376068	CHH	-	1.85281e-07	0.0375706	73.6842
NC_010445.4	47001095	CG	+	3.74799e-08	0.0147585	88.8889
NC_010445.4	47446471	CG	+	2.83626e-07	0.0475246	84.6154
NC_010445.4	48402470	CG	-	1.27078e-07	0.030632	-100
NC_010445.4	48611181	CG	+	3.04629e-07	0.0481681	-91.6667
NC_010445.4	49391199	CG	-	1.29544e-07	0.0308319	-86.9748
NC_010445.4	49721023	CHH	+	4.66448e-08	0.017138	70.7586
NC_010445.4	50043862	CG	-	1.64372e-07	0.0343969	92.8571
NC_010445.4	50794350	CG	-	8.52867e-08	0.0238596	100
NC_010445.4	51381154	CHG	+	1.55348e-07	0.0333254	-100
NC_010445.4	51491548	CHH	-	7.29825e-09	0.00548678	-86.6667
NC_010445.4	52714741	CHH	-	7.00065e-08	0.0216864	-100
NC_010445.4	52956743	CG	-	3.75148e-08	0.0147585	-76.4706
NC_010445.4	53157634	CHH	-	2.64951e-09	0.00300792	-100
NC_010445.4	53647420	CG	+	9.58172e-08	0.0257824	-84.2377
NC_010445.4	54159712	CHH	+	1.06092e-08	0.00686202	-77.7778
NC_010445.4	56896662	CG	-	2.94272e-07	0.0477255	100
NC_010445.4	58226960	CG	+	8.9933e-09	0.00605111	95.4545
NC_010445.4	60110989	CG	+	1.48186e-07	0.0333254	64
NC_010445.4	60195507	CHG	-	7.49606e-09	0.00557592	90
NC_010445.4	61472421	CHH	+	2.29587e-09	0.00272375	-88.8889
NC_010445.4	67490721	CG	+	3.65012e-09	0.00365757	-72.2222
NC_010445.4	69189557	CG	-	1.11556e-07	0.0286199	-47.3684
NC_010445.4	69366279	CHH	-	3.04526e-07	0.0481681	-81.8182
NC_010445.4	70891773	CHH	+	1.14529e-07	0.029063	86.6667
NC_010445.4	74022580	CG	+	6.16127e-09	0.00496699	90.9091
NC_010445.4	74368261	CG	+	1.49424e-07	0.0333254	69.8653
NC_010445.4	75068327	CHH	-	2.33029e-10	0.000615762	-100
NC_010445.4	75282686	CHG	+	1.85487e-07	0.0375706	-68.75
NC_010445.4	75300106	CHH	+	7.84797e-09	0.0057184	67.5
NC_010445.4	75737793	CG	+	7.05127e-09	0.00541487	91.3043
NC_010445.4	76100213	CG	-	2.02719e-08	0.00995102	-92.8571
NC_010445.4	76144000	CHG	-	1.52772e-09	0.00199632	100
NC_010445.4	76171765	CG	-	1.74895e-08	0.00934163	-100
NC_010445.4	76187908	CG	-	7.43646e-10	0.00127351	79.5918
NC_010445.4	76759039	CHH	-	2.43107e-07	0.0428056	-83.2168
NC_010445.4	76766526	CHH	-	5.3136e-12	4.24535e-05	90
NC_010445.4	77413438	CHH	-	1.10223e-07	0.0284225	-66.6667
NC_010445.4	77425508	CG	+	2.83626e-07	0.0475246	84.6154
NC_010445.4	77570057	CG	-	1.51791e-07	0.0333254	92.3077
NC_010445.4	77586209	CG	+	1.74895e-08	0.00934163	100
NC_010445.4	80782510	CG	-	1.27078e-07	0.030632	100
NC_010445.4	80978793	CHG	-	7.65188e-08	0.0228062	-94.1176
NC_010445.4	83095258	CG	-	1.16169e-07	0.0293564	68.8218
NC_010445.4	83627020	CG	+	7.65188e-08	0.0228062	90.9091
NC_010445.4	83632078	CHH	-	4.72528e-09	0.00413388	-91.6667
NC_010445.4	83639301	CG	-	2.82076e-07	0.0475246	80
NC_010445.4	84007796	CG	+	1.20308e-07	0.0300267	82.3529
NC_010445.4	84007826	CG	-	4.35473e-09	0.00401859	88.8889
NC_010445.4	84081608	CHG	+	2.18167e-09	0.00262943	80
NC_010445.4	84326114	CHH	-	8.73496e-09	0.00589692	-100
NC_010445.4	84339018	CG	-	1.27078e-07	0.030632	100
NC_010445.4	84339090	CG	-	2.34851e-07	0.0417767	83.3333
NC_010445.4	84524693	CHH	-	2.20741e-07	0.0408667	71.4286
NC_010445.4	84609038	CHG	+	5.55331e-08	0.018693	-83.3333
NC_010445.4	84791386	CG	-	8.15577e-09	0.00581	86.9565
NC_010445.4	84793645	CG	-	6.05696e-08	0.0199888	78.9474
NC_010445.4	84793848	CG	-	8.51118e-10	0.00139831	93.3333
NC_010445.4	84975685	CHH	+	1.71709e-07	0.0352033	80
NC_010445.4	85721493	CG	+	9.34457e-08	0.0252339	-80.7692
NC_010445.4	85762916	CG	-	7.65188e-08	0.0228062	90.9091
NC_010445.4	85794914	CHH	+	9.08109e-11	0.000350654	-100
NC_010445.4	86185266	CG	-	2.0894e-07	0.0397829	-90.9091
NC_010445.4	88032355	CG	+	1.53264e-07	0.0333254	-70.5882
NC_010445.4	88223926	CG	-	1.67378e-07	0.0347691	-83.3333
NC_010445.4	89712118	CHH	+	2.80937e-09	0.00307982	86.6667
NC_010445.4	89976993	CHH	-	3.52705e-11	0.000187563	100
NC_010445.4	90058801	CHH	-	1.21082e-07	0.0302073	-66.6667
NC_010445.4	92423270	CHH	-	1.60237e-07	0.0340965	86.3636
NC_010445.4	92717091	CHG	-	1.71709e-07	0.0352033	80
NC_010445.4	92823484	CG	-	1.99282e-07	0.0396233	94.1176
NC_010445.4	93087111	CHH	+	1.05674e-07	0.0276624	-100
NC_010445.4	93092213	CHH	-	2.12002e-07	0.0397829	-100
NC_010445.4	93092261	CG	-	1.51713e-09	0.00199632	94.4444
NC_010445.4	93166333	CHH	+	1.31237e-07	0.0309936	-79.8319
NC_010445.4	93197511	CHH	+	7.63136e-08	0.0228062	88.8889
NC_010445.4	98117427	CG	-	3.12764e-07	0.0486549	90
NC_010445.4	98629937	CHG	+	5.93131e-09	0.0048272	80
NC_010445.4	99068580	CHH	+	3.11571e-07	0.0486549	-73.3333
NC_010445.4	99579904	CG	+	2.12002e-07	0.0397829	-100
NC_010445.4	101159194	CHH	-	4.8112e-08	0.0172515	81.25
NC_010445.4	101183190	CG	+	2.12675e-07	0.0398673	-68.3333
NC_010445.4	101361423	CG	-	4.74826e-10	0.000979102	-92.3077
NC_010445.4	101436932	CHG	-	1.67299e-08	0.0092035	100
NC_010445.4	101541898	CHG	+	5.39524e-08	0.0182115	-100
NC_010445.4	102258978	CG	-	2.21856e-08	0.0105653	-100
NC_010445.4	103518021	CG	-	2.92903e-07	0.0477255	-47.619
NC_010445.4	103534277	CHH	+	7.09888e-10	0.0012296	93.75
NC_010445.4	104086836	CG	-	1.67299e-08	0.0092035	-100
NC_010445.4	104116956	CHG	-	2.5861e-07	0.0446026	-88.8889
NC_010445.4	104275429	CHG	+	2.29587e-09	0.00272375	88.8889
NC_010445.4	104897916	CG	-	1.05408e-07	0.0276624	-70.5882
NC_010445.4	105733577	CG	-	6.74431e-08	0.0215881	80
NC_010445.4	106650037	CG	-	3.95353e-09	0.00377194	-100
NC_010445.4	106969788	CHH	-	1.14529e-07	0.029063	86.6667
NC_010445.4	107084551	CHH	+	2.94272e-07	0.0477255	100
NC_010445.4	108043342	CG	+	1.8085e-07	0.0368715	73.75
NC_010445.4	108998900	CG	-	5.66043e-08	0.0190008	-79.1667
NC_010445.4	109501712	CG	+	1.55348e-07	0.0333254	100
NC_010445.4	110252147	CHG	-	4.87179e-08	0.0172515	100
NC_010445.4	110303361	CHH	-	4.73234e-09	0.00413388	100
NC_010445.4	110345610	CG	-	7.65188e-08	0.0228062	-94.1176
NC_010445.4	110974942	CG	-	1.14545e-08	0.00702135	-80.9524
NC_010445.4	111208260	CHG	+	6.24654e-10	0.00115914	100
NC_010445.4	111213130	CHH	-	4.01314e-09	0.00377194	100
NC_010445.4	111225616	CHH	-	6.24654e-10	0.00115914	100
NC_010445.4	111247757	CG	-	1.29739e-07	0.0308319	-94.4444
NC_010445.4	111262531	CHH	+	3.6633e-09	0.00365868	100
NC_010445.4	111372095	CHG	+	2.99557e-09	0.00321094	-83.3333
NC_010445.4	111372185	CG	+	2.29587e-09	0.00272375	-89.4737
NC_010445.4	111554093	CHH	-	7.00065e-08	0.0216864	100
NC_010445.4	111677804	CG	-	6.59551e-09	0.00514598	100
NC_010445.4	111708391	CHH	+	2.0894e-07	0.0397829	-93.3333
NC_010445.4	111838060	CG	+	2.8871e-10	0.000714393	100
NC_010445.4	111847662	CHH	+	2.87651e-08	0.012866	-100
NC_010445.4	112141672	CG	-	6.72199e-08	0.0215881	-84.2105
NC_010445.4	112383099	CHH	+	1.91238e-08	0.00989206	-20.1794
NC_010445.4	112788399	CG	+	1.99282e-07	0.0396233	-90
NC_010445.4	112849908	CHH	-	2.42416e-07	0.042746	-86.4035
NC_010445.4	113020966	CG	-	2.94272e-07	0.0477255	-100
NC_010445.4	113022845	CG	+	9.55097e-09	0.00636978	-87.5
NC_010445.4	113184979	CG	+	8.52867e-08	0.0238596	-100
NC_010445.4	113407022	CG	-	6.72199e-08	0.0215881	-82.3529
NC_010445.4	114057711	CG	-	8.35034e-08	0.0238596	71.4286
NC_010445.4	114058013	CG	-	9.98041e-08	0.0267365	-80.7692
NC_010445.4	114058625	CHH	-	7.00065e-08	0.0216864	-100
NC_010445.4	114062560	CG	-	4.27379e-08	0.0161027	84.6154
NC_010445.4	114075984	CHH	+	3.12764e-07	0.0486549	-93.75
NC_010445.4	114108176	CHH	-	4.01314e-09	0.00377194	-100
NC_010445.4	114118760	CHH	-	3.12764e-07	0.0486549	90
NC_010445.4	114125111	CG	-	2.5861e-07	0.0446026	-94.7368
NC_010445.4	114184971	CG	-	5.89155e-08	0.0195066	-87.5
NC_010445.4	114195300	CHH	-	5.12593e-09	0.0043849	85
NC_010445.4	114198479	CG	+	2.49479e-08	0.0116341	83.3333
NC_010445.4	114387246	CG	-	9.42371e-08	0.025391	75
NC_010445.4	114415287	CG	+	7.77825e-09	0.00567442	-94.4444
NC_010445.4	114544622	CHG	-	2.34851e-07	0.0417767	-81.25
NC_010445.4	115905159	CG	-	2.6845e-10	0.000671311	-100
NC_010445.4	115917587	CHH	-	1.96645e-11	0.00012418	100
NC_010445.4	115917611	CG	-	1.59322e-07	0.0340214	-81.1688
NC_010445.4	115924696	CG	-	2.82076e-07	0.0475246	-84.2105
NC_010445.4	117852676	CG	+	2.33526e-07	0.0417016	100
NC_010445.4	118192056	CG	-	1.29739e-07	0.0308319	90
NC_010445.4	118250931	CHH	+	9.16995e-08	0.0248779	-91.6667
NC_010445.4	118334771	CHH	+	2.12002e-07	0.0397829	100
NC_010445.4	118636888	CG	-	7.14189e-08	0.0220227	78.5714
NC_010445.4	119265951	CHH	+	1.53761e-09	0.00200032	-78.2609
NC_010445.4	120680030	CHG	-	1.12635e-10	0.000401666	100
NC_010445.4	120737418	CHH	+	2.6257e-08	0.0121604	78.2609
NC_010445.4	120785994	CG	+	1.09159e-08	0.00686202	-100
NC_010445.4	121042236	CHG	+	1.86133e-07	0.0376889	86.3636
NC_010445.4	121842714	CHH	+	2.83626e-07	0.0475246	-84.6154
NC_010445.4	121849217	CG	-	2.83626e-07	0.0475246	88.2353
NC_010445.4	121850549	CHH	-	1.06183e-07	0.0277031	-78.5714
NC_010445.4	122106389	CHH	-	1.30899e-07	0.0309498	85.7143
NC_010445.4	122121697	CG	-	4.01314e-09	0.00377194	100
NC_010445.4	123036451	CHH	-	2.30405e-07	0.0417016	-85.7143
NC_010445.4	123166907	CHH	+	1.24734e-08	0.00753169	-84.6154
NC_010445.4	123189545	CHG	-	1.92946e-09	0.00242175	-100
NC_010445.4	123258470	CG	+	2.01595e-08	0.00995102	88.0702
NC_010445.4	124020295	CG	+	4.86753e-11	0.000227717	100
NC_010445.4	124050991	CHG	-	2.87651e-08	0.012866	-100
NC_010445.4	124627280	CG	+	2.00228e-08	0.00995102	-100
NC_010445.4	124649309	CHH	-	2.30405e-07	0.0417016	-87.5
NC_010445.4	125552300	CG	+	8.52867e-08	0.0238596	100
NC_010445.4	125909890	CHG	-	8.52867e-08	0.0238596	-100
NC_010445.4	125921493	CG	+	3.12764e-07	0.0486549	-90
NC_010445.4	126406718	CG	+	1.92635e-09	0.00242175	-65.4464
NC_010445.4	127450215	CHH	+	1.05679e-07	0.0276624	-84.6154
NC_010445.4	129354208	CG	+	8.73496e-09	0.00589692	-100
NC_010446.5	3077274	CHH	-	1.1314e-08	0.0069493	100
NC_010446.5	3366038	CHH	-	1.02876e-08	0.00673508	80
NC_010446.5	4770985	CG	-	5.27067e-08	0.0178506	-93.75
NC_010446.5	5968135	CHH	+	5.82081e-08	0.0193782	90
NC_010446.5	6427809	CG	-	1.05679e-07	0.0276624	-89.4737
NC_010446.5	7344820	CG	+	3.15217e-07	0.0488955	-75
NC_010446.5	8910867	CG	+	1.22641e-07	0.0305713	-64.7059
NC_010446.5	8962410	CHH	+	8.73496e-09	0.00589692	-100
NC_010446.5	9252212	CG	+	8.52867e-08	0.0238596	-100
NC_010446.5	9333511	CG	+	3.55032e-08	0.0145993	83.3333
NC_010446.5	9915910	CHH	+	1.24846e-07	0.030632	93.75
NC_010446.5	11553090	CG	-	2.94272e-07	0.0477255	100
NC_010446.5	12247177	CG	-	1.09159e-08	0.00686202	-100
NC_010446.5	13076779	CG	-	1.74895e-08	0.00934163	100
NC_010446.5	13118586	CHH	-	1.497e-07	0.0333254	91.3043
NC_010446.5	13121967	CHH	-	2.84215e-09	0.00309894	-95
NC_010446.5	13122980	CG	-	7.00065e-08	0.0216864	100
NC_010446.5	13124190	CHH	+	4.87179e-08	0.0172515	-100
NC_010446.5	13262799	CHH	-	2.34851e-07	0.0417767	83.3333
NC_010446.5	15119935	CHH	-	3.34129e-08	0.0140667	-100
NC_010446.5	15241328	CG	+	2.24888e-08	0.0106762	-85.7143
NC_010446.5	15455978	CG	-	2.94272e-07	0.0477255	100
NC_010446.5	18275967	CG	-	1.67299e-08	0.0092035	100
NC_010446.5	19192624	CG	+	1.4602e-09	0.00199632	88.2353
NC_010446.5	19803028	CHG	+	1.60237e-07	0.0340965	-86.3636
NC_010446.5	20739665	CHH	-	1.27078e-07	0.030632	-100
NC_010446.5	21649643	CHH	-	1.23319e-07	0.030632	-78.9744
NC_010446.5	22117375	CHH	+	2.77201e-07	0.0471385	100
NC_010446.5	23039100	CHH	+	1.10993e-07	0.0284877	-90.4762
NC_010446.5	23039202	CG	+	5.75222e-08	0.0192344	80
NC_010446.5	23039675	CHH	+	3.15217e-07	0.0488955	-75
NC_010446.5	23634771	CHH	+	7.81589e-08	0.0228062	-79.5
NC_010446.5	23635011	CG	+	6.73913e-08	0.0215881	66.6667
NC_010446.5	24007393	CG	-	1.10993e-07	0.0284877	-90.4762
NC_010446.5	24171059	CG	-	5.27067e-08	0.0178506	93.75
NC_010446.5	24184383	CHH	+	2.82076e-07	0.0475246	80
NC_010446.5	24423796	CG	+	2.73079e-11	0.000162304	-90
NC_010446.5	24474590	CG	-	1.67299e-08	0.0092035	-100
NC_010446.5	24541110	CG	+	7.85621e-08	0.0228062	100
NC_010446.5	24789058	CHH	+	2.43006e-09	0.0028385	100
NC_010446.5	24961014	CHG	+	3.04526e-07	0.0481681	81.8182
NC_010446.5	25346490	CHH	-	4.4402e-08	0.0165141	-87.594
NC_010446.5	25347203	CHG	-	3.51061e-08	0.0145472	-87.7778
NC_010446.5	25366847	CG	-	1.55033e-07	0.0333254	100
NC_010446.5	28307555	CG	-	1.52772e-09	0.00199632	100
NC_010446.5	30923105	CHH	-	8.52867e-08	0.0238596	-100
NC_010446.5	31421264	CG	-	8.01463e-08	0.0231709	61.5385
NC_010446.5	32241319	CG	-	1.81184e-07	0.0368715	-95
NC_010446.5	34178301	CG	-	2.0894e-07	0.0397829	93.3333
NC_010446.5	34299036	CG	+	1.64372e-07	0.0343969	-91.6667
NC_010446.5	34759574	CG	+	1.74895e-08	0.00934163	100
NC_010446.5	35102425	CG	+	2.83626e-07	0.0475246	84.6154
NC_010446.5	35686806	CG	-	2.42317e-07	0.042746	-100
NC_010446.5	35712889	CHH	+	7.85621e-08	0.0228062	100
NC_010446.5	35744485	CG	-	2.16184e-08	0.0103358	100
NC_010446.5	37205038	CG	+	1.3978e-07	0.0321225	100
NC_010446.5	39649474	CG	+	1.59322e-07	0.0340214	83.612
NC_010446.5	39661854	CG	+	2.52962e-07	0.0442071	69.5652
NC_010446.5	39933487	CHH	-	1.6501e-19	1.42907e-11	-50.7173
NC_010446.5	39933488	CHH	-	5.56866e-10	0.00108202	-40.7407
NC_010446.5	39933492	CHH	-	1.47841e-12	1.49377e-05	-48.128
NC_010446.5	40338495	CG	-	2.87651e-08	0.012866	100
NC_010446.5	40392490	CG	+	2.29269e-07	0.0417016	86.6071
NC_010446.5	40716381	CHH	-	6.65619e-11	0.00028417	-90.2083
NC_010446.5	40795458	CHH	-	4.87179e-08	0.0172515	100
NC_010446.5	41475262	CHG	-	1.67299e-08	0.0092035	100
NC_010446.5	41986846	CG	-	1.24846e-07	0.030632	90.9091
NC_010446.5	42266402	CG	-	1.20308e-07	0.0300267	82.3529
NC_010446.5	45050395	CG	+	2.82076e-07	0.0475246	-80
NC_010446.5	45651288	CG	-	1.92648e-07	0.0388394	78.9474
NC_010446.5	46448471	CHH	+	7.54333e-11	0.000306915	-60.5594
NC_010446.5	46462471	CHH	+	1.53244e-09	0.00199789	-74.4589
NC_010446.5	46462560	CHH	+	1.45832e-10	0.000472505	-70.4244
NC_010446.5	46464556	CHH	+	1.65765e-11	0.000108057	-65.4122
NC_010446.5	49393029	CHH	-	2.02495e-07	0.0397829	-75
NC_010446.5	49845021	CG	+	2.00228e-08	0.00995102	100
NC_010446.5	50393248	CHG	+	4.22135e-08	0.0159646	-92.3077
NC_010446.5	50408982	CG	+	1.3978e-07	0.0321225	100
NC_010446.5	50412265	CG	-	3.04526e-07	0.0481681	90.4762
NC_010446.5	50481802	CHH	-	2.29587e-09	0.00272375	-89.4737
NC_010446.5	51036410	CG	+	2.51326e-07	0.0439846	76.7263
NC_010446.5	51381290	CHG	+	1.87654e-08	0.00981345	-85.1648
NC_010446.5	52374239	CG	-	2.87555e-08	0.012866	82.9545
NC_010446.5	57694748	CG	-	1.71709e-07	0.0352033	80
NC_010446.5	57733467	CG	+	1.02287e-07	0.0272452	73.3333
NC_010446.5	62022664	CHH	-	1.64372e-07	0.0343969	92.8571
NC_010446.5	62196904	CHH	+	9.77732e-11	0.000367888	-86.9565
NC_010446.5	62249435	CG	+	7.3334e-08	0.0224081	-100
NC_010446.5	66230175	CHH	-	3.67008e-08	0.0145993	-100
NC_010446.5	66277891	CHH	-	2.29237e-07	0.0417016	-70
NC_010446.5	66602746	CHG	-	1.40451e-07	0.0322402	72
NC_010446.5	66614478	CG	-	2.12002e-07	0.0397829	-100
NC_010446.5	67106274	CG	-	1.48088e-10	0.000472505	100
NC_010446.5	67106280	CG	-	1.66281e-07	0.0347028	86.7521
NC_010446.5	70035627	CG	+	1.93726e-07	0.0389144	82.6389
NC_010446.5	72176235	CG	+	6.16519e-08	0.0203238	83.75
NC_010446.5	73941015	CG	+	4.74826e-10	0.000979102	-95.8333
NC_010446.5	76723225	CHH	-	1.28445e-08	0.00767924	-88.8889
NC_010446.5	76745286	CG	+	2.51326e-07	0.0439846	75
NC_010446.5	77058920	CG	+	1.67299e-08	0.0092035	-100
NC_010446.5	77461617	CHH	-	8.52867e-08	0.0238596	100
NC_010446.5	79241705	CHH	-	1.24846e-07	0.030632	-93.75
NC_010446.5	80964678	CG	-	1.65965e-10	0.000515294	-90
NC_010446.5	86402101	CG	-	2.94272e-07	0.0477255	100
NC_010446.5	87138383	CG	-	1.20308e-07	0.0300267	82.3529
NC_010446.5	88041903	CHG	-	3.98466e-09	0.00377194	78.5714
NC_010446.5	88195314	CG	-	3.15217e-07	0.0488955	-75
NC_010446.5	90892048	CG	+	4.01314e-09	0.00377194	-100
NC_010446.5	92192905	CG	+	4.9913e-08	0.0173304	100
NC_010446.5	92389543	CG	-	4.79889e-08	0.0172515	-90.9091
NC_010446.5	92812786	CHH	+	5.86159e-11	0.00025938	84.2105
NC_010446.5	95047152	CG	+	1.66342e-08	0.0092035	78.5714
NC_010446.5	96168587	CHH	+	9.80763e-10	0.00154145	100
NC_010446.5	97276682	CG	+	1.74895e-08	0.00934163	100
NC_010446.5	99747835	CG	+	1.71203e-07	0.0351833	88.8889
NC_010446.5	99872458	CG	-	1.14529e-07	0.029063	86.6667
NC_010446.5	101261711	CG	-	1.52453e-08	0.00873559	29.4737
NC_010446.5	101501433	CG	-	2.69877e-07	0.0464006	-81.4035
NC_010446.5	102804507	CG	+	1.59322e-07	0.0340214	83.612
NC_010446.5	102804672	CG	+	6.18383e-10	0.00115914	-90
NC_010446.5	102805004	CHH	+	2.83626e-07	0.0475246	-88.2353
NC_010446.5	104026652	CHH	+	2.33526e-07	0.0417016	100
NC_010446.5	104468563	CG	+	3.07314e-08	0.0135073	90.9091
NC_010446.5	106858084	CG	+	2.68973e-13	3.97709e-06	100
NC_010446.5	107037654	CHH	+	3.02961e-09	0.00321094	100
NC_010446.5	107077445	CHH	-	6.47704e-11	0.000278483	80
NC_010446.5	107077698	CHG	-	1.72791e-08	0.00934163	85.7143
NC_010446.5	107077706	CG	-	1.60237e-07	0.0340965	-78.5714
NC_010446.5	111110356	CG	-	5.21499e-09	0.0043849	93.3333
NC_010446.5	112666257	CG	+	2.82076e-07	0.0475246	-80
NC_010446.5	112734788	CHH	+	1.79412e-07	0.0366709	70.4545
NC_010446.5	112764351	CG	-	1.04164e-08	0.00678282	-60.8696
NC_010446.5	112847765	CG	+	1.70633e-07	0.0351833	-66.6667
NC_010446.5	112927711	CG	+	3.63987e-10	0.000826448	-70.2703
NC_010446.5	112927720	CG	+	9.98963e-09	0.00663314	-64.7059
NC_010446.5	113040131	CG	-	6.64545e-08	0.0215609	-84.1615
NC_010446.5	113154473	CG	+	1.02438e-07	0.0272494	83.0065
NC_010446.5	113180844	CHH	+	4.65194e-09	0.00413388	92.3077
NC_010446.5	113183265	CG	-	8.73496e-09	0.00589692	-100
NC_010446.5	113407061	CHG	-	3.62176e-08	0.0145993	68.9655
NC_010446.5	113425469	CHG	-	1.20591e-10	0.000415378	100
NC_010446.5	113427795	CHH	-	2.64951e-09	0.00300792	100
NC_010446.5	113982622	CG	+	4.9913e-08	0.0173304	-100
NC_010446.5	115783441	CG	+	3.39981e-10	0.000799209	-80.2899
NC_010446.5	115805108	CG	-	1.68788e-07	0.0350188	70
NC_010446.5	115829844	CG	+	5.01025e-10	0.000995725	-100
NC_010446.5	116352263	CG	+	1.14397e-07	0.029063	87.0833
NC_010446.5	117308499	CHH	-	2.33736e-08	0.0109589	-93.75
NC_010446.5	117821705	CHG	-	2.20972e-07	0.0408667	-82.3529
NC_010446.5	117849830	CG	+	2.04695e-08	0.00997536	89.4737
NC_010446.5	117862217	CG	-	1.85216e-08	0.00974689	-84.6154
NC_010446.5	118554262	CHH	+	3.68893e-08	0.0146646	-69.5652
NC_010446.5	118868611	CG	+	1.55033e-07	0.0333254	-100
NC_010446.5	118877119	CHH	-	2.0894e-07	0.0397829	90.9091
NC_010446.5	118895287	CG	+	6.21152e-09	0.00499421	-74.5572
NC_010446.5	118895693	CHH	+	3.34129e-08	0.0140667	100
NC_010446.5	119070235	CHH	+	3.86282e-10	0.000862688	93.75
NC_010446.5	119514421	CG	+	1.55033e-07	0.0333254	-100
NC_010446.5	119991676	CG	-	2.91028e-11	0.00016803	-100
NC_010446.5	120998751	CHH	-	2.87495e-07	0.0477255	-71
NC_010446.5	121074739	CHG	+	8.01666e-09	0.00577195	100
NC_010446.5	121140466	CHH	-	2.92765e-08	0.0130503	83.9181
NC_010446.5	121140529	CG	-	8.30984e-09	0.00587831	-84.7368
NC_010446.5	121149778	CG	+	1.81184e-07	0.0368715	88.8889
NC_010446.5	121439557	CHH	-	1.70867e-07	0.0351833	32.2931
NC_010446.5	121994503	CG	-	4.65194e-09	0.00413388	92.3077
NC_010446.5	122859933	CHH	-	6.72199e-08	0.0215881	-82.3529
NC_010446.5	122918872	CHG	-	2.73785e-08	0.0125836	100
NC_010446.5	122935610	CHH	+	1.32162e-07	0.0310666	-75
NC_010446.5	124501878	CG	+	3.12764e-07	0.0486549	-90
NC_010446.5	124508944	CHH	+	2.56897e-07	0.0445851	83.3333
NC_010446.5	124518702	CG	+	1.55348e-07	0.0333254	100
NC_010446.5	124532050	CG	-	3.04629e-07	0.0481681	-91.6667
NC_010446.5	124542951	CHG	-	6.30585e-09	0.00505665	-71.4286
NC_010446.5	124710455	CG	+	3.04629e-07	0.0481681	91.6667
NC_010446.5	124838586	CG	-	2.7632e-07	0.0471385	-76.1905
NC_010446.5	124842764	CG	+	2.02719e-08	0.00995102	-92.8571
NC_010446.5	125069488	CG	-	2.16184e-08	0.0103358	-100
NC_010446.5	125376837	CG	-	4.87179e-08	0.0172515	-100
NC_010446.5	125719630	CG	+	8.49027e-09	0.00589692	88.8889
NC_010446.5	126173750	CHH	+	6.3289e-08	0.0206836	87.3077
NC_010446.5	126433981	CG	-	2.12002e-07	0.0397829	-100
NC_010446.5	126512172	CG	+	1.99282e-07	0.0396233	-94.1176
NC_010446.5	126692309	CG	-	8.64273e-09	0.00589692	-75
NC_010446.5	127510288	CHH	+	7.3334e-08	0.0224081	-100
NC_010446.5	127510291	CG	+	7.3334e-08	0.0224081	100
NC_010446.5	127617536	CG	-	2.00228e-08	0.00995102	100
NC_010446.5	127971521	CHH	+	2.94272e-07	0.0477255	-100
NC_010446.5	128274929	CG	+	2.16184e-08	0.0103358	-100
NC_010446.5	128282622	CHG	+	8.01666e-09	0.00577195	100
NC_010446.5	128290349	CHH	-	2.29269e-07	0.0417016	86.6071
NC_010446.5	128605683	CG	-	1.55033e-07	0.0333254	-100
NC_010446.5	128872769	CG	+	2.12002e-07	0.0397829	-100
NC_010446.5	128979146	CG	-	2.88951e-07	0.0477255	75.8333
NC_010446.5	129425374	CG	-	2.14686e-08	0.0103358	80.7692
NC_010446.5	129427222	CHH	-	2.87651e-08	0.012866	-100
NC_010447.5	1920533	CG	-	1.58381e-07	0.0338681	-62.5
NC_010447.5	2421402	CG	+	4.87179e-08	0.0172515	100
NC_010447.5	2478828	CHH	-	2.00228e-08	0.00995102	100
NC_010447.5	2540831	CG	+	2.77201e-07	0.0471385	100
NC_010447.5	4559858	CG	+	3.95353e-09	0.00377194	100
NC_010447.5	5947028	CG	+	4.87179e-08	0.0172515	100
NC_010447.5	6497500	CG	-	2.08814e-09	0.00252172	-100
NC_010447.5	6532003	CHH	+	2.39638e-07	0.04233	-80.9524
NC_010447.5	6881183	CHG	-	1.20308e-07	0.0300267	-82.3529
NC_010447.5	7760856	CHH	-	2.30405e-07	0.0417016	-85.7143
NC_010447.5	8226937	CG	-	1.65965e-10	0.000515294	-90
NC_010447.5	8887273	CG	+	1.33122e-08	0.00783432	-94.1176
NC_010447.5	9545288	CHG	+	8.52867e-08	0.0238596	-100
NC_010447.5	9986242	CG	+	2.94272e-07	0.0477255	100
NC_010447.5	10508032	CHG	+	2.56897e-07	0.0445851	83.3333
NC_010447.5	13251740	CG	-	2.94272e-07	0.0477255	-100
NC_010447.5	13576898	CHH	-	2.33526e-07	0.0417016	-100
NC_010447.5	15106297	CG	+	2.03435e-07	0.0397829	80
NC_010447.5	16201134	CHH	-	1.06794e-07	0.0277031	78.9474
NC_010447.5	17024909	CHH	+	4.27955e-09	0.00397306	-90.9091
NC_010447.5	17121149	CG	+	2.0894e-07	0.0397829	90.9091
NC_010447.5	17135361	CHG	-	1.55033e-07	0.0333254	-100
NC_010447.5	18277799	CG	+	6.22751e-08	0.0205069	37.8788
NC_010447.5	20429685	CG	-	1.02021e-07	0.0272452	-69.4316
NC_010447.5	23573687	CHG	+	7.50007e-08	0.0228062	87.3016
NC_010447.5	24943165	CHH	+	1.55348e-07	0.0333254	-100
NC_010447.5	25506565	CG	+	2.64951e-09	0.00300792	-100
NC_010447.5	25711686	CHH	+	2.0894e-07	0.0397829	-90.9091
NC_010447.5	26136010	CG	-	1.71203e-07	0.0351833	84.6154
NC_010447.5	26137729	CHG	-	2.08596e-07	0.0397829	-62.3824
NC_010447.5	27224548	CHH	+	1.1654e-07	0.0294178	-68.7237
NC_010447.5	27907855	CG	-	1.34684e-07	0.0315738	71.4286
NC_010447.5	27908742	CG	+	2.33736e-08	0.0109589	92.3077
NC_010447.5	28206832	CHG	+	1.66281e-07	0.0347028	-86.7521
NC_010447.5	28974585	CHG	-	1.4327e-08	0.00832167	-72.2222
NC_010447.5	29243433	CHG	-	2.83626e-07	0.0475246	84.6154
NC_010447.5	30671513	CG	+	2.73015e-11	0.000162304	100
NC_010447.5	31432882	CHG	-	3.92132e-08	0.0152583	-92.8571
NC_010447.5	32010572	CG	-	1.91059e-08	0.00989206	-83.3333
NC_010447.5	32104393	CG	-	6.24654e-10	0.00115914	-100
NC_010447.5	32281300	CHH	+	1.3978e-07	0.0321225	100
NC_010447.5	32319820	CG	+	2.33526e-07	0.0417016	100
NC_010447.5	32964182	CHG	-	2.0894e-07	0.0397829	-90.9091
NC_010447.5	33740679	CHH	+	3.12764e-07	0.0486549	90
NC_010447.5	33746851	CG	+	2.00228e-08	0.00995102	-100
NC_010447.5	33754899	CHH	+	2.43006e-09	0.0028385	100
NC_010447.5	33781094	CHG	+	2.94272e-07	0.0477255	100
NC_010447.5	33786387	CG	-	1.78764e-09	0.00230091	-86.6667
NC_010447.5	34283600	CG	-	2.91028e-11	0.00016803	-100
NC_010447.5	34285715	CHH	-	1.3978e-07	0.0321225	100
NC_010447.5	34290090	CHH	-	1.03571e-08	0.00675871	88.3117
NC_010447.5	34894829	CHH	+	3.88486e-10	0.000862688	90.9091
NC_010447.5	35236582	CHH	+	9.86553e-10	0.00154145	-100
NC_010447.5	35240515	CHG	+	2.00588e-08	0.00995102	90.9091
NC_010447.5	35289882	CG	+	2.39638e-07	0.04233	76.4706
NC_010447.5	36190810	CG	+	4.73234e-09	0.00413388	-100
NC_010447.5	36381384	CG	+	7.16454e-08	0.0220701	-80
NC_010447.5	36465275	CHH	+	9.17006e-08	0.0248779	-76.4706
NC_010447.5	37461205	CHG	+	2.72458e-08	0.0125416	-69.3333
NC_010447.5	38404887	CG	+	3.97976e-09	0.00377194	-73.6842
NC_010447.5	39378280	CG	-	3.67008e-08	0.0145993	-100
NC_010447.5	39894321	CHH	-	3.1503e-07	0.0488955	20.3869
NC_010447.5	39899879	CHG	+	6.48446e-09	0.00514598	-39.458
NC_010447.5	39907809	CHH	+	3.87035e-09	0.00377194	34.8494
NC_010447.5	39908754	CG	+	2.99205e-12	2.57581e-05	30.8789
NC_010447.5	39909074	CG	-	2.79993e-13	4.04147e-06	-36.3394
NC_010447.5	39909782	CG	-	1.00177e-09	0.0015612	36.4871
NC_010447.5	39910790	CG	+	2.2475e-18	1.5139e-10	55.5674
NC_010447.5	39910792	CHG	-	6.63141e-16	2.87156e-08	-60.6299
NC_010447.5	39910858	CHG	-	1.13624e-07	0.029063	37.2295
NC_010447.5	39916811	CG	-	7.64047e-12	5.71842e-05	-47.7494
NC_010447.5	39926987	CG	-	4.47391e-11	0.000220507	-27.5591
NC_010447.5	39931329	CG	+	1.08548e-10	0.000391698	-26.9962
NC_010447.5	39931357	CG	+	7.2425e-14	1.18666e-06	-34.6237
NC_010447.5	40085002	CG	+	2.61443e-10	0.000669493	-25.2174
NC_010447.5	40195855	CG	+	1.49653e-07	0.0333254	-30.4348
NC_010447.5	40195917	CG	+	1.00434e-10	0.000373537	-49.2868
NC_010447.5	40195967	CG	-	1.11237e-08	0.0069493	-41.9978
NC_010447.5	40195974	CG	+	8.30707e-16	3.35736e-08	-62.1132
NC_010447.5	42386560	CHH	+	2.94272e-07	0.0477255	100
NC_010447.5	43115382	CG	-	3.12764e-07	0.0486549	-93.75
NC_010447.5	43133483	CHG	+	7.63136e-08	0.0228062	88.8889
NC_010447.5	43141243	CG	+	1.36604e-11	9.20153e-05	-100
NC_010447.5	43148358	CHH	+	8.51118e-10	0.00139831	94.7368
NC_010447.5	43148360	CHH	+	8.51118e-10	0.00139831	94.7368
NC_010447.5	43150207	CG	-	7.57375e-09	0.00561304	-81.25
NC_010447.5	43152730	CG	-	8.55965e-08	0.0238754	-76.1905
NC_010447.5	44631823	CG	+	4.16982e-13	5.15895e-06	-56.4815
NC_010447.5	46195752	CG	-	1.64372e-07	0.0343969	-91.6667
NC_010447.5	46743792	CG	+	1.26414e-08	0.00761036	80
NC_010447.5	46958181	CHH	-	2.0894e-07	0.0397829	-90.9091
NC_010447.5	47205886	CHH	+	3.05727e-07	0.0482458	-73.6842
NC_010447.5	47226917	CHG	+	7.86622e-08	0.0228062	-92.3077
NC_010447.5	47229658	CG	+	7.9027e-09	0.00575137	83.8875
NC_010447.5	47245605	CHH	+	1.27078e-07	0.030632	-100
NC_010447.5	47717575	CHH	+	1.24846e-07	0.030632	93.75
NC_010447.5	48649955	CHH	-	2.33526e-07	0.0417016	100
NC_010447.5	48676690	CG	-	2.95389e-11	0.000168939	-88.8889
NC_010447.5	48726170	CG	+	2.87651e-08	0.012866	100
NC_010447.5	50432618	CG	-	1.55033e-07	0.0333254	100
NC_010447.5	50721394	CG	+	2.01328e-07	0.0397829	72.7273
NC_010447.5	52551349	CG	+	3.58968e-08	0.0145993	84.2262
NC_010447.5	53472091	CG	+	7.85621e-08	0.0228062	-100
NC_010447.5	55999663	CG	+	3.04526e-07	0.0481681	-90.4762
NC_010447.5	59443413	CHG	+	4.87179e-08	0.0172515	-100
NC_010447.5	61299606	CG	+	2.45723e-07	0.043116	78.5714
NC_010447.5	61568036	CG	-	2.02134e-08	0.00995102	76
NC_010447.5	62912186	CHH	-	3.04629e-07	0.0481681	-92.3077
NC_010447.5	63094243	CG	-	4.87179e-08	0.0172515	100
NC_010447.5	64613272	CG	-	1.55851e-07	0.0333817	86.6667
NC_010447.5	64689670	CG	-	1.67299e-08	0.0092035	100
NC_010447.5	64882629	CG	-	1.67299e-08	0.0092035	100
NC_010447.5	65154708	CG	-	3.72116e-08	0.014706	-100
NC_010447.5	65246812	CG	+	2.33736e-08	0.0109589	93.75
NC_010447.5	66383743	CHH	-	1.78837e-08	0.00947705	-81.8182
NC_010447.5	66571112	CG	-	8.15577e-09	0.00581	82.3529
NC_010447.5	66617024	CHH	-	1.59786e-07	0.0340844	77.2727
NC_010447.5	67597983	CHH	+	3.12764e-07	0.0486549	-93.75
NC_010447.5	67788893	CHH	+	4.79889e-08	0.0172515	90.9091
NC_010447.5	67840947	CHH	-	2.94272e-07	0.0477255	-100
NC_010447.5	69188745	CHG	+	7.00065e-08	0.0216864	100
NC_010447.5	70492244	CHH	+	2.16314e-07	0.0402507	-81.9444
NC_010447.5	70520928	CHG	+	1.24846e-07	0.030632	90.9091
NC_010447.5	72615702	CG	-	3.24923e-08	0.0138425	100
NC_010447.5	73168222	CHH	+	2.45723e-07	0.043116	78.5714
NC_010447.5	73346855	CHH	+	2.5861e-07	0.0446026	88.8889
NC_010447.5	73381992	CG	+	1.78837e-08	0.00947705	-81.8182
NC_010447.5	73611278	CHH	+	9.16995e-08	0.0248779	93.3333
NC_010447.5	73904752	CG	-	2.94272e-07	0.0477255	-100
NC_010447.5	74007720	CHH	-	5.27067e-08	0.0178506	91.6667
NC_010447.5	74010525	CG	-	1.05679e-07	0.0276624	84.6154
NC_010447.5	74028011	CHH	-	8.52867e-08	0.0238596	100
NC_010447.5	74092234	CHH	+	1.88261e-08	0.00981345	-91.6667
NC_010447.5	74292314	CHH	-	7.09888e-10	0.0012296	-93.75
NC_010447.5	75253318	CHH	-	8.55965e-08	0.0238754	76.1905
NC_010447.5	75819645	CG	+	1.08867e-07	0.0281324	-70
NC_010447.5	76174651	CG	+	2.5861e-07	0.0446026	88.8889
NC_010447.5	76179765	CHH	-	1.67299e-08	0.0092035	-100
NC_010447.5	78905520	CHH	+	8.61307e-08	0.0238754	-94.7368
NC_010447.5	79263944	CG	-	1.52106e-07	0.0333254	-76.1905
NC_010447.5	79504536	CHH	+	2.54417e-07	0.0444102	87.5
NC_010447.5	80207168	CHG	+	3.04629e-07	0.0481681	91.6667
NC_010447.5	80344943	CG	+	3.11194e-08	0.0135073	91.6667
NC_010447.5	80769649	CHH	+	5.27067e-08	0.0178506	-91.6667
NC_010447.5	80798188	CHH	+	1.55348e-07	0.0333254	-100
NC_010447.5	82531484	CHG	-	1.35416e-07	0.0316109	84.2105
NC_010447.5	83313698	CG	-	1.05097e-10	0.000383815	-100
NC_010447.5	83593496	CG	+	1.51791e-07	0.0333254	-92.3077
NC_010447.5	84513705	CHH	+	2.4298e-07	0.0428056	54.2857
NC_010447.5	86053783	CHH	-	1.65248e-08	0.0092035	-88.0952
NC_010447.5	86679290	CHH	-	2.36986e-11	0.00014512	-90.8903
NC_010447.5	86684413	CG	-	1.55033e-07	0.0333254	100
NC_010447.5	86745202	CG	+	4.55731e-10	0.000970053	-79.1667
NC_010447.5	86745230	CG	+	3.61188e-09	0.00363125	-76.6026
NC_010447.5	86745305	CG	+	1.67652e-07	0.0348071	-74
NC_010447.5	86909355	CHG	-	1.18273e-08	0.00718447	88.3333
NC_010447.5	87425446	CHG	-	2.45723e-07	0.043116	-78.5714
NC_010447.5	87845523	CG	-	5.45636e-08	0.0183973	77.4038
NC_010447.5	88011300	CHG	+	1.0251e-09	0.00159347	-52.9321
NC_010447.5	88887843	CG	+	2.30431e-07	0.0417016	-72.2323
NC_010447.5	89576167	CHG	-	4.73234e-09	0.00413388	-100
NC_010447.5	89725346	CG	-	1.55348e-07	0.0333254	-100
NC_010447.5	90183862	CG	-	3.92731e-13	4.96015e-06	100
NC_010447.5	90192874	CG	+	3.24923e-08	0.0138425	100
NC_010447.5	90341187	CHH	-	3.45839e-08	0.0143997	75
NC_010447.5	91000698	CHH	-	1.77916e-08	0.00947705	-80.9091
NC_010447.5	92296157	CG	+	1.05926e-07	0.0277031	83.9744
NC_010447.5	92496806	CHG	-	2.0894e-07	0.0397829	93.3333
NC_010447.5	92921279	CHH	+	1.23319e-07	0.030632	78.9744
NC_010447.5	93616492	CG	-	2.0894e-07	0.0397829	-90.9091
NC_010447.5	93806611	CHH	-	3.04629e-07	0.0481681	92.3077
NC_010447.5	94413496	CG	+	6.65783e-08	0.0215609	84.6154
NC_010447.5	94650713	CHG	+	7.86622e-08	0.0228062	92.3077
NC_010447.5	95288696	CG	-	2.0894e-07	0.0397829	90.9091
NC_010447.5	95483211	CHG	+	1.27078e-07	0.030632	100
NC_010447.5	95597846	CG	-	4.87179e-08	0.0172515	100
NC_010447.5	95671819	CG	+	5.63622e-11	0.00025124	100
NC_010447.5	95744423	CG	+	2.20972e-07	0.0408667	82.3529
NC_010447.5	95792262	CHG	+	1.15503e-09	0.00169544	-86.6667
NC_010447.5	95816576	CG	-	2.77201e-07	0.0471385	100
NC_010447.5	95906193	CHG	+	2.77788e-08	0.012729	-85.7143
NC_010447.5	96150974	CG	+	5.82081e-08	0.0193782	90
NC_010447.5	96168441	CG	-	4.35511e-09	0.00401859	79.3706
NC_010447.5	96379462	CG	+	1.24846e-07	0.030632	93.75
NC_010447.5	96540235	CHH	-	7.86622e-08	0.0228062	-92.8571
NC_010447.5	98111342	CHH	+	1.16863e-07	0.0294701	-69.2308
NC_010447.5	98770196	CHG	-	3.11194e-08	0.0135073	94.1176
NC_010447.5	99315220	CHH	-	2.94272e-07	0.0477255	-100
NC_010447.5	99376623	CHH	-	2.33643e-08	0.0109589	-76.2626
NC_010447.5	99398465	CG	+	2.16314e-07	0.0402507	-81.9444
NC_010447.5	99728930	CG	-	3.95353e-09	0.00377194	100
NC_010447.5	100048580	CG	-	2.03207e-07	0.0397829	73.9035
NC_010447.5	100111659	CG	+	9.73277e-15	2.56537e-07	90.4396
NC_010447.5	100136863	CHH	+	2.30405e-07	0.0417016	-85.7143
NC_010447.5	101068354	CG	+	9.72194e-08	0.0261365	-68.75
NC_010447.5	102892958	CG	-	2.12002e-07	0.0397829	-100
NC_010448.4	1227417	CHG	-	1.27078e-07	0.030632	100
NC_010448.4	2856671	CG	+	4.22135e-08	0.0159646	92.3077
NC_010448.4	3088779	CG	+	3.36511e-09	0.00341886	-92.8571
NC_010448.4	4968520	CHH	+	4.22135e-08	0.0159646	-92.3077
NC_010448.4	6458912	CG	-	2.08814e-09	0.00252172	100
NC_010448.4	6512872	CHG	-	1.55033e-07	0.0333254	-100
NC_010448.4	7615462	CG	+	3.04629e-07	0.0481681	92.3077
NC_010448.4	7618223	CG	-	2.98943e-09	0.00321094	-85.1852
NC_010448.4	7697308	CG	+	1.52794e-09	0.00199632	-100
NC_010448.4	7912487	CHH	+	4.01314e-09	0.00377194	100
NC_010448.4	7919660	CG	-	1.99282e-07	0.0396233	-90
NC_010448.4	8576381	CG	+	4.01314e-09	0.00377194	-100
NC_010448.4	10430780	CG	+	1.09159e-08	0.00686202	-100
NC_010448.4	10876728	CHG	-	1.64372e-07	0.0343969	92.8571
NC_010448.4	11240136	CG	-	2.30405e-07	0.0417016	-87.5
NC_010448.4	11370141	CG	-	5.89155e-08	0.0195066	-87.5
NC_010448.4	11524317	CG	+	2.82076e-07	0.0475246	-80
NC_010448.4	11937631	CHH	-	2.16184e-08	0.0103358	100
NC_010448.4	12788623	CG	-	2.0894e-07	0.0397829	-90.9091
NC_010448.4	12923999	CG	-	1.27078e-07	0.030632	-100
NC_010448.4	13537047	CHG	+	2.24888e-08	0.0106762	85.7143
NC_010448.4	13544131	CG	-	2.16314e-07	0.0402507	-81.9444
NC_010448.4	13571278	CHH	+	1.67299e-08	0.0092035	-100
NC_010448.4	13625674	CHH	+	4.76461e-10	0.000979142	85.7143
NC_010448.4	14085485	CHG	+	2.0894e-07	0.0397829	-93.3333
NC_010448.4	14127039	CHH	-	4.6107e-09	0.00413388	88.2353
NC_010448.4	14485852	CHG	+	4.22135e-08	0.0159646	-93.3333
NC_010448.4	17019773	CHH	+	1.55348e-07	0.0333254	100
NC_010448.4	18505973	CG	+	1.08867e-07	0.0281324	-70
NC_010448.4	20077991	CG	+	1.94821e-09	0.0024352	94.7368
NC_010448.4	20888938	CG	-	1.15339e-09	0.00169544	-92.8571
NC_010448.4	22917568	CHH	+	1.02287e-07	0.0272452	-73.3333
NC_010448.4	23092954	CHG	-	3.09067e-09	0.00323605	-91.6667
NC_010448.4	23273345	CG	-	2.51326e-07	0.0439846	-76.7263
NC_010448.4	23300271	CHH	-	1.497e-07	0.0333254	-91.3043
NC_010448.4	24684008	CHH	+	1.10993e-07	0.0284877	83.3333
NC_010448.4	25457422	CG	+	7.34908e-09	0.00548678	95
NC_010448.4	26364034	CG	-	3.13271e-07	0.0487213	76.092
NC_010448.4	26778956	CG	-	1.70588e-08	0.0093168	88.8889
NC_010448.4	26876029	CHH	-	2.12002e-07	0.0397829	-100
NC_010448.4	29398165	CHH	+	2.76499e-07	0.0471385	75
NC_010448.4	30707057	CHH	+	2.82076e-07	0.0475246	-84.2105
NC_010448.4	30807940	CG	+	1.48088e-10	0.000472505	100
NC_010448.4	30809042	CG	+	3.67008e-08	0.0145993	100
NC_010448.4	30810740	CHH	-	9.04571e-10	0.00146626	-100
NC_010448.4	30811181	CG	-	1.74895e-08	0.00934163	100
NC_010448.4	31127564	CHH	+	2.77788e-08	0.012729	85.7143
NC_010448.4	32111524	CHH	-	1.20308e-07	0.0300267	82.3529
NC_010448.4	33924622	CG	+	8.52867e-08	0.0238596	100
NC_010448.4	34022844	CHG	+	1.1644e-08	0.00710162	-91.6667
NC_010448.4	34686899	CG	-	2.82076e-07	0.0475246	80
NC_010448.4	34996278	CG	+	5.27067e-08	0.0178506	91.6667
NC_010448.4	35041563	CG	+	1.67378e-07	0.0347691	83.3333
NC_010448.4	35543745	CHG	+	8.52867e-08	0.0238596	-100
NC_010448.4	35839630	CG	+	1.1314e-08	0.0069493	100
NC_010448.4	39807904	CHH	-	2.0894e-07	0.0397829	-90.9091
NC_010448.4	41395932	CG	+	8.52867e-08	0.0238596	-100
NC_010448.4	41609635	CG	+	2.37334e-07	0.0420825	-72.2222
NC_010448.4	41771937	CHH	-	3.11607e-10	0.000752618	-62.8205
NC_010448.4	42286968	CG	-	2.12002e-07	0.0397829	100
NC_010448.4	42287867	CG	+	1.3978e-07	0.0321225	100
NC_010448.4	42302342	CG	-	2.94272e-07	0.0477255	100
NC_010448.4	42466242	CG	-	4.91291e-09	0.00426702	84.7118
NC_010448.4	44466374	CG	+	1.90146e-07	0.038386	47.5
NC_010448.4	44895605	CHH	-	1.33122e-08	0.00783432	-92.3077
NC_010448.4	45538067	CG	+	3.04629e-07	0.0481681	92.3077
NC_010448.4	45731391	CG	+	1.54466e-10	0.000487723	75.3456
NC_010448.4	52642673	CG	-	1.81184e-07	0.0368715	88.8889
NC_010448.4	55959092	CHG	-	1.09159e-08	0.00686202	100
NC_010448.4	58774002	CHH	+	6.23631e-09	0.00500751	-82.2222
NC_010448.4	63254266	CG	-	7.87467e-11	0.00031826	-40.625
NC_010448.4	66373844	CG	-	4.87054e-08	0.0172515	-78.5714
NC_010448.4	68887238	CHH	-	2.94272e-07	0.0477255	-100
NC_010448.4	70218496	CG	+	4.71181e-08	0.0172515	70
NC_010448.4	70228580	CHH	-	4.22135e-08	0.0159646	-93.3333
NC_010448.4	70473938	CHH	+	4.55498e-08	0.0167876	85.7143
NC_010448.4	72519396	CHG	+	2.12002e-07	0.0397829	-100
NC_010448.4	72519422	CHG	+	1.55033e-07	0.0333254	-100
NC_010448.4	73583075	CG	+	7.73353e-10	0.00130959	85.7143
NC_010448.4	73585198	CHH	+	1.08275e-08	0.00686202	-92.8571
NC_010448.4	73650661	CHH	-	1.51791e-07	0.0333254	-92.3077
NC_010448.4	75775153	CHH	+	1.55033e-07	0.0333254	-100
NC_010448.4	75780282	CG	+	4.65637e-10	0.000970053	100
NC_010448.4	82943379	CHG	+	3.04629e-07	0.0481681	-92.3077
NC_010448.4	87195046	CG	-	7.86622e-08	0.0228062	92.3077
NC_010448.4	88369742	CHH	+	4.72528e-09	0.00413388	-91.6667
NC_010448.4	92741838	CG	+	1.3978e-07	0.0321225	-100
NC_010448.4	99910366	CG	+	1.30899e-07	0.0309498	-85.7143
NC_010448.4	102013356	CHG	+	1.27078e-07	0.030632	100
NC_010448.4	103415309	CG	-	1.06092e-08	0.00686202	-84.6154
NC_010448.4	103840169	CHG	-	1.51791e-07	0.0333254	92.3077
NC_010448.4	113481340	CG	-	1.20308e-07	0.0300267	-82.3529
NC_010448.4	113668538	CHH	-	1.24846e-07	0.030632	93.75
NC_010448.4	114077483	CG	+	9.29306e-08	0.025106	-95.4545
NC_010448.4	114314372	CHG	+	5.25536e-08	0.0178506	-71.4286
NC_010448.4	115640461	CHH	+	2.15125e-10	0.000598849	100
NC_010448.4	115730724	CHH	-	2.52962e-07	0.0442071	-69.5652
NC_010448.4	115750753	CHH	-	1.05679e-07	0.0276624	-84.6154
NC_010448.4	117429556	CG	-	1.99282e-07	0.0396233	-90
NC_010448.4	119020661	CG	+	6.28438e-08	0.0205936	-88.2353
NC_010448.4	119150181	CG	-	2.02719e-08	0.00995102	-93.3333
NC_010448.4	119537239	CG	+	2.12002e-07	0.0397829	-100
NC_010448.4	119659200	CG	+	8.51639e-09	0.00589692	84.6154
NC_010448.4	120190492	CHG	+	4.9913e-08	0.0173304	100
NC_010448.4	121824840	CG	+	1.32162e-07	0.0310666	-75
NC_010448.4	122936157	CHH	+	4.29345e-08	0.0161166	82.6087
NC_010448.4	122939280	CHH	-	1.1314e-08	0.0069493	100
NC_010448.4	122979388	CHH	-	7.56313e-09	0.00561203	78.9091
NC_010448.4	123774558	CHH	-	1.29739e-07	0.0308319	94.4444
NC_010448.4	124783649	CHH	-	2.15033e-07	0.0401233	86.6667
NC_010448.4	124981145	CG	-	2.0894e-07	0.0397829	-93.3333
NC_010448.4	125947248	CG	+	3.66116e-08	0.0145993	70.5882
NC_010448.4	129025580	CG	-	1.55033e-07	0.0333254	-100
NC_010448.4	131311390	CHH	+	1.48709e-08	0.00857779	100
NC_010448.4	131637245	CG	-	2.76499e-07	0.0471385	-75
NC_010448.4	132726853	CHG	+	3.04526e-07	0.0481681	-81.8182
NC_010448.4	133960593	CG	+	3.94891e-08	0.0153459	-65
NC_010448.4	134009167	CG	-	3.24923e-08	0.0138425	-100
NC_010448.4	136201291	CHH	+	5.1815e-08	0.0177871	100
NC_010448.4	136467029	CHH	-	1.70588e-08	0.0093168	87.5
NC_010448.4	137069823	CG	-	1.69298e-09	0.00219304	52.6316
NC_010448.4	137075583	CHH	-	1.01587e-07	0.027166	87.0445
NC_010448.4	137746854	CG	-	2.02495e-07	0.0397829	-82.6087
NC_010448.4	138578137	CG	+	5.27067e-08	0.0178506	-91.6667
NC_010448.4	138586120	CHH	+	5.27067e-08	0.0178506	-91.6667
NC_010448.4	138601326	CG	+	1.87741e-07	0.0379637	78.8043
NC_010448.4	138605672	CG	+	1.35416e-07	0.0316109	81.25
NC_010448.4	139532375	CHH	-	6.73913e-08	0.0215881	70
NC_010448.4	139783399	CHH	+	7.63136e-08	0.0228062	-88.8889
NC_010448.4	139785061	CHH	+	2.33526e-07	0.0417016	-100
NC_010448.4	139887574	CG	-	1.08275e-08	0.00686202	-92.8571
NC_010448.4	139937574	CHH	+	7.86622e-08	0.0228062	92.8571
NC_010448.4	140644832	CG	-	1.82857e-07	0.0371868	-78.6667
NC_010448.4	140730485	CHH	-	2.37269e-07	0.0420825	76.2353
NC_010448.4	140745659	CHH	-	1.91059e-08	0.00989206	85
NC_010448.4	140856284	CHH	+	1.1314e-08	0.0069493	100
NC_010448.4	140983946	CG	+	1.24846e-07	0.030632	-90.9091
NC_010448.4	141099662	CG	+	1.55033e-07	0.0333254	-100
NC_010448.4	141314679	CG	-	1.01587e-07	0.027166	87.0445
NC_010448.4	141346186	CHH	-	7.98773e-08	0.0231143	81.25
NC_010448.4	141637443	CG	+	2.12002e-07	0.0397829	100
NC_010448.4	141826730	CG	-	9.49418e-08	0.0255582	-69.2308
NC_010448.4	141842940	CG	+	3.43977e-08	0.0143616	83.3333
NC_010448.4	142526446	CG	+	4.87179e-08	0.0172515	-100
NC_010448.4	142904120	CHH	-	1.32212e-07	0.0310666	-76.9231
NC_010448.4	143023812	CHH	-	4.65637e-10	0.000970053	100
NC_010448.4	143174000	CHH	-	7.00065e-08	0.0216864	100
NC_010448.4	143291657	CG	+	2.37334e-07	0.0420825	-72.2222
NC_010448.4	143393237	CG	+	5.40104e-09	0.00451627	-88.75
NC_010448.4	143890592	CHH	-	1.27078e-07	0.030632	100
NC_010448.4	145000096	CHH	-	2.94272e-07	0.0477255	-100
NC_010448.4	145039190	CG	-	3.11194e-08	0.0135073	94.1176
NC_010448.4	145149280	CG	-	1.15339e-09	0.00169544	95
NC_010448.4	145191903	CHH	+	1.29262e-07	0.0308319	-86.5613
NC_010448.4	145261706	CG	-	2.13028e-08	0.0103233	-84.6591
NC_010448.4	146502220	CHH	-	2.0894e-07	0.0397829	93.3333
NC_010448.4	146606970	CHH	-	1.51713e-09	0.00199632	93.3333
NC_010448.4	147687947	CHH	-	4.9913e-08	0.0173304	-100
NC_010448.4	148136597	CG	+	2.82076e-07	0.0475246	-80
NC_010448.4	148711053	CHH	-	6.65783e-08	0.0215609	90
NC_010448.4	148936299	CHH	-	1.72791e-08	0.00934163	85.7143
NC_010448.4	148937887	CHH	-	1.33946e-09	0.00190171	93.75
NC_010448.4	148952117	CHH	-	8.73496e-09	0.00589692	100
NC_010448.4	149009940	CG	+	2.94272e-07	0.0477255	-100
NC_010448.4	149669436	CHH	-	9.18215e-08	0.0248951	-75.4545
NC_010448.4	149705693	CG	+	1.55033e-07	0.0333254	100
NC_010448.4	151372361	CHH	-	8.51118e-10	0.00139831	-93.3333
NC_010448.4	151372470	CG	-	2.12002e-07	0.0397829	100
NC_010448.4	151956742	CG	+	2.37334e-07	0.0420825	-79.1667
NC_010448.4	152713069	CHH	+	1.24846e-07	0.030632	90.9091
NC_010448.4	152877568	CG	-	2.94272e-07	0.0477255	-100
NC_010448.4	156235474	CHH	+	1.39681e-07	0.0321225	62.069
NC_010448.4	156588575	CHH	+	1.55033e-07	0.0333254	100
NC_010448.4	156596811	CHH	-	2.5861e-07	0.0446026	88.8889
NC_010448.4	156738794	CHH	+	1.55033e-07	0.0333254	100
NC_010448.4	157305138	CHH	-	2.23625e-08	0.0106412	81.401
NC_010448.4	157721856	CG	-	2.04457e-07	0.0397829	74.359
NC_010448.4	158314217	CG	-	1.88261e-08	0.00981345	91.6667
NC_010448.4	158314230	CHH	-	1.48088e-10	0.000472505	-100
NC_010448.4	159075702	CG	+	2.0894e-07	0.0397829	-90.9091
NC_010448.4	159988402	CHH	-	1.55033e-07	0.0333254	100
NC_010448.4	159994529	CHH	+	9.04571e-10	0.00146626	100
NC_010448.4	160185439	CHG	-	7.00065e-08	0.0216864	-100
NC_010448.4	162610897	CG	+	2.33526e-07	0.0417016	-100
NC_010448.4	164168144	CG	-	8.52867e-08	0.0238596	-100
NC_010448.4	165335924	CHH	-	5.47458e-09	0.00455265	87.5
NC_010448.4	166914437	CG	+	2.08814e-09	0.00252172	100
NC_010448.4	167261950	CG	+	8.73496e-09	0.00589692	-100
NC_010448.4	167790769	CG	+	2.83626e-07	0.0475246	88.2353
NC_010448.4	168171471	CHH	+	2.0429e-07	0.0397829	100
NC_010448.4	168279830	CHH	-	1.33122e-08	0.00783432	92.3077
NC_010448.4	168327845	CG	-	6.74431e-08	0.0215881	80
NC_010449.5	378079	CG	-	1.02438e-07	0.0272494	83.0065
NC_010449.5	639840	CHH	+	1.64372e-07	0.0343969	-92.8571
NC_010449.5	2959140	CHH	-	1.24846e-07	0.030632	93.75
NC_010449.5	3242909	CG	+	7.86622e-08	0.0228062	92.3077
NC_010449.5	4988077	CG	+	6.28438e-08	0.0205936	-88.2353
NC_010449.5	5695151	CHH	+	2.94272e-07	0.0477255	-100
NC_010449.5	5903364	CG	+	1.67299e-08	0.0092035	100
NC_010449.5	5957955	CHG	+	2.12002e-07	0.0397829	-100
NC_010449.5	6051924	CHH	+	1.0338e-07	0.0274397	-66.6667
NC_010449.5	6453415	CHH	+	1.8837e-07	0.0380401	-76.9231
NC_010449.5	6541919	CG	+	3.05727e-07	0.0482458	-73.6842
NC_010449.5	6576006	CG	-	6.87223e-10	0.00122425	85.9307
NC_010449.5	7125238	CHH	+	7.67084e-09	0.00567113	-88.0952
NC_010449.5	7613637	CHH	-	1.52772e-09	0.00199632	-100
NC_010449.5	7621244	CHH	-	8.52867e-08	0.0238596	100
NC_010449.5	7632729	CHG	+	4.4402e-08	0.0165141	87.594
NC_010449.5	8628422	CG	+	2.71887e-07	0.046614	86.9565
NC_010449.5	9195181	CHH	+	4.01314e-09	0.00377194	-100
NC_010449.5	9196779	CG	+	4.73234e-09	0.00413388	100
NC_010449.5	9684534	CHH	-	2.02719e-08	0.00995102	-93.3333
NC_010449.5	9990284	CHH	-	2.00228e-08	0.00995102	-100
NC_010449.5	10120041	CG	-	1.35416e-07	0.0316109	81.25
NC_010449.5	10499230	CG	-	2.20972e-07	0.0408667	82.3529
NC_010449.5	10715438	CHH	+	1.55348e-07	0.0333254	-100
NC_010449.5	10807667	CHH	-	4.55498e-08	0.0167876	-85.7143
NC_010449.5	11397262	CHH	-	2.94272e-07	0.0477255	100
NC_010449.5	12197992	CHH	+	7.00065e-08	0.0216864	-100
NC_010449.5	12223284	CHH	-	3.67008e-08	0.0145993	-100
NC_010449.5	12464569	CG	-	2.07242e-08	0.0100591	-82.6087
NC_010449.5	12464573	CG	-	2.07242e-08	0.0100591	-82.6087
NC_010449.5	13519227	CG	-	8.52867e-08	0.0238596	100
NC_010449.5	14017077	CG	+	4.71181e-08	0.0172515	70
NC_010449.5	14814630	CG	+	1.3978e-07	0.0321225	-100
NC_010449.5	15214414	CG	+	1.55348e-07	0.0333254	-100
NC_010449.5	15263956	CG	-	4.62431e-10	0.000970053	-81.5517
NC_010449.5	15906665	CG	-	3.11857e-11	0.000173448	-79.3103
NC_010449.5	16704444	CG	+	3.67008e-08	0.0145993	-100
NC_010449.5	16865543	CG	+	2.30405e-07	0.0417016	-87.5
NC_010449.5	17212189	CHH	-	1.71709e-07	0.0352033	-80
NC_010449.5	18371022	CHH	+	3.12764e-07	0.0486549	-93.75
NC_010449.5	18407856	CG	+	3.58968e-08	0.0145993	83.2353
NC_010449.5	18585379	CG	-	1.74375e-09	0.00225399	-80.9524
NC_010449.5	18585610	CG	-	3.12598e-08	0.0135073	-88.2353
NC_010449.5	18590387	CG	+	3.12764e-07	0.0486549	-93.75
NC_010449.5	19397997	CHG	-	4.01314e-09	0.00377194	100
NC_010449.5	19844222	CG	-	2.77201e-07	0.0471385	100
NC_010449.5	20240621	CG	-	1.64372e-07	0.0343969	-92.8571
NC_010449.5	20298475	CG	+	2.02719e-08	0.00995102	92.8571
NC_010449.5	20675648	CHH	+	7.85621e-08	0.0228062	-100
NC_010449.5	21257971	CG	-	2.33736e-08	0.0109589	92.3077
NC_010449.5	21910448	CG	-	6.75243e-11	0.000284834	-45.2632
NC_010449.5	22530254	CHG	+	1.55348e-07	0.0333254	100
NC_010449.5	22622390	CG	-	2.69877e-07	0.0464006	81.4035
NC_010449.5	23859196	CG	-	3.72055e-08	0.014706	73.3333
NC_010449.5	23859687	CG	-	1.23887e-09	0.0018054	86.2069
NC_010449.5	24462329	CHG	+	1.3978e-07	0.0321225	-100
NC_010449.5	24583204	CHH	-	1.94633e-07	0.0390578	39.3251
NC_010449.5	24586585	CHG	-	1.708e-10	0.000517542	-54.7619
NC_010449.5	24591949	CG	-	8.14406e-09	0.00581	-59.1892
NC_010449.5	24592011	CHG	-	5.65622e-08	0.0190008	47.1429
NC_010449.5	24592698	CHG	+	4.73926e-10	0.000979102	-40.202
NC_010449.5	24592833	CHG	-	5.73561e-18	3.16102e-10	-62.0004
NC_010449.5	24592837	CG	+	4.35488e-09	0.00401859	33.5524
NC_010449.5	24604391	CG	-	1.02999e-10	0.000380742	-39.7381
NC_010449.5	24965434	CG	+	1.922e-10	0.000568383	74.9035
NC_010449.5	24965527	CG	+	1.10993e-07	0.0284877	90.4762
NC_010449.5	25749260	CG	-	2.33526e-07	0.0417016	-75
NC_010449.5	25950265	CHH	+	5.1815e-08	0.0177871	-100
NC_010449.5	26014427	CG	-	2.77392e-09	0.00306311	94.1176
NC_010449.5	26806737	CHG	-	7.85621e-08	0.0228062	-100
NC_010449.5	27090262	CHG	-	2.0894e-07	0.0397829	93.3333
NC_010449.5	27531839	CG	-	1.55033e-07	0.0333254	100
NC_010449.5	28195959	CHH	+	3.92132e-08	0.0152583	-92.8571
NC_010449.5	28196075	CHH	+	7.80358e-08	0.0228062	-81.3333
NC_010449.5	28196092	CHG	+	3.11913e-09	0.00324901	-86.0577
NC_010449.5	28540483	CHH	-	4.9163e-08	0.017318	-78.2609
NC_010449.5	29479177	CHH	-	4.22135e-08	0.0159646	-92.3077
NC_010449.5	31046703	CG	-	1.74895e-08	0.00934163	100
NC_010449.5	33092117	CHH	+	1.3978e-07	0.0321225	-100
NC_010449.5	34682001	CHH	-	3.11194e-08	0.0135073	94.1176
NC_010449.5	34682043	CHG	-	4.01314e-09	0.00377194	100
NC_010449.5	34818702	CG	+	9.16995e-08	0.0248779	93.3333
NC_010449.5	36147973	CG	+	1.71709e-07	0.0352033	80
NC_010449.5	36240076	CHG	+	1.55033e-07	0.0333254	-100
NC_010449.5	36240988	CHH	-	7.11506e-09	0.00541487	-100
NC_010449.5	36264984	CG	-	1.12458e-09	0.00168726	-100
NC_010449.5	36942414	CG	-	3.34129e-08	0.0140667	100
NC_010449.5	37353103	CHG	-	5.21499e-09	0.0043849	93.75
NC_010449.5	37575166	CG	-	4.29988e-08	0.0161308	-84.5238
NC_010449.5	37581267	CHH	-	1.71203e-07	0.0351833	-84.6154
NC_010449.5	37919060	CG	-	3.11571e-07	0.0486549	-73.3333
NC_010449.5	40180920	CG	+	1.3978e-07	0.0321225	100
NC_010449.5	40778784	CHG	+	1.55348e-07	0.0333254	-100
NC_010449.5	42193483	CG	+	2.00228e-08	0.00995102	100
NC_010449.5	42284175	CHH	-	6.87765e-09	0.0053318	-75
NC_010449.5	44486762	CHH	+	7.86622e-08	0.0228062	92.3077
NC_010449.5	45371400	CHH	+	1.64372e-07	0.0343969	-92.8571
NC_010449.5	45464174	CG	+	1.04272e-07	0.0276524	81.9048
NC_010449.5	45664118	CHH	-	2.34851e-07	0.0417767	81.25
NC_010449.5	46081463	CG	+	1.92452e-07	0.0388385	-69.2308
NC_010449.5	46656794	CHG	-	1.85487e-07	0.0375706	82.7586
NC_010449.5	46656805	CHH	-	2.62492e-08	0.0121604	84.375
NC_010449.5	46656813	CHG	-	9.09526e-09	0.0060994	75.6098
NC_010449.5	46656814	CHH	-	9.09526e-09	0.0060994	75.6098
NC_010449.5	46656815	CHH	-	9.09526e-09	0.0060994	75.6098
NC_010449.5	46656818	CHH	-	4.683e-09	0.00413388	76.7442
NC_010449.5	46656824	CHG	-	4.683e-09	0.00413388	76.7442
NC_010449.5	46656827	CHG	-	4.683e-09	0.00413388	76.7442
NC_010449.5	46656833	CHH	-	1.57275e-08	0.0089864	73.3333
NC_010449.5	46656836	CHG	-	7.12771e-09	0.00541487	73.3333
NC_010449.5	46656837	CHH	-	7.12771e-09	0.00541487	73.3333
NC_010449.5	46656841	CHH	-	7.12771e-09	0.00541487	73.3333
NC_010449.5	46656842	CHH	-	7.12771e-09	0.00541487	73.3333
NC_010449.5	46656845	CHG	-	3.29491e-09	0.00337984	73.3333
NC_010449.5	46656846	CHH	-	3.29491e-09	0.00337984	73.3333
NC_010449.5	46656867	CG	-	6.80477e-09	0.00528883	73.341
NC_010449.5	46656874	CHH	-	2.80187e-09	0.00307982	71.7391
NC_010449.5	46656876	CHH	-	2.80187e-09	0.00307982	71.7391
NC_010449.5	46656890	CHH	-	8.96505e-11	0.00035064	71.7391
NC_010449.5	46656893	CHG	-	1.66598e-10	0.000515294	70.2128
NC_010449.5	46656902	CHG	-	3.85642e-11	0.000201542	72.9167
NC_010449.5	46656905	CG	-	3.49194e-08	0.0145294	62.5
NC_010449.5	46656908	CHH	-	2.62528e-10	0.000669493	66
NC_010449.5	46656910	CHH	-	1.53526e-10	0.000487293	67.3469
NC_010449.5	46656911	CHH	-	2.79454e-10	0.000694322	67.3469
NC_010449.5	46747054	CG	+	4.9913e-08	0.0173304	100
NC_010449.5	47087404	CHH	-	3.63273e-13	4.78758e-06	-68.7855
NC_010449.5	47088829	CG	-	4.68335e-09	0.00413388	50.9434
NC_010449.5	47089170	CHH	+	6.57121e-08	0.0213603	23.5294
NC_010449.5	47200186	CHH	-	7.98275e-09	0.00577195	-79.1667
NC_010449.5	47202239	CG	-	1.62393e-07	0.0343969	60
NC_010449.5	47207687	CG	-	4.93977e-08	0.0173304	-63.3333
NC_010449.5	47207797	CG	-	5.06414e-10	0.00100002	83.4545
NC_010449.5	47208802	CHG	-	2.83998e-09	0.00309894	-74.7253
NC_010449.5	47535842	CG	+	3.04526e-07	0.0481681	81.8182
NC_010449.5	48064184	CHH	-	1.52789e-07	0.0333254	-72.2222
NC_010449.5	48270277	CG	+	2.00228e-08	0.00995102	100
NC_010449.5	48642767	CG	+	1.14529e-07	0.029063	87.5
NC_010449.5	48642771	CG	+	4.22135e-08	0.0159646	93.3333
NC_010449.5	51044654	CHH	-	3.67008e-08	0.0145993	-100
NC_010449.5	52452076	CG	-	3.03096e-10	0.00073499	88.2353
NC_010449.5	52465442	CHH	-	1.41224e-09	0.0019727	-100
NC_010449.5	53493741	CG	+	7.00065e-08	0.0216864	100
NC_010449.5	54038792	CG	-	7.42931e-12	5.66404e-05	29.6512
NC_010449.5	54199908	CHH	-	1.3978e-07	0.0321225	-100
NC_010449.5	60835746	CG	-	2.77201e-07	0.0471385	-100
NC_010449.5	60844747	CHH	-	2.83626e-07	0.0475246	-84.6154
NC_010449.5	61042077	CG	-	3.75148e-08	0.0147585	76.4706
NC_010449.5	61052383	CG	-	4.9913e-08	0.0173304	-100
NC_010449.5	61157325	CG	-	8.01666e-09	0.00577195	100
NC_010449.5	61627359	CG	-	2.94272e-07	0.0477255	100
NC_010449.5	62217779	CHH	-	8.49027e-09	0.00589692	-88.2353
NC_010449.5	62218193	CHG	+	3.04526e-07	0.0481681	81.8182
NC_010449.5	62945724	CG	+	2.15033e-07	0.0401233	-86.6667
NC_010449.5	66187134	CG	+	1.62236e-07	0.0343969	-69.2308
NC_010449.5	71328805	CHH	+	1.32212e-07	0.0310666	76.9231
NC_010449.5	71667910	CHH	+	6.32234e-09	0.00506317	-80.2105
NC_010449.5	72220059	CG	+	1.71203e-07	0.0351833	-88.8889
NC_010449.5	73217781	CG	+	5.95602e-09	0.0048272	-92.8571
NC_010449.5	74656150	CHH	+	2.12002e-07	0.0397829	-100
NC_010449.5	75829870	CG	+	7.00065e-08	0.0216864	-100
NC_010449.5	79607288	CG	+	7.00065e-08	0.0216864	-100
NC_010449.5	80538069	CG	+	7.3334e-08	0.0224081	-100
NC_010449.5	80538169	CG	+	8.61307e-08	0.0238754	-90
NC_010449.5	80607107	CG	+	2.12002e-07	0.0397829	100
NC_010449.5	84024535	CHH	-	1.08275e-08	0.00686202	93.75
NC_010449.5	84025642	CG	-	2.77392e-09	0.00306311	93.3333
NC_010449.5	84150817	CHH	-	2.00228e-08	0.00995102	-100
NC_010449.5	84824401	CHH	+	1.92946e-09	0.00242175	100
NC_010449.5	84826469	CHG	+	2.33736e-08	0.0109589	92.3077
NC_010449.5	85366417	CG	+	2.94272e-07	0.0477255	-100
NC_010449.5	86096889	CG	-	2.87555e-08	0.012866	82.9545
NC_010449.5	86950306	CG	-	1.91059e-08	0.00989206	-83.3333
NC_010449.5	87158012	CG	-	3.12764e-07	0.0486549	90
NC_010449.5	87984269	CG	-	3.12764e-07	0.0486549	-90
NC_010449.5	88453190	CG	-	8.14691e-08	0.0235188	71.7949
NC_010449.5	88742393	CG	-	2.33526e-07	0.0417016	-100
NC_010449.5	89443522	CG	-	2.83551e-08	0.012866	-87.5
NC_010449.5	90971453	CHH	+	5.91823e-09	0.0048272	81.6667
NC_010449.5	91611500	CHH	-	1.67378e-07	0.0347691	-83.3333
NC_010449.5	91783570	CG	-	2.87651e-08	0.012866	100
NC_010449.5	91787993	CHH	-	2.82076e-07	0.0475246	-84.2105
NC_010449.5	91905392	CHH	-	8.49027e-09	0.00589692	-88.2353
NC_010449.5	92714645	CHG	-	2.00228e-08	0.00995102	100
NC_010449.5	92790207	CHG	-	2.94272e-07	0.0477255	100
NC_010449.5	92985459	CG	+	2.12002e-07	0.0397829	-100
NC_010449.5	97428358	CG	+	7.00065e-08	0.0216864	100
NC_010449.5	99122893	CG	+	5.67235e-08	0.0190198	-81.8182
NC_010449.5	99125266	CHH	+	9.16995e-08	0.0248779	91.6667
NC_010449.5	99478362	CHG	-	2.16184e-08	0.0103358	100
NC_010449.5	101880376	CG	+	2.16184e-08	0.0103358	-100
NC_010449.5	103298016	CG	+	6.78757e-08	0.0216571	-88.8889
NC_010449.5	103842378	CG	-	1.18185e-07	0.0297294	-74.7368
NC_010449.5	104217234	CG	+	4.5528e-09	0.00413388	-100
NC_010449.5	104832981	CHH	+	7.84718e-10	0.00131415	86.4035
NC_010449.5	105005628	CHH	+	7.27656e-11	0.000298061	92.8571
NC_010449.5	105149849	CHG	+	1.13427e-08	0.00695983	100
NC_010449.5	105279912	CHG	-	5.66043e-08	0.0190008	79.1667
NC_010449.5	105434561	CG	+	1.30899e-07	0.0309498	85.7143
NC_010449.5	105467351	CHH	+	1.24846e-07	0.030632	90.9091
NC_010449.5	106558199	CG	+	2.02495e-07	0.0397829	-75
NC_010449.5	106784304	CG	-	5.63622e-11	0.00025124	100
NC_010449.5	106868703	CHG	+	1.34684e-07	0.0315738	71.4286
NC_010449.5	106881987	CHH	+	2.0894e-07	0.0397829	-93.3333
NC_010449.5	106919828	CHH	+	2.57258e-07	0.0445851	80
NC_010449.5	107150530	CHH	+	1.93726e-07	0.0389144	82.6389
NC_010449.5	107177470	CG	+	2.43006e-09	0.0028385	-100
NC_010449.5	107414209	CHH	-	2.0429e-07	0.0397829	100
NC_010449.5	107590686	CG	-	8.51639e-09	0.00589692	-84.6154
NC_010449.5	107886756	CG	+	2.00228e-08	0.00995102	100
NC_010449.5	107949698	CG	-	9.65729e-10	0.00152861	-100
NC_010449.5	107949720	CHH	-	5.27067e-08	0.0178506	93.75
NC_010449.5	108020642	CG	-	2.73336e-07	0.0468228	-71.4286
NC_010449.5	108136929	CG	+	2.82076e-07	0.0475246	-84.2105
NC_010449.5	109481967	CG	+	7.29825e-09	0.00548678	-86.6667
NC_010449.5	109493186	CHH	+	3.11571e-07	0.0486549	73.3333
NC_010449.5	110165972	CHH	+	1.71461e-08	0.00934163	80
NC_010449.5	110299805	CG	+	3.54274e-08	0.0145807	-88.8889
NC_010449.5	110299888	CG	+	1.3978e-07	0.0321225	-100
NC_010449.5	110571901	CHH	-	2.30305e-10	0.000615762	-84.2105
NC_010449.5	110572630	CG	+	8.52867e-08	0.0238596	100
NC_010449.5	110776502	CG	+	3.09067e-09	0.00323605	-91.6667
NC_010449.5	110996852	CG	+	3.11194e-08	0.0135073	-94.1176
NC_010449.5	111477934	CG	+	2.56897e-07	0.0445851	83.3333
NC_010449.5	111947540	CHH	+	1.06092e-08	0.00686202	-77.7778
NC_010449.5	112175257	CHH	+	2.30405e-07	0.0417016	87.5
NC_010449.5	112179915	CG	-	4.86753e-11	0.000227717	-100
NC_010449.5	112740137	CG	-	6.72199e-08	0.0215881	82.3529
NC_010449.5	113607480	CHG	+	2.68018e-09	0.00302573	100
NC_010449.5	113670688	CHH	+	1.20308e-07	0.0300267	-82.3529
NC_010449.5	113726660	CG	+	5.48297e-10	0.00106946	-83.6996
NC_010449.5	114206558	CHH	-	3.04629e-07	0.0481681	-92.3077
NC_010449.5	114206626	CG	-	2.12002e-07	0.0397829	100
NC_010449.5	114309061	CG	+	8.52867e-08	0.0238596	-100
NC_010449.5	116344870	CG	-	3.09695e-07	0.0486549	-59.2593
NC_010449.5	116695187	CG	+	3.04629e-07	0.0481681	-92.3077
NC_010449.5	117431909	CG	+	6.34717e-08	0.0206875	83.3333
NC_010449.5	117565578	CG	+	1.74895e-08	0.00934163	-100
NC_010449.5	117616087	CG	+	2.77201e-07	0.0471385	100
NC_010449.5	117651619	CG	-	1.24846e-07	0.030632	90.9091
NC_010449.5	117799823	CG	+	1.55348e-07	0.0333254	100
NC_010449.5	118263481	CG	+	3.11194e-08	0.0135073	91.6667
NC_010449.5	118629552	CG	-	8.52867e-08	0.0238596	-100
NC_010449.5	118981774	CHH	-	2.30405e-07	0.0417016	85.7143
NC_010449.5	119111888	CG	+	1.01336e-08	0.00665587	100
NC_010449.5	119398430	CG	+	5.63622e-11	0.00025124	-100
NC_010449.5	119422473	CG	+	9.29306e-08	0.025106	-88.8889
NC_010449.5	119463278	CG	+	1.27078e-07	0.030632	-100
NC_010449.5	119469626	CHH	+	4.79889e-08	0.0172515	-90.9091
NC_010449.5	119808952	CG	+	1.55033e-07	0.0333254	-100
NC_010449.5	120876597	CG	+	1.1314e-08	0.0069493	-100
NC_010450.4	15303	CG	+	2.61443e-10	0.000669493	25.7919
NC_010450.4	4109926	CHG	+	2.0894e-07	0.0397829	90.9091
NC_010450.4	4331980	CHG	-	2.12002e-07	0.0397829	100
NC_010450.4	5039939	CG	-	2.94272e-07	0.0477255	-100
NC_010450.4	5110946	CG	+	3.67008e-08	0.0145993	-100
NC_010450.4	7394580	CHG	-	8.73496e-09	0.00589692	-100
NC_010450.4	7709378	CHH	-	1.67378e-07	0.0347691	-83.3333
NC_010450.4	8955067	CHG	-	2.0894e-07	0.0397829	-93.3333
NC_010450.4	8962956	CHH	-	5.21499e-09	0.0043849	-93.3333
NC_010450.4	9343711	CG	+	7.72709e-08	0.0228062	77.7778
NC_010450.4	10370499	CHH	+	3.45839e-08	0.0143997	75
NC_010450.4	10374544	CG	+	4.87179e-08	0.0172515	100
NC_010450.4	10461926	CHH	+	1.55851e-07	0.0333817	-86.6667
NC_010450.4	10473337	CHH	-	2.0894e-07	0.0397829	-90.9091
NC_010450.4	10760599	CG	-	2.12002e-07	0.0397829	100
NC_010450.4	10814570	CG	+	1.09159e-08	0.00686202	-100
NC_010450.4	11779860	CG	-	1.4697e-12	1.49377e-05	95.4545
NC_010450.4	11953877	CG	-	1.64372e-07	0.0343969	-91.6667
NC_010450.4	12092764	CHH	-	2.94272e-07	0.0477255	100
NC_010450.4	12176178	CG	+	1.10993e-07	0.0284877	83.3333
NC_010450.4	13434283	CG	+	1.71203e-07	0.0351833	-84.6154
NC_010450.4	13496539	CG	+	6.28438e-08	0.0205936	-88.2353
NC_010450.4	14133082	CHG	-	2.33526e-07	0.0417016	-100
NC_010450.4	14784786	CHG	+	1.66291e-07	0.0347028	-81.6667
NC_010450.4	15760688	CG	-	2.12002e-07	0.0397829	-100
NC_010450.4	15920011	CHH	-	7.86622e-08	0.0228062	92.3077
NC_010450.4	19318140	CG	+	3.34129e-08	0.0140667	100
NC_010450.4	19322746	CHH	+	1.52794e-09	0.00199632	-100
NC_010450.4	19797940	CG	-	2.33526e-07	0.0417016	-100
NC_010450.4	20282408	CHH	+	1.99282e-07	0.0396233	-90
NC_010450.4	21481035	CHH	+	2.04341e-08	0.00997536	-81.1005
NC_010450.4	21558051	CHG	-	3.12764e-07	0.0486549	-90
NC_010450.4	21922513	CG	+	2.30405e-07	0.0417016	87.5
NC_010450.4	21931749	CHG	+	2.30405e-07	0.0417016	-85.7143
NC_010450.4	22288726	CG	-	3.67008e-08	0.0145993	100
NC_010450.4	22736853	CHH	+	8.08271e-08	0.0233557	-61.9048
NC_010450.4	22765876	CHH	-	1.06794e-07	0.0277031	-78.9474
NC_010450.4	23318097	CG	+	6.02652e-11	0.000264745	87.8403
NC_010450.4	23430073	CHH	-	4.9913e-08	0.0173304	100
NC_010450.4	23632640	CG	-	3.04629e-07	0.0481681	92.3077
NC_010450.4	23732134	CG	+	4.87179e-08	0.0172515	100
NC_010450.4	23762040	CG	-	2.1411e-10	0.000598849	81.4815
NC_010450.4	23846914	CG	+	3.05836e-07	0.0482458	70.3704
NC_010450.4	24140577	CHH	-	7.86622e-08	0.0228062	-92.3077
NC_010450.4	24170876	CHH	-	2.6845e-10	0.000671311	100
NC_010450.4	24170963	CG	-	5.89155e-08	0.0195066	-87.5
NC_010450.4	24213143	CHH	+	4.78842e-11	0.000227717	-100
NC_010450.4	24214424	CHH	+	1.97814e-10	0.000580242	-100
NC_010450.4	24275673	CHH	+	2.00228e-08	0.00995102	-100
NC_010450.4	24290882	CG	-	2.43006e-09	0.0028385	100
NC_010450.4	24303233	CHH	-	1.52789e-07	0.0333254	-72.2222
NC_010450.4	25558374	CHH	-	1.55033e-07	0.0333254	-100
NC_010450.4	26466279	CHG	-	7.3334e-08	0.0224081	-100
NC_010450.4	27152468	CHG	+	2.03435e-07	0.0397829	-77.7778
NC_010450.4	28329089	CG	-	2.33526e-07	0.0417016	-100
NC_010450.4	29742638	CHH	-	1.51744e-07	0.0333254	-78.3333
NC_010450.4	30496053	CG	-	2.57258e-07	0.0445851	-80
NC_010450.4	30532649	CG	-	2.33526e-07	0.0417016	-100
NC_010450.4	30535893	CG	+	2.08995e-10	0.000598849	-100
NC_010450.4	30771017	CHH	+	1.51791e-07	0.0333254	-92.3077
NC_010450.4	30818789	CG	-	1.71205e-07	0.0351833	68.7273
NC_010450.4	32133437	CG	-	1.53264e-07	0.0333254	70.5882
NC_010450.4	33800572	CHH	+	2.16184e-08	0.0103358	-100
NC_010450.4	34043831	CHG	-	7.29825e-09	0.00548678	86.6667
NC_010450.4	34319616	CHG	+	1.67378e-07	0.0347691	-83.3333
NC_010450.4	35423240	CHH	-	2.15033e-07	0.0401233	-86.6667
NC_010450.4	36210547	CHH	-	1.29739e-07	0.0308319	-90
NC_010450.4	36444218	CHG	-	2.57258e-07	0.0445851	80
NC_010450.4	36982060	CHG	+	2.29237e-07	0.0417016	70
NC_010450.4	38121909	CHH	-	1.27078e-07	0.030632	100
NC_010450.4	38360711	CG	-	3.00972e-07	0.0481681	-74.1855
NC_010450.4	38384085	CHH	-	2.02719e-08	0.00995102	93.3333
NC_010450.4	38462228	CG	+	8.52867e-08	0.0238596	100
NC_010450.4	39463259	CG	+	1.0663e-07	0.0277031	-85.7143
NC_010450.4	42013905	CG	-	2.30405e-07	0.0417016	85.7143
NC_010450.4	42096239	CG	-	2.84902e-09	0.00310085	75
NC_010450.4	42474572	CG	+	2.97581e-07	0.0481681	57.1429
NC_010450.4	45711226	CHH	+	2.95426e-08	0.0131303	86.3636
NC_010450.4	45735657	CHH	+	3.24923e-08	0.0138425	100
NC_010450.4	45736995	CHH	-	3.51061e-08	0.0145472	87.7778
NC_010450.4	45872356	CHH	-	2.20972e-07	0.0408667	82.3529
NC_010450.4	48559350	CG	+	3.75148e-08	0.0147585	-76.4706
NC_010450.4	55839472	CHH	+	1.85281e-07	0.0375706	73.6842
NC_010450.4	58987249	CG	+	2.83626e-07	0.0475246	-84.6154
NC_010450.4	62986739	CG	-	4.86833e-13	5.9027e-06	100
NC_010450.4	66554131	CG	+	1.27078e-07	0.030632	100
NC_010450.4	66919042	CG	+	3.24923e-08	0.0138425	-100
NC_010450.4	73046783	CG	+	3.92132e-08	0.0152583	-92.8571
NC_010450.4	73688613	CG	-	8.48271e-09	0.00589692	-88.5621
NC_010450.4	73821625	CHH	-	2.83626e-07	0.0475246	84.6154
NC_010450.4	73836897	CG	-	1.55033e-07	0.0333254	-100
NC_010450.4	73849921	CG	-	1.99282e-07	0.0396233	-90
NC_010450.4	73924946	CHH	+	5.82081e-08	0.0193782	-90
NC_010450.4	74594847	CG	-	2.99264e-07	0.0481681	42.1875
NC_010450.4	74748929	CG	-	3.04629e-07	0.0481681	-91.6667
NC_010450.4	74951234	CHG	+	1.64372e-07	0.0343969	91.6667
NC_010450.4	74951257	CHH	+	2.02719e-08	0.00995102	92.8571
NC_010450.4	75161426	CG	+	3.15217e-07	0.0488955	-75
NC_010450.4	79262833	CG	-	9.17006e-08	0.0248779	-76.4706
NC_010450.4	83087896	CHH	-	1.71709e-07	0.0352033	-80
NC_010450.4	84760568	CHH	+	4.9913e-08	0.0173304	100
NC_010450.4	84835761	CG	+	8.52867e-08	0.0238596	100
NC_010450.4	84839430	CG	+	3.04629e-07	0.0481681	91.6667
NC_010450.4	90027088	CG	-	3.95949e-14	7.74316e-07	-42.3913
NC_010450.4	90033649	CG	+	4.86246e-11	0.000227717	-58.9041
NC_010450.4	90092613	CG	+	6.98448e-08	0.0216864	-73.7154
NC_010450.4	90884427	CG	+	2.64951e-09	0.00300792	100
NC_010450.4	97238826	CHH	-	1.55033e-07	0.0333254	-100
NC_010450.4	97836951	CHH	-	6.05696e-08	0.0199888	-78.9474
NC_010450.4	98153901	CG	+	3.04629e-07	0.0481681	-91.6667
NC_010450.4	101407229	CG	+	3.86282e-10	0.000862688	-94.7368
NC_010450.4	103132766	CHH	+	6.47704e-11	0.000278483	80
NC_010450.4	104365672	CHG	+	1.99282e-07	0.0396233	-90
NC_010450.4	104379281	CG	+	3.05836e-07	0.0482458	70.3704
NC_010450.4	104443283	CG	-	4.01314e-09	0.00377194	100
NC_010450.4	104479966	CG	-	9.61881e-13	1.02303e-05	100
NC_010450.4	104618389	CHH	+	1.31711e-10	0.000441147	-91.6667
NC_010450.4	105067128	CG	+	1.20966e-08	0.00731876	-86.6667
NC_010450.4	106934238	CHH	-	3.04526e-07	0.0481681	-90.4762
NC_010450.4	108192406	CG	-	2.94776e-10	0.000720578	-85.1852
NC_010450.4	109309507	CHG	+	2.16184e-08	0.0103358	-100
NC_010450.4	112305927	CHG	+	4.9913e-08	0.0173304	-100
NC_010450.4	115691334	CHH	+	1.92648e-07	0.0388394	-78.9474
NC_010450.4	116847509	CG	-	1.51791e-07	0.0333254	-92.3077
NC_010450.4	116895980	CHG	-	1.18245e-08	0.00718447	-78.5714
NC_010450.4	116896001	CHH	-	3.50853e-08	0.0145472	-81.8182
NC_010450.4	117815253	CG	-	2.90258e-10	0.000715303	-87.5
NC_010450.4	119965326	CG	+	6.87011e-10	0.00122425	90.4762
NC_010450.4	120500744	CG	+	4.87179e-08	0.0172515	-100
NC_010450.4	120639994	CHH	+	3.67008e-08	0.0145993	-100
NC_010450.4	121933611	CG	+	5.21499e-09	0.0043849	93.3333
NC_010450.4	123090203	CHH	-	2.33736e-08	0.0109589	93.75
NC_010450.4	124116981	CG	+	7.9834e-12	5.90221e-05	-57.1429
NC_010450.4	124623819	CG	+	1.60237e-07	0.0340965	-78.5714
NC_010450.4	125451139	CHH	+	1.10993e-07	0.0284877	90.4762
NC_010450.4	125621024	CG	+	2.42416e-07	0.042746	86.4035
NC_010450.4	126311323	CG	-	4.5528e-09	0.00413388	100
NC_010450.4	126313603	CG	-	7.80765e-10	0.00131415	-81.4815
NC_010450.4	126424749	CHG	+	5.63622e-11	0.00025124	100
NC_010450.4	126425738	CHG	-	3.12598e-08	0.0135073	88.2353
NC_010450.4	126674748	CHH	-	2.23694e-09	0.00269069	76.4368
NC_010450.4	127196056	CHH	+	1.46447e-07	0.0333254	73.3333
NC_010450.4	127497341	CHG	-	1.55033e-07	0.0333254	100
NC_010450.4	127779435	CG	-	4.86993e-10	0.000987399	87.5
NC_010450.4	128946932	CHH	+	1.99282e-07	0.0396233	94.1176
NC_010450.4	129125009	CHH	-	1.1644e-08	0.00710162	91.6667
NC_010450.4	129574689	CHH	-	1.20966e-08	0.00731876	86.6667
NC_010450.4	129905826	CG	+	2.20972e-07	0.0408667	82.3529
NC_010450.4	130247074	CHH	+	2.34851e-07	0.0417767	-83.3333
NC_010450.4	130504680	CHH	+	7.51579e-09	0.00558374	-83.5
NC_010450.4	131464036	CHH	-	3.9986e-08	0.01544	-75
NC_010450.4	131754618	CG	+	8.52867e-08	0.0238596	-100
NC_010450.4	131806704	CHH	-	3.02961e-09	0.00321094	100
NC_010450.4	132048070	CHH	+	1.14529e-07	0.029063	86.6667
NC_010450.4	132054264	CG	-	1.66281e-07	0.0347028	-86.7521
NC_010450.4	132203358	CHG	+	1.16628e-09	0.00170782	87.5
NC_010450.4	132233123	CHH	+	2.00391e-08	0.00995102	-100
NC_010450.4	132255554	CG	-	8.52867e-08	0.0238596	100
NC_010450.4	132287232	CG	+	3.08837e-07	0.0486549	61.9048
NC_010450.4	132347910	CHH	-	4.22135e-08	0.0159646	93.3333
NC_010450.4	132420135	CHH	+	5.95602e-09	0.0048272	-94.1176
NC_010450.4	132838513	CG	+	2.12002e-07	0.0397829	-100
NC_010450.4	133416761	CHH	-	1.29739e-07	0.0308319	-90
NC_010450.4	133427648	CG	-	1.29739e-07	0.0308319	-94.4444
NC_010450.4	134507660	CG	-	6.98348e-10	0.00122425	89.4872
NC_010450.4	135050036	CG	-	2.33029e-10	0.000615762	100
NC_010450.4	135054247	CHH	-	4.22135e-08	0.0159646	-92.3077
NC_010450.4	135056740	CG	-	1.51791e-07	0.0333254	92.3077
NC_010450.4	135059499	CG	-	9.16995e-08	0.0248779	-93.3333
NC_010450.4	135110429	CHH	-	2.15125e-10	0.000598849	-100
NC_010450.4	135187708	CHH	-	2.82538e-07	0.0475246	57.6923
NC_010450.4	135350467	CHH	+	3.12764e-07	0.0486549	90
NC_010450.4	135391521	CG	+	8.49027e-09	0.00589692	88.8889
NC_010450.4	135649662	CG	+	3.04629e-07	0.0481681	92.3077
NC_010450.4	135851538	CG	+	8.12138e-09	0.00581	80
NC_010450.4	135890542	CG	+	1.35926e-09	0.00192082	-80.7692
NC_010450.4	135893880	CG	-	4.08918e-12	3.39589e-05	-92.3077
NC_010450.4	135948352	CHG	-	1.32056e-07	0.0310666	77.0531
NC_010450.4	135989700	CHH	+	7.77825e-09	0.00567442	92.3077
NC_010450.4	136081878	CHG	+	1.3978e-07	0.0321225	-100
NC_010450.4	136294631	CG	+	8.61307e-08	0.0238754	90
NC_010450.4	136545302	CHH	-	1.67299e-08	0.0092035	-100
NC_010450.4	136622885	CHH	+	2.94272e-07	0.0477255	-100
NC_010450.4	136942883	CG	+	2.94272e-07	0.0477255	100
NC_010450.4	136995477	CG	+	3.67008e-08	0.0145993	-100
NC_010450.4	137943035	CG	-	1.24846e-07	0.030632	90.9091
NC_010450.4	138345768	CG	-	2.94272e-07	0.0477255	-100
NC_010451.4	2514058	CG	+	1.70588e-08	0.0093168	87.5
NC_010451.4	2585189	CHG	-	1.64372e-07	0.0343969	92.8571
NC_010451.4	2713784	CG	-	2.33526e-07	0.0417016	100
NC_010451.4	3086935	CG	+	1.71203e-07	0.0351833	84.6154
NC_010451.4	4138344	CHH	+	9.75e-08	0.0261887	71.1667
NC_010451.4	4191705	CHH	+	2.30305e-10	0.000615762	84.2105
NC_010451.4	4225161	CHH	+	2.39638e-07	0.04233	-76.4706
NC_010451.4	4237499	CHH	+	2.02134e-08	0.00995102	-75
NC_010451.4	4263476	CHG	+	2.33526e-07	0.0417016	100
NC_010451.4	4582075	CHH	+	3.72055e-08	0.014706	73.3333
NC_010451.4	6035611	CHH	-	9.42371e-08	0.025391	75
NC_010451.4	7234621	CG	+	2.33526e-07	0.0417016	-100
NC_010451.4	8595894	CG	+	1.02581e-08	0.00672306	72.7273
NC_010451.4	8877999	CG	+	2.0894e-07	0.0397829	-93.3333
NC_010451.4	9911185	CHG	+	3.74799e-08	0.0147585	96
NC_010451.4	11672377	CHH	-	2.33526e-07	0.0417016	100
NC_010451.4	11992164	CG	+	7.77825e-09	0.00567442	92.3077
NC_010451.4	12221606	CG	-	7.85621e-08	0.0228062	-100
NC_010451.4	12224532	CG	-	3.12764e-07	0.0486549	-90
NC_010451.4	13465155	CG	-	3.12764e-07	0.0486549	90
NC_010451.4	15881203	CG	+	2.87651e-08	0.012866	-100
NC_010451.4	15972864	CG	+	1.60557e-08	0.00913088	88.2353
NC_010451.4	16012288	CG	-	2.33526e-07	0.0417016	100
NC_010451.4	16018567	CHH	+	7.65188e-08	0.0228062	90.9091
NC_010451.4	16098762	CG	-	1.35416e-07	0.0316109	81.25
NC_010451.4	16445807	CHH	+	6.56902e-09	0.00514598	72.7273
NC_010451.4	16481561	CHH	-	2.12002e-07	0.0397829	-100
NC_010451.4	16659489	CHH	-	4.9913e-08	0.0173304	-100
NC_010451.4	16960135	CHH	-	3.04526e-07	0.0481681	81.8182
NC_010451.4	17125184	CHG	-	1.40451e-07	0.0322402	-72
NC_010451.4	18090260	CHH	-	3.04629e-07	0.0481681	91.6667
NC_010451.4	18664254	CG	-	7.65188e-08	0.0228062	90.9091
NC_010451.4	18755431	CG	-	6.3289e-08	0.0206836	-87.3077
NC_010451.4	18877632	CHG	+	4.22135e-08	0.0159646	-93.3333
NC_010451.4	19199630	CHG	-	2.71887e-07	0.046614	-83.3333
NC_010451.4	19357501	CHH	-	3.12764e-07	0.0486549	93.75
NC_010451.4	19949960	CHG	-	3.12764e-07	0.0486549	-90
NC_010451.4	19953502	CG	+	4.39273e-11	0.000218281	94.7368
NC_010451.4	19973706	CHG	-	5.75222e-08	0.0192344	80
NC_010451.4	21076960	CHG	-	2.03207e-07	0.0397829	73.2609
NC_010451.4	21656195	CHH	+	2.34851e-07	0.0417767	-83.3333
NC_010451.4	22490913	CHH	+	2.02719e-08	0.00995102	92.8571
NC_010451.4	22495391	CG	-	2.94272e-07	0.0477255	100
NC_010451.4	23087367	CHH	-	2.0894e-07	0.0397829	-90.9091
NC_010451.4	23152125	CG	+	1.55033e-07	0.0333254	-100
NC_010451.4	24388141	CG	-	7.63136e-08	0.0228062	85.7143
NC_010451.4	24431924	CHH	+	8.64488e-08	0.0239526	58.8235
NC_010451.4	25103963	CHH	-	1.27078e-07	0.030632	-100
NC_010451.4	25562242	CG	+	1.94213e-07	0.0389863	-61.1111
NC_010451.4	25743732	CHH	-	3.04629e-07	0.0481681	-91.6667
NC_010451.4	26390279	CHH	-	1.20591e-10	0.000415378	100
NC_010451.4	26484430	CHH	+	8.73496e-09	0.00589692	100
NC_010451.4	27037501	CG	-	7.00065e-08	0.0216864	100
NC_010451.4	27694624	CHH	+	1.53264e-07	0.0333254	-70.5882
NC_010451.4	27712438	CG	-	1.39746e-12	1.46067e-05	-84
NC_010451.4	28006439	CG	-	1.08163e-08	0.00686202	-54.8673
NC_010451.4	28489665	CG	+	2.82076e-07	0.0475246	80
NC_010451.4	28500194	CG	-	3.12764e-07	0.0486549	90
NC_010451.4	29166219	CG	+	4.9163e-08	0.017318	-76.1905
NC_010451.4	29287129	CG	-	1.66281e-07	0.0347028	86.7521
NC_010451.4	29563472	CG	+	1.55033e-07	0.0333254	100
NC_010451.4	31648906	CG	+	4.87179e-08	0.0172515	100
NC_010451.4	31756760	CG	-	1.15766e-07	0.0292788	100
NC_010451.4	31814321	CHG	+	1.52769e-07	0.0333254	100
NC_010451.4	32329012	CG	+	1.39751e-08	0.00816989	30.3922
NC_010451.4	32516143	CHH	-	5.27067e-08	0.0178506	91.6667
NC_010451.4	32533726	CG	+	2.08814e-09	0.00252172	100
NC_010451.4	32550759	CHG	-	3.67008e-08	0.0145993	100
NC_010451.4	32733122	CG	+	7.11698e-08	0.0219682	70
NC_010451.4	32764751	CHG	+	2.94272e-07	0.0477255	100
NC_010451.4	32806507	CHH	+	8.52867e-08	0.0238596	100
NC_010451.4	32838592	CHH	+	1.64372e-07	0.0343969	-91.6667
NC_010451.4	32861151	CHG	-	7.85621e-08	0.0228062	-100
NC_010451.4	32998091	CG	+	1.78837e-08	0.00947705	-81.8182
NC_010451.4	33639155	CG	-	7.65188e-08	0.0228062	90.9091
NC_010451.4	34189242	CHH	+	6.78757e-08	0.0216571	-88.8889
NC_010451.4	34329936	CHH	-	4.65194e-09	0.00413388	-94.7368
NC_010451.4	34651535	CHH	-	7.63136e-08	0.0228062	85.7143
NC_010451.4	34666679	CG	+	2.15344e-10	0.000598849	-93.75
NC_010451.4	34676672	CHH	-	1.12413e-11	8.11292e-05	-95
NC_010451.4	34796774	CHH	+	3.34129e-08	0.0140667	100
NC_010451.4	36019684	CG	-	8.61307e-08	0.0238754	-90
NC_010451.4	36021718	CHG	-	2.07242e-08	0.0100591	78.9474
NC_010451.4	36061882	CHG	+	2.0894e-07	0.0397829	93.3333
[truncated: 1,895 more rows]

## Sheet: M8M-VS-M8F.C.gene.annot
chr	pos	ctype	strand	pvalue	qvalue	meth.diff	GeneID	position	Symbol	Description	KEGG_A_class	KEGG_B_class	Pathway	K_ID	GO Component	GO Function	GO Process
NC_010444.4	117562395	CG	+	2.00228e-08	0.00995102	100	LOC100037285	Genebody	--	PREDICTED: neuronal regeneration-related protein isoform X1 [Tursiops truncatus]	-	-	-	-	-	-	-
NC_010445.4	127450215	CHH	+	1.05679e-07	0.0276624	-84.6154	LOC100514284	Genebody	KIDINS220	PREDICTED: kinase D-interacting substrate of 220 kDa isoform X3 [Canis lupus familiaris]	Organismal Systems	Nervous system	ko04722//Neurotrophin signaling pathway	K12460	-	-	GO:0000902//cell morphogenesis;GO:0048812//neuron projection morphogenesis;GO:0048468//cell development;GO:0048869//cellular developmental process;GO:0009653//anatomical structure morphogenesis;GO:0044707//single-multicellular organism process;GO:0071840//cellular component organization or biogenesis;GO:0007399//nervous system development;GO:0022008//neurogenesis;GO:0044699//single-organism proce…
NC_010450.4	135948352	CHG	-	1.32056e-07	0.0310666	77.0531	LOC100337671	Genebody	RASGEF1B	PREDICTED: ras-GEF domain-containing family member 1B isoform X1 [Camelus dromedarius]	-	-	-	-	-	-	-
NC_010452.4	67078083	CHG	-	2.7123e-08	0.0125041	100	LOC100521394	Genebody	PFKP	PREDICTED: 6-phosphofructokinase type C [Physeter catodon]	Environmental Information Processing;Organismal Systems;Metabolism;Human Diseases;Genetic Information Processing	Global and overview maps;Endocrine system;Signal transduction;Carbohydrate metabolism;Cancers;Folding, sorting and degradation	ko01100//Metabolic pathways;ko04152//AMPK signaling pathway;ko04919//Thyroid hormone signaling pathway;ko01200//Carbon metabolism;ko04066//HIF-1 signaling pathway;ko04922//Glucagon signaling pathway;ko03018//RNA degradation;ko01230//Biosynthesis of amino acids;ko05230//Central carbon metabolism in cancer;ko00010//Glycolysis / Gluconeogenesis;ko00051//Fructose and mannose metabolism;ko00052//Galac…	K00850	-	-	-
NC_010455.5	73778035	CHH	-	4.07811e-09	0.00382116	-75	LOC100037292	Downstream	ACKR4	atypical chemokine receptor 4 [Sus scrofa]	Environmental Information Processing	Signaling molecules and interaction	ko04060//Cytokine-cytokine receptor interaction	K04186	-	-	-
