# Supplementary material for: Gender-Specific DNA Methylation Profiles Associated with Adult Weight in Hezuo Pigs
Source: Int J Mol Sci. 2024 Oct 25;25(21):11488. doi: 10.3390/ijms252111488 (PMC11547036; doi:10.3390/ijms252111488)
Supplement: Supplementary file 1 [file ijms-25-11488-s001.zip › Table S2.xlsx]

## Sheet: 6B
Type	Term	M3F-VS-M8F	M3M-VS-M3F	M3M-VS-M8M	M8M-VS-M8F
Biological Process	GO:0001933 negative regulation of protein phosphorylation	NA	NA	0.0171487	NA
Biological Process	GO:0010563 negative regulation of phosphorus metabolic process	NA	NA	0.0214127	NA
Biological Process	GO:0010975 regulation of neuron projection development	NA	NA	0.0256674	NA
Biological Process	GO:0022008 neurogenesis	NA	NA	0.0842603	0.0430108
Biological Process	GO:0030182 neuron differentiation	NA	NA	0.0801353	0.0408602
Biological Process	GO:0031175 neuron projection development	NA	NA	0.0677049	0.0344086
Biological Process	GO:0031344 regulation of cell projection organization	NA	NA	0.0341491	NA
Biological Process	GO:0031400 negative regulation of protein modification process	NA	NA	0.0299129	NA
Biological Process	GO:0032269 negative regulation of cellular protein metabolic process	NA	NA	0.046802	NA
Biological Process	GO:0032990 cell part morphogenesis	NA	NA	NA	0.0387097
Biological Process	GO:0042326 negative regulation of phosphorylation	NA	NA	0.0171487	NA
Biological Process	GO:0043405 regulation of MAP kinase activity	NA	NA	0.0256674	NA
Biological Process	GO:0045664 regulation of neuron differentiation	NA	NA	0.0256674	NA
Biological Process	GO:0045936 negative regulation of phosphate metabolic process	NA	NA	0.0214127	NA
Biological Process	GO:0048666 neuron development	NA	NA	0.0718576	0.0365591
Biological Process	GO:0048699 generation of neurons	NA	NA	0.0842603	0.0430108
Biological Process	GO:0048812 neuron projection morphogenesis	NA	NA	NA	0.0236559
Biological Process	GO:0048858 cell projection morphogenesis	NA	NA	NA	0.0387097
Biological Process	GO:0050767 regulation of neurogenesis	NA	NA	0.0299129	NA
Biological Process	GO:0051960 regulation of nervous system development	NA	NA	0.0299129	NA
Biological Process	GO:0071900 regulation of protein serine/threonine kinase activity	NA	NA	0.0256674	NA
