# Supplementary material for: Gender-Specific DNA Methylation Profiles Associated with Adult Weight in Hezuo Pigs
Source: Int J Mol Sci. 2024 Oct 25;25(21):11488. doi: 10.3390/ijms252111488 (PMC11547036; doi:10.3390/ijms252111488)
Supplement: Supplementary file 1 [file ijms-25-11488-s001.zip › Table S3.xlsx]

## Sheet: pv.kegg
B_Pathway	C_Pathway	M3F-VS-M8F	M3M-VS-M3F	M3M-VS-M8M	M8M-VS-M8F
Cancers	ko05230 Central carbon metabolism in cancer	NA	NA	0.0853053	0.0240131
Carbohydrate metabolism	ko00010 Glycolysis / Gluconeogenesis	NA	NA	0.0804766	0.0226113
Carbohydrate metabolism	ko00030 Pentose phosphate pathway	NA	NA	0.0372272	0.0102885
Carbohydrate metabolism	ko00051 Fructose and mannose metabolism	NA	NA	0.0410055	0.0113487
Carbohydrate metabolism	ko00052 Galactose metabolism	NA	NA	0.0397476	0.0109954
Endocrine system	ko04919 Thyroid hormone signaling pathway	NA	NA	0.150529	0.0434975
Endocrine system	ko04922 Glucagon signaling pathway	NA	NA	0.125427	0.0358741
Folding, sorting and degradation	ko03018 RNA degradation	NA	NA	0.0996531	0.0282104
Global and overview maps	ko01200 Carbon metabolism	NA	NA	0.139201	0.0400373
Global and overview maps	ko01230 Biosynthesis of amino acids	NA	NA	0.0889116	0.0250635
Nervous system	ko04722 Neurotrophin signaling pathway	NA	NA	NA	0.0424603
Signal transduction	ko04022 cGMP - PKG signaling pathway	NA	NA	0.0195212	NA
Signal transduction	ko04066 HIF-1 signaling pathway	NA	NA	0.134632	0.0386509
Signal transduction	ko04152 AMPK signaling pathway	NA	NA	0.150529	0.0434975
