# Supplementary material for: Gender-Specific DNA Methylation Profiles Associated with Adult Weight in Hezuo Pigs
Source: Int J Mol Sci. 2024 Oct 25;25(21):11488. doi: 10.3390/ijms252111488 (PMC11547036; doi:10.3390/ijms252111488)
Supplement: Supplementary file 1 [file ijms-25-11488-s001.zip › Table S4.xlsx]

## Sheet: M3F-VS-M8F.C.filter
chr	start	end	strand	pvalue	qvalue	meth.diff
NC_010443.5	679001	679200	*	4.28366e-70	2.87152e-64	39.8483
NC_010443.5	679101	679300	*	9.0195e-62	4.2656e-56	37.3453
NC_010443.5	1062601	1062800	*	6.91836e-09	1.16838e-05	23.8353
NC_010443.5	3097501	3097700	*	1.18749e-19	3.45241e-15	23.2364
NC_010443.5	3161601	3161800	*	1.05166e-07	0.000102343	20.5263
NC_010443.5	8151601	8151800	*	2.31281e-11	1.01068e-07	-23.4367
NC_010443.5	8442801	8443000	*	6.54735e-05	0.0107865	-22.3348
NC_010443.5	20458501	20458700	*	2.59123e-09	5.2262e-06	22.0451
NC_010443.5	21369001	21369200	*	4.19668e-15	5.1551e-11	21.0973
NC_010443.5	21369101	21369300	*	5.03267e-15	6.08328e-11	22.5094
NC_010443.5	35295501	35295700	*	5.4719e-06	0.0019761	24.2266
NC_010443.5	35480501	35480700	*	7.24059e-33	8.66728e-28	21.8228
NC_010443.5	36292701	36292900	*	1.62475e-29	1.52479e-24	27.4143
NC_010443.5	37822201	37822400	*	4.79201e-07	0.000328364	21.8486
NC_010443.5	39720001	39720200	*	1.84219e-08	2.57593e-05	-25.8594
NC_010443.5	52944901	52945100	*	6.07426e-15	7.21226e-11	-34.7727
NC_010443.5	66381501	66381700	*	2.84045e-26	1.94294e-21	20.0025
NC_010443.5	73027201	73027400	*	4.8672e-06	0.00181653	20.5044
NC_010443.5	75569201	75569400	*	7.28187e-31	7.42813e-26	24.7269
NC_010443.5	76466001	76466200	*	7.99941e-10	1.97831e-06	20.6396
NC_010443.5	82663601	82663800	*	2.8976e-14	2.92402e-10	23.9696
NC_010443.5	91431901	91432100	*	2.22045e-07	0.000182499	-20.6082
NC_010443.5	94835101	94835300	*	1.7315e-21	6.47917e-17	20.7855
NC_010443.5	96303001	96303200	*	1.74602e-06	0.000862767	21.8782
NC_010443.5	105943501	105943700	*	2.17331e-17	4.3396e-13	20.643
NC_010443.5	105943601	105943800	*	2.00009e-22	8.57883e-18	26.019
NC_010443.5	106410401	106410600	*	3.55561e-23	1.6785e-18	26.7813
NC_010443.5	107126201	107126400	*	3.60966e-11	1.47518e-07	25.9984
NC_010443.5	139154801	139155000	*	3.36739e-05	0.00693842	21.3863
NC_010443.5	142722101	142722300	*	4.40275e-30	4.26849e-25	37.0684
NC_010443.5	142722201	142722400	*	7.41125e-70	4.69458e-64	39.6876
NC_010443.5	146502401	146502600	*	2.52906e-09	5.12851e-06	20.2381
NC_010443.5	152797701	152797900	*	4.48483e-09	8.21221e-06	20.0115
NC_010443.5	165119401	165119600	*	9.78889e-09	1.5518e-05	-20.3788
NC_010443.5	167810101	167810300	*	6.7974e-07	0.00042675	-24.4856
NC_010443.5	175198801	175199000	*	7.46772e-33	8.89379e-28	20.7101
NC_010443.5	175198901	175199100	*	1.94283e-45	5.36268e-40	25.3184
NC_010443.5	176603501	176603700	*	1.27368e-21	4.85115e-17	24.6553
NC_010443.5	176603601	176603800	*	8.30176e-20	2.46864e-15	29.1497
NC_010443.5	179207501	179207700	*	2.38282e-17	4.72576e-13	25.3483
NC_010443.5	179671801	179672000	*	2.81198e-109	4.39831e-103	43.8383
NC_010443.5	179671901	179672100	*	4.41698e-143	1.15146e-136	45.5774
NC_010443.5	179672001	179672200	*	4.8999e-58	1.98209e-52	23.536
NC_010443.5	190170301	190170500	*	1.02233e-12	6.78524e-09	23.8338
NC_010443.5	196321301	196321500	*	5.48207e-07	0.000363085	21.37
NC_010443.5	202219701	202219900	*	3.55788e-20	1.10563e-15	20.4265
NC_010443.5	202306501	202306700	*	0.000138672	0.0174981	20.7263
NC_010443.5	208296801	208297000	*	8.95644e-20	2.65323e-15	27.9417
NC_010443.5	222246901	222247100	*	4.12351e-06	0.00161176	-21.5859
NC_010443.5	228929801	228930000	*	8.37164e-21	2.80995e-16	32.7515
NC_010443.5	228929901	228930100	*	1.56875e-15	2.11529e-11	22.2164
NC_010443.5	238020201	238020400	*	3.08549e-33	3.83025e-28	26.9554
NC_010443.5	238020301	238020500	*	2.96871e-45	8.09905e-40	32.3245
NC_010443.5	238465901	238466100	*	5.3419e-33	6.56187e-28	27.1222
NC_010443.5	240202301	240202500	*	1.48116e-05	0.00397794	-20.6848
NC_010443.5	241576601	241576800	*	1.26118e-08	1.90229e-05	21.3588
NC_010443.5	247881001	247881200	*	1.08856e-24	6.33743e-20	21.4213
NC_010443.5	247881101	247881300	*	2.69312e-78	2.25665e-72	43.4293
NC_010443.5	247881201	247881400	*	1.08375e-50	3.73926e-45	39.6858
NC_010443.5	250609101	250609300	*	5.76762e-32	6.23594e-27	25.1324
NC_010443.5	250609201	250609400	*	6.47546e-26	4.27964e-21	30.6791
NC_010443.5	255364301	255364500	*	8.83316e-10	2.15318e-06	-23.2549
NC_010443.5	260611901	260612100	*	3.82358e-11	1.54884e-07	22.3583
NC_010443.5	265184401	265184600	*	2.12236e-09	4.43054e-06	21.818
NC_010443.5	268335501	268335700	*	3.44071e-11	1.41823e-07	20.953
NC_010443.5	269811001	269811200	*	1.92891e-08	2.67471e-05	23.6228
NC_010443.5	270434501	270434700	*	4.18906e-24	2.2646e-19	47.1462
NC_010443.5	270683701	270683900	*	1.11189e-07	0.000106822	20.0141
NC_010443.5	272441701	272441900	*	2.25363e-07	0.000184512	20.0314
NC_010443.5	272441801	272442000	*	3.71474e-15	4.59437e-11	21.6783
NC_010443.5	273101701	273101900	*	6.22533e-13	4.37826e-09	21.1552
NC_010443.5	273957701	273957900	*	1.26585e-12	8.15916e-09	-20.1085
NC_010444.4	565901	566100	*	1.35614e-20	4.44382e-16	41.7172
NC_010444.4	566001	566200	*	1.59666e-21	6.03234e-17	43.1375
NC_010444.4	703301	703500	*	6.20148e-12	3.23835e-08	22.7024
NC_010444.4	973301	973500	*	6.0097e-05	0.0101922	20.8008
NC_010444.4	1279001	1279200	*	3.44413e-13	2.61678e-09	38.4347
NC_010444.4	1279101	1279300	*	2.14463e-12	1.2945e-08	33.0951
NC_010444.4	1899001	1899200	*	2.54283e-11	1.09568e-07	-22.1596
NC_010444.4	1935001	1935200	*	1.76717e-10	5.64358e-07	20.2945
NC_010444.4	2914101	2914300	*	7.26702e-11	2.67743e-07	21.7613
NC_010444.4	4095901	4096100	*	6.97183e-07	0.000434676	21.48
NC_010444.4	4600501	4600700	*	6.49836e-15	7.61181e-11	20.8321
NC_010444.4	4987601	4987800	*	3.15784e-15	3.97902e-11	22.326
NC_010444.4	5440501	5440700	*	1.40395e-10	4.65445e-07	21.0051
NC_010444.4	6192101	6192300	*	2.16181e-07	0.000178814	20.6481
NC_010444.4	6350901	6351100	*	1.45752e-09	3.24907e-06	22.1346
NC_010444.4	6535501	6535700	*	1.96057e-07	0.000165887	-21.2932
NC_010444.4	7409901	7410100	*	0.000127468	0.016592	22.2571
NC_010444.4	16773801	16774000	*	8.02645e-14	7.18217e-10	25.3385
NC_010444.4	16899001	16899200	*	5.84609e-06	0.00207163	20.8574
NC_010444.4	17705101	17705300	*	1.78757e-14	1.88664e-10	22.5216
NC_010444.4	19497501	19497700	*	1.43391e-09	3.20464e-06	23.6987
NC_010444.4	20739701	20739900	*	9.8075e-09	1.55433e-05	-21.4607
NC_010444.4	25667601	25667800	*	2.26358e-14	2.3468e-10	22.4101
NC_010444.4	35759801	35760000	*	1.02564e-18	2.58192e-14	-24.1905
NC_010444.4	39524901	39525100	*	1.4672e-20	4.78102e-16	21.3247
NC_010444.4	41548401	41548600	*	9.60497e-17	1.70334e-12	29.5925
NC_010444.4	43118301	43118500	*	5.56902e-13	3.97704e-09	24.6945
NC_010444.4	46108301	46108500	*	3.08441e-12	1.76417e-08	25.3159
NC_010444.4	48841001	48841200	*	4.52748e-30	4.37134e-25	27.3764
NC_010444.4	48841101	48841300	*	2.94397e-16	4.63598e-12	24.529
NC_010444.4	59125701	59125900	*	5.82924e-33	7.0863e-28	21.6871
NC_010444.4	60350201	60350400	*	3.05357e-63	1.52432e-57	66.9983
NC_010444.4	60350301	60350500	*	1.20664e-54	4.71838e-49	65.2565
NC_010444.4	60390701	60390900	*	9.41719e-07	0.000544349	-25.1303
NC_010444.4	69944401	69944600	*	1.07332e-09	2.52756e-06	20.6635
NC_010444.4	70037001	70037200	*	1.15035e-46	3.50514e-41	45.1904
NC_010444.4	70037101	70037300	*	2.05632e-47	6.60894e-42	41.122
NC_010444.4	71302701	71302900	*	4.90537e-28	3.99617e-23	28.8555
NC_010444.4	71681601	71681800	*	6.04317e-05	0.0102306	20.8333
NC_010444.4	73177601	73177800	*	1.13439e-07	0.0001085	21.8328
NC_010444.4	77043501	77043700	*	2.59225e-40	5.43031e-35	40.8378
NC_010444.4	77043601	77043800	*	3.26353e-45	8.80103e-40	45.1018
NC_010444.4	81210701	81210900	*	3.03968e-17	5.91842e-13	21.4509
NC_010444.4	82872801	82873000	*	1.87168e-07	0.000160162	-20.3961
NC_010444.4	86536801	86537000	*	1.38156e-27	1.07688e-22	22.3718
NC_010444.4	115894701	115894900	*	8.51984e-10	2.08787e-06	22.7677
NC_010444.4	117752801	117753000	*	2.83393e-05	0.00618446	22.9101
NC_010444.4	120889001	120889200	*	8.65437e-28	6.92999e-23	26.9137
NC_010444.4	123783701	123783900	*	1.01764e-38	1.95705e-33	33.4948
NC_010444.4	130049501	130049700	*	4.50919e-11	1.78225e-07	30.3219
NC_010444.4	135612001	135612200	*	4.94167e-08	5.63507e-05	20.2977
NC_010444.4	137192101	137192300	*	7.61745e-11	2.78698e-07	21.1182
NC_010444.4	137397801	137398000	*	5.19604e-08	5.85765e-05	21.8588
NC_010444.4	137815001	137815200	*	8.9995e-26	5.78483e-21	30.2418
NC_010444.4	137815101	137815300	*	2.91563e-18	6.77963e-14	28.8088
NC_010444.4	142371401	142371600	*	1.83069e-06	0.00089352	20.7072
NC_010444.4	143662101	143662300	*	4.81159e-18	1.07309e-13	20.0944
NC_010444.4	144667501	144667700	*	8.47383e-10	2.07869e-06	21.376
NC_010444.4	145100201	145100400	*	5.66357e-07	0.000372324	-20.5392
NC_010444.4	148075101	148075300	*	6.30162e-17	1.15688e-12	29.1258
NC_010444.4	149614901	149615100	*	3.51696e-07	0.000259902	-20.2763
NC_010444.4	149711101	149711300	*	1.99597e-11	8.94205e-08	20.2899
NC_010444.4	150344501	150344700	*	1.80393e-07	0.000155608	-20.3669
NC_010444.4	151925401	151925600	*	5.54694e-23	2.56691e-18	22.9642
NC_010445.4	494801	495000	*	1.19765e-05	0.00343595	21.1458
NC_010445.4	725301	725500	*	1.67624e-15	2.24603e-11	-26.7862
NC_010445.4	2005401	2005600	*	4.51503e-07	0.000313708	23.027
NC_010445.4	2168901	2169100	*	7.04855e-06	0.00236494	21.1706
NC_010445.4	2892801	2893000	*	1.58392e-09	3.47959e-06	20.3039
NC_010445.4	3535701	3535900	*	5.30091e-07	0.000354157	20.2686
NC_010445.4	3874501	3874700	*	2.96156e-06	0.00126796	-20.3748
NC_010445.4	5816401	5816600	*	1.70874e-21	6.41445e-17	20.2454
NC_010445.4	9217201	9217400	*	7.73356e-24	4.04108e-19	27.0547
NC_010445.4	9508401	9508600	*	2.5649e-10	7.65596e-07	21.4144
NC_010445.4	9658101	9658300	*	8.78751e-06	0.00276837	20.0835
NC_010445.4	13170801	13171000	*	3.08267e-21	1.1059e-16	-21.7234
NC_010445.4	14799101	14799300	*	3.45942e-07	0.000256745	22.8949
NC_010445.4	16093201	16093400	*	1.38591e-18	3.41557e-14	21.2317
NC_010445.4	22233201	22233400	*	1.29901e-08	1.94669e-05	20.2941
NC_010445.4	26568401	26568600	*	1.10989e-24	6.38243e-20	21.1348
NC_010445.4	27755701	27755900	*	5.43002e-11	2.08919e-07	25.507
NC_010445.4	34001201	34001400	*	0.000102694	0.0144524	20.8421
NC_010445.4	39777701	39777900	*	8.0083e-10	1.97967e-06	20.4753
NC_010445.4	40002401	40002600	*	6.4173e-78	5.19182e-72	55.1105
NC_010445.4	40002501	40002700	*	3.7384e-46	1.09638e-40	32.0308
NC_010445.4	41259101	41259300	*	5.4926e-07	0.000363703	-20.7729
NC_010445.4	41345201	41345400	*	1.1138e-12	7.29941e-09	20.4652
NC_010445.4	41465901	41466100	*	1.49539e-17	3.07224e-13	21.8234
NC_010445.4	41538101	41538300	*	2.11854e-14	2.20617e-10	26.7268
NC_010445.4	42000701	42000900	*	4.55144e-06	0.00173171	21.8894
NC_010445.4	44528101	44528300	*	1.0934e-11	5.29928e-08	23.9201
NC_010445.4	45161101	45161300	*	1.703e-08	2.422e-05	-21.729
NC_010445.4	47893401	47893600	*	9.0859e-12	4.50874e-08	22.0722
NC_010445.4	57781901	57782100	*	2.44369e-08	3.22191e-05	21.933
NC_010445.4	83407001	83407200	*	1.95236e-17	3.93863e-13	34.3177
NC_010445.4	92434101	92434300	*	4.52777e-37	7.98726e-32	36.0271
NC_010445.4	92434201	92434400	*	1.9096e-13	1.55493e-09	21.0865
NC_010445.4	98491901	98492100	*	2.16224e-16	3.52295e-12	20.8722
NC_010445.4	107269501	107269700	*	3.92628e-20	1.2089e-15	26.0417
NC_010445.4	112298601	112298800	*	7.54494e-07	0.000461096	20.4559
NC_010445.4	116605701	116605900	*	2.84968e-13	2.21976e-09	21.8215
NC_010445.4	118371201	118371400	*	6.50972e-15	7.62131e-11	-20.7672
NC_010445.4	119756101	119756300	*	1.05759e-14	1.17375e-10	20.6886
NC_010445.4	124864701	124864900	*	5.91232e-10	1.53837e-06	22.2948
NC_010445.4	124864801	124865000	*	3.74521e-19	1.00653e-14	25.7843
NC_010445.4	125001501	125001700	*	6.49317e-07	0.000412239	21.3691
NC_010445.4	127042901	127043100	*	1.25358e-06	0.000674203	-20.7751
NC_010445.4	129473501	129473700	*	5.60503e-37	9.66951e-32	30.6116
NC_010445.4	129473601	129473800	*	2.2804e-20	7.25954e-16	23.6387
NC_010445.4	131723501	131723700	*	4.03819e-07	0.000288854	20.2716
NC_010445.4	132028201	132028400	*	2.19363e-12	1.32136e-08	29.5239
NC_010446.5	277201	277400	*	1.28856e-16	2.20833e-12	22.5482
NC_010446.5	735201	735400	*	5.57067e-10	1.46409e-06	21.5945
NC_010446.5	744701	744900	*	0.000117128	0.0157218	-20.7842
NC_010446.5	1389601	1389800	*	3.65911e-06	0.00147837	-20.5741
NC_010446.5	1745201	1745400	*	5.64569e-09	9.89166e-06	22.3871
NC_010446.5	1778701	1778900	*	5.95997e-13	4.21564e-09	20.0916
NC_010446.5	2316601	2316800	*	4.46381e-13	3.2841e-09	25.5557
NC_010446.5	2865101	2865300	*	1.8804e-15	2.49394e-11	22.7399
NC_010446.5	3311701	3311900	*	4.44733e-18	9.99456e-14	30.578
NC_010446.5	3311801	3312000	*	1.27858e-09	2.91656e-06	22.4828
NC_010446.5	3395801	3396000	*	1.22433e-15	1.6957e-11	26.669
NC_010446.5	3395901	3396100	*	1.09574e-09	2.56774e-06	21.1942
NC_010446.5	5109101	5109300	*	1.22019e-12	7.90176e-09	21.3333
NC_010446.5	5232301	5232500	*	1.78215e-06	0.000875917	22.3451
NC_010446.5	5922401	5922600	*	1.72265e-08	2.44491e-05	23.7667
NC_010446.5	6062001	6062200	*	8.48562e-12	4.24679e-08	24.053
NC_010446.5	6232001	6232200	*	6.9574e-17	1.26932e-12	35.8479
NC_010446.5	6811601	6811800	*	1.01761e-06	0.000577125	20.042
NC_010446.5	8063101	8063300	*	7.08271e-08	7.48197e-05	-21.7875
NC_010446.5	8127101	8127300	*	1.34649e-08	2.00224e-05	23.0397
NC_010446.5	11267501	11267700	*	1.47239e-36	2.45001e-31	23.8924
NC_010446.5	11267601	11267800	*	6.90805e-35	9.94336e-30	23.4897
NC_010446.5	36221901	36222100	*	6.10248e-19	1.57857e-14	20.4083
NC_010446.5	68882701	68882900	*	1.02164e-08	1.60655e-05	20.4887
NC_010446.5	69313301	69313500	*	3.13551e-14	3.12512e-10	20.8524
NC_010446.5	77772101	77772300	*	5.29625e-11	2.04443e-07	20.7231
NC_010446.5	96090801	96091000	*	1.19656e-27	9.38919e-23	40.2333
NC_010446.5	96090901	96091100	*	3.8347e-35	5.62311e-30	27.5314
NC_010446.5	99044401	99044600	*	3.02661e-11	1.27008e-07	-20.3297
NC_010446.5	103480001	103480200	*	8.08555e-07	0.000485447	21.133
NC_010446.5	103480101	103480300	*	3.41655e-21	1.21638e-16	23.2308
NC_010446.5	105255401	105255600	*	1.49511e-23	7.47937e-19	22.5801
NC_010446.5	110284401	110284600	*	7.06878e-07	0.000439204	20.2484
NC_010446.5	123664301	123664500	*	5.61054e-20	1.70732e-15	25.3115
NC_010446.5	125912501	125912700	*	1.64506e-08	2.35817e-05	22.5199
NC_010446.5	126853001	126853200	*	8.03472e-10	1.98457e-06	25.8497
NC_010446.5	128428401	128428600	*	8.95377e-10	2.17715e-06	-23.4355
NC_010446.5	130172201	130172400	*	7.58349e-10	1.89563e-06	22.3425
NC_010447.5	8501	8700	*	7.0388e-13	4.88159e-09	24.3441
NC_010447.5	515601	515800	*	4.73814e-07	0.000325523	20.9395
NC_010447.5	869201	869400	*	2.38644e-06	0.00108337	20.1268
NC_010447.5	869301	869500	*	9.48135e-11	3.35674e-07	26.7727
NC_010447.5	1208201	1208400	*	9.22571e-07	0.000535896	20.5444
NC_010447.5	1208301	1208500	*	2.39573e-06	0.00108657	21
NC_010447.5	1442601	1442800	*	6.72386e-08	7.17918e-05	-20.1798
NC_010447.5	1800401	1800600	*	3.91557e-08	4.6847e-05	20.6551
NC_010447.5	2712301	2712500	*	2.24673e-07	0.000184117	22.8376
NC_010447.5	2751201	2751400	*	7.24152e-13	5.00886e-09	21.4617
NC_010447.5	5783001	5783200	*	2.3993e-07	0.000193611	22.9674
NC_010447.5	8326601	8326800	*	9.49861e-10	2.28524e-06	21.3789
NC_010447.5	8453301	8453500	*	1.25364e-08	1.89357e-05	29.2864
NC_010447.5	8781101	8781300	*	3.42468e-06	0.00140942	21.7474
NC_010447.5	9659401	9659600	*	4.18099e-06	0.00162842	20.444
NC_010447.5	10376801	10377000	*	8.00153e-07	0.00048171	20.7012
NC_010447.5	11927801	11928000	*	6.2024e-09	1.06734e-05	21.7707
NC_010447.5	14563701	14563900	*	3.28768e-21	1.17585e-16	29.2341
NC_010447.5	14563801	14564000	*	1.94853e-23	9.54413e-19	28.2233
NC_010447.5	14660601	14660800	*	2.59871e-13	2.04738e-09	20.6918
NC_010447.5	15896601	15896800	*	1.70144e-63	8.8709e-58	27.8719
NC_010447.5	15896701	15896900	*	1.70395e-84	1.73818e-78	31.3507
NC_010447.5	18145601	18145800	*	4.71659e-13	3.43666e-09	35.5499
NC_010447.5	22459101	22459300	*	4.21312e-06	0.00163718	-21.0911
NC_010447.5	24628101	24628300	*	3.19182e-09	6.21154e-06	32.1429
NC_010447.5	24821401	24821600	*	1.1192e-18	2.79943e-14	23.6429
NC_010447.5	42419901	42420100	*	1.83918e-10	5.8383e-07	-20.0793
NC_010447.5	42423401	42423600	*	2.68436e-13	2.10637e-09	-32.1216
NC_010447.5	43341901	43342100	*	7.72897e-07	0.000469311	22.4342
NC_010447.5	48800801	48801000	*	5.47358e-09	9.64412e-06	23.8703
NC_010447.5	54057901	54058100	*	2.21238e-06	0.00102449	20.4321
NC_010447.5	63056501	63056700	*	3.62879e-18	8.29811e-14	24.9647
NC_010447.5	63056601	63056800	*	1.18312e-33	1.50861e-28	41.4492
NC_010447.5	65470401	65470600	*	1.31286e-12	8.40549e-09	23.0585
NC_010447.5	65915401	65915600	*	3.40647e-13	2.59657e-09	21.2209
NC_010447.5	66100201	66100400	*	2.78779e-27	2.1445e-22	30.6865
NC_010447.5	66100301	66100500	*	8.15058e-36	1.27486e-30	29.3542
NC_010447.5	67799501	67799700	*	1.51589e-07	0.000135883	21.5166
NC_010447.5	68748801	68749000	*	6.706e-28	5.42538e-23	27.0999
NC_010447.5	69479301	69479500	*	5.35363e-07	0.000356706	-25.9914
NC_010447.5	77307101	77307300	*	2.07422e-07	0.000173124	23.4724
NC_010447.5	79785501	79785700	*	5.08039e-08	5.75437e-05	-20.1136
NC_010447.5	80863201	80863400	*	4.37912e-07	0.000306777	-24.498
NC_010447.5	82493301	82493500	*	1.28196e-14	1.3957e-10	24.9246
NC_010447.5	97972401	97972600	*	6.45421e-13	4.52566e-09	24.0964
NC_010447.5	98783001	98783200	*	1.08312e-07	0.000104658	21.7019
NC_010448.4	1051601	1051800	*	2.89319e-19	7.85647e-15	40.1658
NC_010448.4	1101801	1102000	*	1.17156e-08	1.79443e-05	20.4521
NC_010448.4	1671101	1671300	*	6.6826e-05	0.0109296	21.8667
NC_010448.4	2450601	2450800	*	1.17946e-07	0.000111799	26.3889
NC_010448.4	2450701	2450900	*	8.08971e-06	0.00261003	23.0847
NC_010448.4	3847701	3847900	*	1.6078e-06	0.000811806	-20.3178
NC_010448.4	4259701	4259900	*	1.06351e-10	3.69536e-07	20.5136
NC_010448.4	4879201	4879400	*	2.27241e-15	2.96196e-11	21.9638
NC_010448.4	5701601	5701800	*	5.24076e-39	1.02466e-33	21.1639
NC_010448.4	6834201	6834400	*	6.34387e-08	6.85551e-05	-21.9479
NC_010448.4	7597801	7598000	*	3.37375e-13	2.57918e-09	-21.8478
NC_010448.4	9068001	9068200	*	7.5648e-85	8.06752e-79	60.1584
NC_010448.4	9068101	9068300	*	1.26869e-43	3.30734e-38	31.7585
NC_010448.4	12122601	12122800	*	4.27507e-28	3.51935e-23	28.0908
NC_010448.4	12122701	12122900	*	2.54629e-26	1.75709e-21	21.2771
NC_010448.4	22117201	22117400	*	2.97441e-08	3.76812e-05	22.7572
NC_010448.4	26643601	26643800	*	2.34857e-14	2.42633e-10	22.2831
NC_010448.4	27557001	27557200	*	5.7363e-08	6.34118e-05	-20.3331
NC_010448.4	30161001	30161200	*	5.58757e-14	5.18034e-10	21.2277
NC_010448.4	31048401	31048600	*	1.24427e-10	4.21075e-07	20.9871
NC_010448.4	31124601	31124800	*	5.22276e-26	3.50104e-21	24.1405
NC_010448.4	34297901	34298100	*	2.15029e-07	0.000178093	21.0222
NC_010448.4	34752101	34752300	*	1.28103e-22	5.64953e-18	22.7119
NC_010448.4	34752201	34752400	*	2.00183e-21	7.36159e-17	21.6347
NC_010448.4	35379201	35379400	*	4.31288e-09	7.95478e-06	25.9688
NC_010448.4	39703101	39703300	*	8.30339e-31	8.39716e-26	36.1988
NC_010448.4	39703201	39703400	*	6.71764e-46	1.92206e-40	47.1772
NC_010448.4	42177801	42178000	*	4.71109e-09	8.52736e-06	-24.617
NC_010448.4	42266901	42267100	*	8.41712e-16	1.21229e-11	22.939
NC_010448.4	42917101	42917300	*	7.33111e-14	6.65129e-10	22.5252
NC_010448.4	44560401	44560600	*	8.34889e-08	8.53671e-05	20.5591
NC_010448.4	47681801	47682000	*	1.20436e-30	1.19732e-25	44.1054
NC_010448.4	47681901	47682100	*	7.86431e-10	1.95251e-06	20.611
NC_010448.4	48320701	48320900	*	6.6261e-10	1.69256e-06	21.4928
NC_010448.4	48851001	48851200	*	4.58947e-09	8.35492e-06	20.7926
NC_010448.4	51309501	51309700	*	1.16504e-25	7.38762e-21	28.446
NC_010448.4	52658201	52658400	*	2.97147e-11	1.2508e-07	20.4629
NC_010448.4	54431301	54431500	*	7.18788e-05	0.0114585	20.303
NC_010448.4	55325201	55325400	*	1.485e-14	1.59237e-10	30.7857
NC_010448.4	55922301	55922500	*	8.97745e-17	1.60418e-12	32.0771
NC_010448.4	55922401	55922600	*	6.31828e-18	1.38283e-13	32.1565
NC_010448.4	56230201	56230400	*	2.10613e-11	9.33042e-08	-21.4638
NC_010448.4	59734401	59734600	*	4.69971e-07	0.000323565	20.9101
NC_010448.4	64699501	64699700	*	2.22589e-11	9.7761e-08	-20.8345
NC_010448.4	64699601	64699800	*	3.12691e-17	6.07313e-13	-22.1573
NC_010448.4	64757701	64757900	*	4.71858e-06	0.00177786	20.656
NC_010448.4	66795001	66795200	*	2.63025e-14	2.68425e-10	27.0569
NC_010448.4	66795101	66795300	*	1.79114e-11	8.16419e-08	24.3884
NC_010448.4	68241101	68241300	*	4.12779e-09	7.68011e-06	24.6682
NC_010448.4	68348801	68349000	*	3.88495e-09	7.30592e-06	21.8419
NC_010448.4	69494401	69494600	*	1.21159e-08	1.84228e-05	20.9968
NC_010448.4	70434401	70434600	*	2.02443e-05	0.00492643	22.8545
NC_010448.4	78573901	78574100	*	1.42016e-19	4.05843e-15	39.6291
NC_010448.4	80168801	80169000	*	7.30646e-36	1.1505e-30	46.7117
NC_010448.4	84714301	84714500	*	2.86072e-08	3.65249e-05	26.1404
NC_010448.4	90982601	90982800	*	1.83835e-21	6.81378e-17	31.2416
NC_010448.4	91718401	91718600	*	1.35352e-06	0.000713657	-22.5844
NC_010448.4	91975401	91975600	*	6.93177e-22	2.74718e-17	24.4378
NC_010448.4	91975501	91975700	*	2.80201e-16	4.46003e-12	22.1057
NC_010448.4	94517801	94518000	*	4.38583e-10	1.19861e-06	20.7191
NC_010448.4	103696301	103696500	*	6.95989e-19	1.79049e-14	-22.2601
NC_010448.4	108589801	108590000	*	5.48062e-10	1.44398e-06	21.1046
NC_010448.4	124864701	124864900	*	1.21475e-05	0.00347016	21.6913
NC_010448.4	127425701	127425900	*	4.67303e-46	1.35356e-40	20.9953
NC_010448.4	127951801	127952000	*	1.22967e-28	1.06068e-23	24.8447
NC_010448.4	127951901	127952100	*	4.55395e-21	1.58289e-16	24.8175
NC_010448.4	136129301	136129500	*	8.17511e-32	8.63984e-27	39.8849
NC_010448.4	146517201	146517400	*	8.23902e-16	1.18883e-11	-20.2973
NC_010448.4	146926001	146926200	*	8.53861e-09	1.38658e-05	24.5569
NC_010448.4	146926101	146926300	*	5.72567e-21	1.96685e-16	20.324
NC_010448.4	154183801	154184000	*	5.32485e-25	3.21161e-20	33.9932
NC_010448.4	155925801	155926000	*	2.40885e-12	1.43261e-08	27.2224
NC_010448.4	156660101	156660300	*	1.76234e-22	7.67123e-18	27.7795
NC_010448.4	156660201	156660400	*	1.52026e-10	4.9698e-07	20.5114
NC_010448.4	157151601	157151800	*	8.06351e-21	2.7221e-16	21.3821
NC_010448.4	157151701	157151900	*	5.37473e-33	6.56781e-28	25.1702
NC_010448.4	157916201	157916400	*	5.54687e-08	6.17298e-05	20.8837
NC_010448.4	158022601	158022800	*	2.99303e-07	0.000229742	20.1717
NC_010448.4	158080701	158080900	*	3.38777e-13	2.58736e-09	24.8413
NC_010448.4	163330401	163330600	*	1.29806e-32	1.50025e-27	35.7034
NC_010448.4	164334901	164335100	*	4.51289e-08	5.2505e-05	20.4967
NC_010448.4	165013101	165013300	*	4.02824e-24	2.18774e-19	37.434
NC_010448.4	165013201	165013400	*	1.45142e-16	2.46583e-12	32.6877
NC_010448.4	165071201	165071400	*	1.23803e-10	4.19325e-07	27.3267
NC_010448.4	167669501	167669700	*	9.25366e-07	0.000537053	21.5625
NC_010448.4	168923301	168923500	*	3.36923e-06	0.00139281	20.1928
NC_010448.4	169512301	169512500	*	5.2165e-19	1.36139e-14	23.7444
NC_010448.4	169512401	169512600	*	8.23201e-15	9.40309e-11	24.5264
NC_010448.4	169723001	169723200	*	2.46539e-16	3.98093e-12	-26.6667
NC_010448.4	170529901	170530100	*	1.35941e-11	6.41224e-08	21.9233
NC_010449.5	177501	177700	*	3.51216e-06	0.00143573	24.0606
NC_010449.5	194401	194600	*	1.74029e-07	0.000151483	23.5921
NC_010449.5	449901	450100	*	1.40552e-05	0.00383589	20.5619
NC_010449.5	923201	923400	*	3.56471e-06	0.00145045	20.0107
NC_010449.5	965001	965200	*	5.84478e-09	1.01661e-05	28.0868
NC_010449.5	1177401	1177600	*	5.46202e-08	6.09889e-05	23.844
NC_010449.5	2309601	2309800	*	1.30778e-09	2.9726e-06	26.5808
NC_010449.5	3802701	3802900	*	5.66375e-10	1.48439e-06	21.2911
NC_010449.5	3876401	3876600	*	6.02268e-15	7.16552e-11	22.6966
NC_010449.5	4653301	4653500	*	0.000101447	0.0143387	21.1309
NC_010449.5	10792401	10792600	*	1.02553e-09	2.43433e-06	24.0585
NC_010449.5	13824401	13824600	*	7.25617e-18	1.56907e-13	21.1106
NC_010449.5	19632001	19632200	*	2.24961e-18	5.33673e-14	20.7762
NC_010449.5	19632101	19632300	*	8.81393e-43	2.17676e-37	37.0401
NC_010449.5	21600901	21601100	*	2.18537e-34	2.94674e-29	39.6552
NC_010449.5	22894901	22895100	*	1.92941e-16	3.17446e-12	20.6828
NC_010449.5	23399901	23400100	*	2.59501e-23	1.24e-18	26.7469
NC_010449.5	24906201	24906400	*	6.7503e-10	1.71942e-06	-22.0384
NC_010449.5	29618401	29618600	*	4.05624e-22	1.65221e-17	28.4431
NC_010449.5	30518201	30518400	*	2.79649e-11	1.18839e-07	23.0617
NC_010449.5	31888101	31888300	*	4.13971e-07	0.000294223	20.4075
NC_010449.5	33180501	33180700	*	3.0615e-09	5.99975e-06	22.6338
NC_010449.5	36733701	36733900	*	3.5998e-13	2.72271e-09	23.9301
NC_010449.5	39519001	39519200	*	3.01338e-06	0.0012836	20.1166
NC_010449.5	46656701	46656900	*	4.7493e-159	1.39285e-152	65.9491
NC_010449.5	46656801	46657000	*	1.49162e-170	4.99949e-164	49.5649
NC_010449.5	50421601	50421800	*	2.1474e-05	0.00512928	20.2672
NC_010449.5	50877001	50877200	*	7.23893e-12	3.70263e-08	21.7909
NC_010449.5	53008101	53008300	*	1.29929e-06	0.000692516	20.0502
NC_010449.5	53477701	53477900	*	1.79536e-18	4.33362e-14	22.001
NC_010449.5	53477801	53478000	*	2.26336e-55	9.00048e-50	40.9687
NC_010449.5	53477901	53478100	*	6.84588e-32	7.30082e-27	28.2246
NC_010449.5	74922901	74923100	*	4.01944e-13	2.99188e-09	-22.0683
NC_010449.5	74959401	74959600	*	1.01685e-06	0.000576805	23.1218
NC_010449.5	87504601	87504800	*	3.51119e-05	0.00713806	-20.932
NC_010449.5	94264201	94264400	*	2.64723e-11	1.13525e-07	23.099
NC_010449.5	96618301	96618500	*	1.60108e-12	9.98261e-09	29.1059
NC_010449.5	98139801	98140000	*	9.44112e-14	8.29927e-10	23.6587
NC_010449.5	98606601	98606800	*	1.37512e-05	0.00377751	-26.6556
NC_010449.5	111747401	111747600	*	2.50133e-20	7.91986e-16	23.2822
NC_010449.5	113945101	113945300	*	5.05952e-25	3.06735e-20	21.8054
NC_010449.5	113945201	113945400	*	8.59687e-26	5.55646e-21	20.5226
NC_010449.5	115050601	115050800	*	1.06729e-07	0.000103474	-23.64
NC_010449.5	119735001	119735200	*	1.92153e-27	1.48789e-22	29.6808
NC_010449.5	119735101	119735300	*	1.20547e-19	3.49602e-15	32.9505
NC_010449.5	121382201	121382400	*	6.17843e-13	4.35393e-09	-22.9615
NC_010449.5	121640801	121641000	*	2.81428e-16	4.47046e-12	-31.5798
NC_010450.4	186701	186900	*	5.12737e-22	2.0599e-17	25.4141
NC_010450.4	781001	781200	*	2.84914e-07	0.000221111	24.5581
NC_010450.4	911501	911700	*	6.06493e-08	6.62085e-05	-23.2392
NC_010450.4	1717701	1717900	*	4.18608e-09	7.76417e-06	20
NC_010450.4	1859801	1860000	*	2.72706e-07	0.000213809	22.9733
NC_010450.4	3711801	3712000	*	2.6893e-18	6.29076e-14	29.6362
NC_010450.4	4763201	4763400	*	9.68912e-09	1.53817e-05	-20.8408
NC_010450.4	11181601	11181800	*	1.06085e-36	1.80359e-31	30.8817
NC_010450.4	11181701	11181900	*	3.12092e-35	4.60522e-30	23.5277
NC_010450.4	15708801	15709000	*	1.61781e-05	0.00422444	-20.4043
NC_010450.4	19089101	19089300	*	1.34097e-05	0.00371197	21.9808
NC_010450.4	26302301	26302500	*	1.1098e-15	1.54989e-11	20.5355
NC_010450.4	26790701	26790900	*	9.52706e-61	4.06407e-55	23.9729
NC_010450.4	26790801	26791000	*	6.42778e-114	1.0772e-107	45.1778
NC_010450.4	26790901	26791100	*	5.8633e-32	6.31031e-27	40.0962
NC_010450.4	31589301	31589500	*	9.32963e-14	8.21665e-10	24.018
NC_010450.4	39057201	39057400	*	1.13651e-10	3.90523e-07	20.4128
NC_010450.4	71567801	71568000	*	2.52014e-21	9.15287e-17	23.8684
NC_010450.4	71567901	71568100	*	1.29119e-15	1.77572e-11	25.7362
NC_010450.4	86879801	86880000	*	2.515e-29	2.33229e-24	23.4568
NC_010450.4	105649601	105649800	*	3.29448e-13	2.52516e-09	28.5676
NC_010450.4	126017601	126017800	*	2.80564e-15	3.57361e-11	24.3734
NC_010450.4	130967401	130967600	*	7.72428e-06	0.00252662	21.0575
NC_010450.4	131742301	131742500	*	5.28398e-13	3.79818e-09	-21.653
NC_010450.4	133906901	133907100	*	1.09739e-09	2.57083e-06	22.0699
NC_010450.4	134307601	134307800	*	3.24048e-05	0.00676492	21.6842
NC_010450.4	137898201	137898400	*	3.38611e-11	1.39868e-07	-21.1868
NC_010450.4	138584401	138584600	*	9.51104e-06	0.00292434	20.7259
NC_010451.4	1027101	1027300	*	2.38535e-06	0.00108306	20.3451
NC_010451.4	2495801	2496000	*	1.3588e-06	0.000715642	20.6194
NC_010451.4	2888801	2889000	*	1.87174e-10	5.92084e-07	27.6161
NC_010451.4	3199701	3199900	*	3.37061e-12	1.90008e-08	21.1283
NC_010451.4	7842601	7842800	*	7.32951e-09	1.22491e-05	30.0814
NC_010451.4	9629601	9629800	*	2.47945e-33	3.11084e-28	28.6693
NC_010451.4	9629701	9629900	*	1.66966e-34	2.33176e-29	27.5011
NC_010451.4	10332801	10333000	*	4.68716e-06	0.00176923	-20.7761
NC_010451.4	10755301	10755500	*	1.57852e-12	9.86754e-09	20.3448
NC_010451.4	10887501	10887700	*	3.21052e-12	1.82341e-08	20.2471
NC_010451.4	26555601	26555800	*	2.97326e-15	3.76463e-11	-22.6821
NC_010451.4	29032201	29032400	*	1.89662e-10	5.98098e-07	24.6013
NC_010451.4	37866201	37866400	*	1.81835e-41	4.06305e-36	24.7018
NC_010451.4	45915301	45915500	*	1.87669e-18	4.51599e-14	24.6364
NC_010451.4	47066001	47066200	*	2.24404e-10	6.86436e-07	21.4204
NC_010451.4	50071301	50071500	*	7.48245e-19	1.91652e-14	20.8184
NC_010451.4	50462001	50462200	*	1.98305e-11	8.89096e-08	-26.7598
NC_010451.4	59052801	59053000	*	2.64384e-26	1.81373e-21	23.6255
NC_010451.4	71768201	71768400	*	3.39269e-06	0.00139989	22.0836
NC_010451.4	76829101	76829300	*	1.68844e-15	2.25979e-11	21.1219
NC_010451.4	76829201	76829400	*	2.50962e-26	1.7369e-21	30.426
NC_010451.4	94932301	94932500	*	2.44309e-11	1.05873e-07	-23.7596
NC_010451.4	101156001	101156200	*	1.00378e-05	0.00303852	20.1365
NC_010451.4	111617401	111617600	*	7.07905e-10	1.79013e-06	22.0193
NC_010451.4	117758501	117758700	*	6.43472e-09	1.10142e-05	21.8116
NC_010451.4	122963801	122964000	*	1.18977e-13	1.01989e-09	24.4876
NC_010451.4	126171801	126172000	*	2.14299e-12	1.29384e-08	23.3392
NC_010451.4	131200001	131200200	*	7.49322e-14	6.77741e-10	27.4702
NC_010451.4	134939601	134939800	*	5.77545e-07	0.000377763	20.4726
NC_010451.4	138043101	138043300	*	4.57939e-09	8.3398e-06	-22.9949
NC_010451.4	138515001	138515200	*	6.01068e-10	1.56016e-06	-22.2888
NC_010452.4	5948501	5948700	*	1.51372e-12	9.53929e-09	21.5504
NC_010452.4	8790301	8790500	*	3.45881e-14	3.40111e-10	21.1137
NC_010452.4	17944801	17945000	*	3.11713e-09	6.08642e-06	-21.3568
NC_010452.4	18191101	18191300	*	9.12912e-18	1.94809e-13	21.5486
NC_010452.4	19473301	19473500	*	4.84815e-06	0.00181169	20.0832
NC_010452.4	23967301	23967500	*	1.74419e-11	7.96772e-08	27.2692
NC_010452.4	24825901	24826100	*	1.1386e-07	0.000108823	20.0076
NC_010452.4	31668301	31668500	*	2.25594e-13	1.80768e-09	21.8485
NC_010452.4	40323901	40324100	*	1.04922e-15	1.4776e-11	21.811
NC_010452.4	44603401	44603600	*	7.01174e-17	1.27626e-12	28.1478
NC_010452.4	50878501	50878700	*	1.10206e-12	7.23261e-09	27.0579
NC_010452.4	52335301	52335500	*	3.79329e-07	0.000275434	-20.5546
NC_010452.4	55278401	55278600	*	2.39445e-14	2.46831e-10	23.6204
NC_010452.4	61086801	61087000	*	3.10247e-14	3.10141e-10	24.8621
NC_010452.4	62312601	62312800	*	3.3052e-24	1.83325e-19	22.1987
NC_010452.4	63427901	63428100	*	7.57933e-13	5.20264e-09	-24.1351
NC_010452.4	64046701	64046900	*	1.61471e-07	0.000142728	-20.3326
NC_010452.4	65281901	65282100	*	3.20138e-12	1.81954e-08	21.8763
NC_010452.4	66164101	66164300	*	1.83308e-09	3.92871e-06	25.2008
NC_010452.4	66189001	66189200	*	1.56719e-06	0.000796238	20.303
NC_010452.4	66315301	66315500	*	3.50235e-10	9.95639e-07	-22.5224
NC_010452.4	67828901	67829100	*	3.02811e-07	0.000231758	20.3106
NC_010452.4	67897401	67897600	*	8.82276e-13	5.94878e-09	21.3243
NC_010452.4	68383401	68383600	*	1.23395e-09	2.83487e-06	24.5959
NC_010452.4	68453601	68453800	*	2.24871e-07	0.000184207	-21.3927
NC_010453.5	728501	728700	*	6.3458e-11	2.38674e-07	-20.2491
NC_010453.5	901801	902000	*	7.50713e-16	1.09535e-11	-20.7293
NC_010453.5	2893401	2893600	*	1.40504e-16	2.39571e-12	28.4742
NC_010453.5	5912401	5912600	*	4.2123e-07	0.000298118	-25.4972
NC_010453.5	7068801	7069000	*	3.7461e-07	0.000272852	24.6139
NC_010453.5	14846201	14846400	*	7.2169e-17	1.31156e-12	20.9939
NC_010453.5	24722801	24723000	*	1.24245e-06	0.000669645	23.472
NC_010453.5	25883401	25883600	*	4.5463e-06	0.00173027	21.8442
NC_010453.5	46267701	46267900	*	1.29597e-12	8.31218e-09	22.7445
NC_010453.5	46267801	46268000	*	1.05004e-23	5.36731e-19	27.732
NC_010453.5	63226101	63226300	*	1.66635e-09	3.63362e-06	-22.6365
NC_010453.5	64701101	64701300	*	5.78946e-08	6.38816e-05	20.4766
NC_010453.5	66723201	66723400	*	1.05129e-19	3.09866e-15	21.132
NC_010453.5	66723301	66723500	*	6.11485e-21	2.08831e-16	26.4866
NC_010453.5	68287801	68288000	*	1.7923e-08	2.52363e-05	20.4432
NC_010453.5	68674501	68674700	*	1.98891e-06	0.000948658	23.2131
NC_010453.5	68674601	68674800	*	8.9276e-05	0.0132052	20.1739
NC_010453.5	69636501	69636700	*	3.69759e-54	1.39924e-48	30.8062
NC_010453.5	75916501	75916700	*	2.68384e-12	1.57106e-08	21.2137
NC_010453.5	76441901	76442100	*	1.08143e-05	0.00320442	22.6421
NC_010453.5	76845301	76845500	*	2.06319e-05	0.00499098	22.2782
NC_010453.5	77144501	77144700	*	3.6799e-07	0.000269082	21.0375
NC_010453.5	77158601	77158800	*	1.82718e-09	3.91895e-06	24.6059
NC_010453.5	77158701	77158900	*	3.47816e-07	0.000257785	22.4856
NC_010453.5	77410601	77410800	*	2.92969e-09	5.78152e-06	29.0955
NC_010453.5	78799801	78800000	*	9.2859e-06	0.00287596	21.2279
NC_010454.4	793301	793500	*	5.68378e-07	0.000373276	-20.55
NC_010454.4	2047501	2047700	*	8.17634e-09	1.34027e-05	22.9887
NC_010454.4	4447701	4447900	*	8.57118e-11	3.08021e-07	-21.3049
NC_010454.4	5540001	5540200	*	4.95225e-26	3.32921e-21	26.9735
NC_010454.4	5540101	5540300	*	4.41694e-17	8.34381e-13	36.8173
NC_010454.4	5677801	5678000	*	4.82787e-07	0.000330204	20.8871
NC_010454.4	6992701	6992900	*	2.41351e-12	1.43465e-08	-21.7326
NC_010454.4	7615801	7616000	*	8.12252e-12	4.08676e-08	-26.229
NC_010454.4	11264701	11264900	*	1.95993e-09	4.1468e-06	-20.7372
NC_010454.4	12413701	12413900	*	9.57579e-06	0.00293817	24.1588
NC_010454.4	19141601	19141800	*	6.23154e-19	1.61018e-14	22.3855
NC_010454.4	26283101	26283300	*	5.09236e-16	7.62457e-12	21.0388
NC_010454.4	34604001	34604200	*	2.19477e-11	9.66474e-08	27.8832
NC_010454.4	37568601	37568800	*	2.58442e-40	5.43031e-35	21.3218
NC_010454.4	37568701	37568900	*	6.05392e-19	1.56774e-14	25.7917
NC_010454.4	38869101	38869300	*	2.60561e-19	7.15005e-15	22.0916
NC_010454.4	40132401	40132600	*	2.17066e-18	5.17035e-14	22.878
NC_010454.4	41292201	41292400	*	6.48478e-13	4.54167e-09	23.0236
NC_010454.4	41292301	41292500	*	5.86841e-08	6.45407e-05	22.3473
NC_010454.4	43104801	43105000	*	1.58663e-09	3.48424e-06	21.1224
NC_010454.4	46643001	46643200	*	2.69552e-07	0.000211924	25.3425
NC_010454.4	47621801	47622000	*	1.28526e-06	0.000687196	27.2116
NC_010454.4	52305301	52305500	*	1.07514e-13	9.31844e-10	20.3142
NC_010454.4	52305401	52305600	*	1.24299e-18	3.08604e-14	21.6301
NC_010454.4	54461801	54462000	*	7.50227e-14	6.78297e-10	27.6965
NC_010454.4	56208801	56209000	*	5.75067e-13	4.08434e-09	23.8326
NC_010454.4	57193301	57193500	*	5.13772e-06	0.00188906	-20.8157
NC_010454.4	58684901	58685100	*	2.27404e-09	4.69001e-06	23.2622
NC_010455.5	9258201	9258400	*	4.48742e-19	1.18831e-14	20.0199
NC_010455.5	12802201	12802400	*	9.28649e-18	1.97713e-13	29.9918
NC_010455.5	14674601	14674800	*	9.46078e-46	2.67432e-40	38.9217
NC_010455.5	29624101	29624300	*	8.73691e-26	5.63147e-21	42.0862
NC_010455.5	29624201	29624400	*	1.14943e-12	7.5099e-09	21.2644
NC_010455.5	32614301	32614500	*	9.52669e-26	6.10697e-21	20.2714
NC_010455.5	34149601	34149800	*	2.08349e-09	4.36221e-06	21.4083
NC_010455.5	36609501	36609700	*	1.56108e-26	1.10653e-21	20.4513
NC_010455.5	41518801	41519000	*	8.52509e-05	0.0128123	21.4399
NC_010455.5	42290801	42291000	*	2.73769e-06	0.00119795	-26.0165
NC_010455.5	42832801	42833000	*	1.22863e-18	3.0601e-14	23.6922
NC_010455.5	45833001	45833200	*	1.95907e-08	2.70917e-05	20.7204
NC_010455.5	45996101	45996300	*	1.68672e-06	0.000841029	21.3816
NC_010455.5	52590001	52590200	*	5.02982e-17	9.41066e-13	-20.4998
NC_010455.5	53120501	53120700	*	1.41614e-08	2.08572e-05	22.8425
NC_010455.5	60297001	60297200	*	4.63731e-17	8.72499e-13	-20.8637
NC_010455.5	70726501	70726700	*	1.41318e-22	6.19737e-18	24.9672
NC_010455.5	71410601	71410800	*	1.55881e-09	3.43406e-06	25.9908
NC_010455.5	73056701	73056900	*	1.61792e-06	0.000815317	20.2343
NC_010455.5	80406401	80406600	*	2.17017e-12	1.3079e-08	24.8727
NC_010455.5	80406501	80406700	*	7.91788e-24	4.11905e-19	30.8781
NC_010455.5	81244101	81244300	*	9.26401e-31	9.32841e-26	24.227
NC_010455.5	81244201	81244400	*	1.75592e-41	3.96128e-36	29.9891
NC_010455.5	94501601	94501800	*	1.68459e-19	4.76192e-15	20.2349
NC_010455.5	94501701	94501900	*	7.68756e-14	6.91851e-10	25.462
NC_010455.5	109014301	109014500	*	1.0199e-11	4.99456e-08	21.2733
NC_010455.5	134731701	134731900	*	1.21954e-08	1.85196e-05	24.1998
NC_010455.5	152862901	152863100	*	4.46491e-40	9.1092e-35	38.5241
NC_010455.5	152863001	152863200	*	1.88995e-28	1.60079e-23	27.8247
NC_010455.5	153068101	153068300	*	4.06865e-21	1.42688e-16	22.7295
NC_010455.5	165814901	165815100	*	3.8979e-16	5.99295e-12	22.9095
NC_010455.5	195663601	195663800	*	2.02798e-32	2.29857e-27	44.7042
NC_010455.5	195663701	195663900	*	1.52408e-22	6.67126e-18	35.3323
NC_010455.5	196830701	196830900	*	1.0028e-11	4.92329e-08	20.5206
NC_010455.5	196830801	196831000	*	3.63679e-23	1.71338e-18	21.7214
NC_010455.5	197728101	197728300	*	9.23546e-33	1.08886e-27	21.5416
NC_010455.5	197728201	197728400	*	1.58715e-29	1.50152e-24	25.2419
NC_010455.5	198045001	198045200	*	4.42064e-43	1.10337e-37	52.6761
NC_010455.5	198045101	198045300	*	6.46439e-20	1.95196e-15	37.3407
NC_010455.5	201541501	201541700	*	4.26e-10	1.17145e-06	-20.2675
NC_010455.5	205066501	205066700	*	1.93879e-12	1.18273e-08	21.8912
NC_010455.5	205508501	205508700	*	6.48586e-42	1.50665e-36	53.1626
NC_010455.5	205508601	205508800	*	9.69202e-73	6.68806e-67	65.1243
NC_010455.5	206131901	206132100	*	1.51447e-07	0.000135775	-20.6776
NC_010455.5	206201801	206202000	*	4.0982e-09	7.63777e-06	25.5407
NC_010455.5	206673901	206674100	*	2.24085e-05	0.00528221	20.7696
NC_010455.5	207002001	207002200	*	1.09069e-05	0.00322361	-21.5945
NC_010455.5	207065801	207066000	*	2.73745e-08	3.53021e-05	28.3656
NC_010455.5	208045001	208045200	*	4.03227e-06	0.00158582	-22.2795
NC_010455.5	208258901	208259100	*	0.000118386	0.0158285	22.1306
NC_010456.5	4496001	4496200	*	1.35917e-17	2.80711e-13	20.6606
NC_010456.5	6448101	6448300	*	5.72947e-14	5.30276e-10	22.2786
NC_010456.5	11198201	11198400	*	3.14089e-06	0.00132391	-24.8212
NC_010456.5	12213101	12213300	*	2.00216e-28	1.68974e-23	24.5497
NC_010456.5	12213201	12213400	*	5.92561e-76	4.63422e-70	34.6095
NC_010456.5	12213301	12213500	*	2.47891e-36	4.01104e-31	24.9343
NC_010456.5	13819301	13819500	*	1.09365e-08	1.69714e-05	23.3026
NC_010456.5	19111801	19112000	*	2.17511e-19	6.03221e-15	22.6689
NC_010456.5	19111901	19112100	*	6.66317e-18	1.4502e-13	22.8863
NC_010456.5	20200401	20200600	*	1.45633e-08	2.13419e-05	-20.302
NC_010456.5	47903401	47903600	*	1.34949e-23	6.7992e-19	33.7982
NC_010456.5	47903501	47903700	*	4.91446e-29	4.41774e-24	23.6983
NC_010456.5	47918701	47918900	*	4.91578e-13	3.56299e-09	20.7342
NC_010456.5	48050401	48050600	*	3.00475e-12	1.72552e-08	24.7526
NC_010456.5	51310401	51310600	*	8.54019e-10	2.09176e-06	20.3342
NC_010456.5	51312901	51313100	*	1.57552e-07	0.000140034	22.2801
NC_010456.5	51448301	51448500	*	8.7515e-11	3.13191e-07	21.6121
NC_010456.5	55790701	55790900	*	1.02594e-06	0.00058049	20.0971
NC_010456.5	59530701	59530900	*	9.02537e-17	1.61152e-12	22.8947
NC_010456.5	59649601	59649800	*	1.75346e-23	8.661e-19	22.6711
NC_010456.5	72895701	72895900	*	5.1979e-13	3.74204e-09	20.7794
NC_010456.5	74366101	74366300	*	2.67164e-12	1.56471e-08	22.7469
NC_010456.5	74375901	74376100	*	4.28589e-17	8.11587e-13	22.9053
NC_010456.5	74376001	74376200	*	1.92425e-15	2.54204e-11	21.6884
NC_010456.5	74498501	74498700	*	1.20258e-15	1.66853e-11	20.683
NC_010456.5	74941801	74942000	*	0.000144852	0.0179873	-20.1303
NC_010456.5	74941901	74942100	*	2.87146e-07	0.000222454	23.4613
NC_010456.5	76585901	76586100	*	1.49178e-16	2.52526e-12	20.1552
NC_010456.5	84349001	84349200	*	9.30396e-25	5.45724e-20	20.3304
NC_010456.5	84349101	84349300	*	2.73538e-22	1.1379e-17	21.7454
NC_010456.5	88129201	88129400	*	4.36726e-12	2.38567e-08	21.1326
NC_010456.5	89397401	89397600	*	1.22399e-13	1.04616e-09	20.2467
NC_010456.5	89397501	89397700	*	1.71626e-10	5.50848e-07	21.5609
NC_010456.5	90297301	90297500	*	5.87032e-35	8.50181e-30	26.3685
NC_010456.5	90297401	90297600	*	5.11615e-51	1.79157e-45	35.9444
NC_010456.5	104200201	104200400	*	6.7377e-24	3.54439e-19	34.0386
NC_010456.5	104200301	104200500	*	1.9157e-14	2.01191e-10	20.396
NC_010456.5	109259301	109259500	*	1.40705e-08	2.07559e-05	21.6381
NC_010456.5	110642401	110642600	*	3.6925e-08	4.47094e-05	20.1088
NC_010456.5	123557701	123557900	*	9.90441e-07	0.000565298	25.5393
NC_010456.5	125365001	125365200	*	3.63218e-19	9.79519e-15	23.5475
NC_010456.5	126918201	126918400	*	1.21932e-36	2.0434e-31	50.7861
NC_010456.5	128510201	128510400	*	7.64389e-12	3.88184e-08	22.1999
NC_010456.5	131910801	131911000	*	1.9893e-05	0.00486659	-22.0328
NC_010456.5	132187001	132187200	*	8.35593e-09	1.36326e-05	20.484
NC_010456.5	133444501	133444700	*	9.97038e-26	6.37398e-21	41.8846
NC_010456.5	133444601	133444800	*	1.27009e-96	1.56836e-90	70.189
NC_010456.5	133444701	133444900	*	1.00898e-75	7.63635e-70	78.4848
NC_010456.5	133625301	133625500	*	2.05518e-10	6.40013e-07	-21.9624
NC_010456.5	133971001	133971200	*	4.48581e-15	5.47756e-11	23.0648
NC_010456.5	134076001	134076200	*	2.35191e-08	3.13046e-05	-22.173
NC_010456.5	138031101	138031300	*	2.32913e-09	4.78218e-06	23.0503
NC_010456.5	138031201	138031400	*	1.94508e-12	1.18626e-08	21.2833
NC_010456.5	138212201	138212400	*	1.05763e-11	5.15562e-08	20.9122
NC_010456.5	138525801	138526000	*	3.19239e-06	0.00133931	23.167
NC_010456.5	140664801	140665000	*	2.36734e-12	1.41294e-08	29.7368
NC_010456.5	140664901	140665100	*	2.1419e-05	0.00512094	25.0703
NC_010456.5	140828401	140828600	*	1.28421e-11	6.10294e-08	24.5883
NC_010456.5	141747001	141747200	*	4.87996e-34	6.36076e-29	24.2357
NC_010457.5	8967901	8968100	*	8.42933e-23	3.84764e-18	22.3736
NC_010457.5	12820601	12820800	*	7.861e-41	1.72369e-35	22.4477
NC_010457.5	16129501	16129700	*	6.93334e-34	8.93792e-29	20.2266
NC_010457.5	31122601	31122800	*	1.24575e-20	4.09926e-16	20.66
NC_010457.5	43130401	43130600	*	2.06684e-22	8.83282e-18	20.4604
NC_010457.5	43130501	43130700	*	8.3328e-23	3.811e-18	22.5383
NC_010457.5	72502201	72502400	*	7.49957e-62	3.66573e-56	41.1425
NC_010457.5	72502301	72502500	*	1.42813e-81	1.34027e-75	47.7581
NC_010457.5	115319901	115320100	*	3.02956e-27	2.30031e-22	21.4733
NC_010457.5	121666701	121666900	*	9.07727e-36	1.4104e-30	23.7835
NC_010457.5	126020501	126020700	*	1.04119e-09	2.46627e-06	21.8541
NC_010457.5	128870501	128870700	*	1.86477e-05	0.00465507	20.1747
NC_010457.5	137352201	137352400	*	1.30226e-22	5.7324e-18	21.953
NC_010457.5	137808201	137808400	*	2.6023e-07	0.000206187	20.4457
NC_010457.5	138465001	138465200	*	2.16595e-10	6.67071e-07	-22.5545
NC_010457.5	139297801	139298000	*	1.02857e-06	0.000581625	-20.1246
NC_010457.5	139956201	139956400	*	1.47511e-06	0.000761042	-23.2615
NC_010457.5	140277001	140277200	*	1.13027e-05	0.00330258	-21.7307
NC_010457.5	140321301	140321500	*	8.85317e-28	7.06507e-23	20.6208
NC_010458.4	25962101	25962300	*	1.81797e-08	2.55103e-05	20.746
NC_010458.4	29504301	29504500	*	2.03995e-35	3.10788e-30	22.5716
NC_010458.4	32834501	32834700	*	1.67486e-17	3.417e-13	26.5461
NC_010458.4	45736301	45736500	*	4.49804e-23	2.09807e-18	20.6465
NC_010458.4	48487801	48488000	*	3.1544e-05	0.00664802	21.3055
NC_010458.4	49437401	49437600	*	8.2185e-22	3.21371e-17	21.5208
NC_010458.4	51808501	51808700	*	2.27163e-08	3.0445e-05	24.2343
NC_010458.4	51858401	51858600	*	5.08324e-17	9.50302e-13	25.0031
NC_010458.4	52486601	52486800	*	3.87444e-07	0.000279957	21.4048
NC_010458.4	53425601	53425800	*	4.40643e-32	4.89969e-27	31.1525
NC_010458.4	53425701	53425900	*	5.49354e-36	8.70874e-31	34.8712
NC_010458.4	71958601	71958800	*	4.35917e-31	4.48574e-26	58.0055
NC_010458.4	71958701	71958900	*	1.15898e-40	2.51777e-35	50.1012
NC_010458.4	75359701	75359900	*	1.23391e-07	0.000115735	23.6781
NC_010458.4	76171701	76171900	*	3.0327e-07	0.000231996	22.5758
NC_010458.4	78002601	78002800	*	4.9873e-07	0.000338302	20.5966
NC_010458.4	78450201	78450400	*	4.7601e-08	5.47485e-05	23.8789
NC_010458.4	78981201	78981400	*	1.4955e-08	2.183e-05	20.3283
NC_010458.4	79195201	79195400	*	1.30926e-05	0.00365316	20.7581
NC_010458.4	79678901	79679100	*	2.329e-05	0.00542475	-20.3056
NC_010459.5	4300601	4300800	*	3.44824e-27	2.60137e-22	21.1678
NC_010459.5	8473901	8474100	*	3.95247e-09	7.41032e-06	21.1167
NC_010459.5	26877701	26877900	*	6.11335e-16	9.07219e-12	20.5125
NC_010459.5	27391201	27391400	*	4.22755e-12	2.32016e-08	21.8841
NC_010459.5	28577501	28577700	*	1.18212e-06	0.000645649	20.2232
NC_010459.5	31916801	31917000	*	1.40443e-09	3.15198e-06	25.8499
NC_010459.5	37340401	37340600	*	1.81769e-40	3.91254e-35	33.9196
NC_010459.5	37340501	37340700	*	4.60317e-49	1.49999e-43	41.617
NC_010459.5	39636901	39637100	*	5.55033e-11	2.13024e-07	20.021
NC_010459.5	40546801	40547000	*	1.89775e-15	2.51411e-11	23.4497
NC_010459.5	41979801	41980000	*	1.38432e-12	8.80185e-09	21.6232
NC_010459.5	42568901	42569100	*	1.53571e-18	3.74931e-14	35.5653
NC_010459.5	46701101	46701300	*	8.18377e-17	1.47585e-12	21.2132
NC_010459.5	47995301	47995500	*	3.33574e-28	2.77529e-23	28.9024
NC_010459.5	47995401	47995600	*	1.60565e-21	6.05655e-17	22.802
NC_010459.5	49668401	49668600	*	5.31156e-09	9.41521e-06	20.5234
NC_010459.5	50339201	50339400	*	5.87511e-12	3.08578e-08	-21.6302
NC_010459.5	51467701	51467900	*	9.61348e-10	2.30885e-06	24.4385
NC_010459.5	52249301	52249500	*	4.22211e-15	5.18092e-11	29.1284
NC_010459.5	55677801	55678000	*	6.81249e-06	0.00230948	20.9348
NC_010459.5	57467001	57467200	*	4.98392e-07	0.000338122	20.1407
NC_010459.5	57861801	57862000	*	8.5806e-11	3.08251e-07	-21.2901
NC_010459.5	58043201	58043400	*	1.26807e-12	8.16897e-09	26.1232
NC_010459.5	58411601	58411800	*	1.54191e-14	1.64813e-10	20.5733
NC_010459.5	58554101	58554300	*	2.40123e-08	3.18038e-05	22.0529
NC_010459.5	60042501	60042700	*	4.13239e-06	0.00161426	20.9615
NC_010460.4	269401	269600	*	1.1266e-16	1.96231e-12	20.0037
NC_010460.4	946101	946300	*	1.24209e-08	1.87908e-05	20.9935
NC_010460.4	2393901	2394100	*	1.85373e-05	0.00463749	-21.8937
NC_010460.4	6130801	6131000	*	1.31198e-08	1.96261e-05	22.4119
NC_010460.4	9980001	9980200	*	1.6412e-23	8.15802e-19	30.6938
NC_010460.4	9980101	9980300	*	1.40598e-38	2.68188e-33	29.9737
NC_010460.4	10663101	10663300	*	3.37799e-17	6.52266e-13	25.1013
NC_010460.4	19923101	19923300	*	0.000210404	0.0227538	-20.0108
NC_010460.4	20320301	20320500	*	7.59738e-09	1.26224e-05	-26.2203
NC_010460.4	20338401	20338600	*	2.60041e-09	5.24193e-06	22.7778
NC_010460.4	20459401	20459600	*	2.51558e-11	1.0853e-07	22.6139
NC_010460.4	20459501	20459700	*	1.03328e-22	4.60014e-18	28.5861
NC_010460.4	37283501	37283700	*	1.64833e-05	0.00427736	20.3422
NC_010460.4	44424301	44424500	*	5.1105e-25	3.09027e-20	26.1688
NC_010460.4	44424401	44424600	*	2.46483e-19	6.78755e-15	28.2072
NC_010460.4	49800501	49800700	*	0.000108705	0.0149847	20.337
NC_010460.4	53006801	53007000	*	1.18913e-07	0.000112534	20.09
NC_010460.4	53281201	53281400	*	1.99068e-23	9.73026e-19	30.9406
NC_010460.4	55446201	55446400	*	5.63297e-13	4.01338e-09	22.1736
NC_010460.4	55820901	55821100	*	1.2854e-09	2.92966e-06	22.2222
NC_010460.4	55821001	55821200	*	7.23001e-08	7.60777e-05	23.0446
NC_010461.5	2929001	2929200	*	9.98084e-09	1.57786e-05	25.4186
NC_010461.5	2929101	2929300	*	1.66468e-15	2.23181e-11	21.7857
NC_010461.5	6623801	6624000	*	1.16858e-06	0.000640168	24.3136
NC_010461.5	10661301	10661500	*	1.49081e-10	4.89105e-07	-23.3864
NC_010461.5	14079701	14079900	*	1.62012e-16	2.71508e-12	30.7299
NC_010461.5	16328601	16328800	*	3.69258e-15	4.56938e-11	20.7207
NC_010461.5	20047001	20047200	*	1.50066e-08	2.18994e-05	20.8506
NC_010461.5	26051801	26052000	*	6.59765e-10	1.68668e-06	21.7938
NC_010461.5	35553201	35553400	*	4.54852e-08	5.28252e-05	21.665
NC_010461.5	37018701	37018900	*	2.3409e-35	3.52065e-30	50
NC_010461.5	37018801	37019000	*	1.59345e-42	3.89433e-37	39.2292
NC_010461.5	43215601	43215800	*	1.03208e-13	9.00844e-10	24.6666
NC_010461.5	43290301	43290500	*	6.90981e-07	0.00043193	22.9566
NC_010461.5	54309701	54309900	*	3.48693e-67	1.99537e-61	20.5743
NC_010461.5	54309801	54310000	*	6.88686e-61	2.99221e-55	23.4301
NC_010461.5	57179101	57179300	*	7.98373e-20	2.38011e-15	22.842
NC_010461.5	70069301	70069500	*	9.90998e-24	5.0877e-19	26.2814
NC_010461.5	75062001	75062200	*	6.95195e-21	2.36627e-16	20.0921
NC_010461.5	82228501	82228700	*	1.1327e-32	1.32216e-27	27.9392
NC_010461.5	94885101	94885300	*	2.38693e-08	3.167e-05	21.973
NC_010461.5	95912501	95912700	*	9.16296e-12	4.54314e-08	22.2281
NC_010461.5	97316501	97316700	*	1.43106e-23	7.17425e-19	20.3925
NC_010461.5	97316601	97316800	*	1.00451e-26	7.22942e-22	26.5744
NC_010461.5	98405801	98406000	*	1.55782e-08	2.25462e-05	21.0743
NC_010461.5	107515901	107516100	*	5.2039e-12	2.77261e-08	-24.3189
NC_010461.5	109207001	109207200	*	1.25604e-17	2.6102e-13	25.0379
NC_010461.5	122317401	122317600	*	4.57688e-12	2.48284e-08	-21.8334
NC_010461.5	124324401	124324600	*	4.19441e-06	0.00163188	-20.4365
NC_010461.5	125931001	125931200	*	2.27461e-15	2.96318e-11	23.6811
NC_010462.3	1213801	1214000	*	1.65526e-10	5.34192e-07	25.463
NC_010462.3	2785301	2785500	*	3.06595e-09	6.00696e-06	-20.591
NC_010462.3	9377601	9377800	*	1.03864e-09	2.46148e-06	22.94
NC_010462.3	25260601	25260800	*	1.63874e-26	1.15807e-21	22.3168
ps01	56901	57100	*	8.78768e-16	1.26102e-11	23.4467
ps01	57001	57200	*	1.47189e-15	1.99501e-11	23.5289
ps01	1768901	1769100	*	2.16683e-26	1.51304e-21	24.567
ps01	1769001	1769200	*	2.95746e-39	5.83092e-34	28.9545
ps01	2099401	2099600	*	4.82322e-05	0.00881629	20.9362
ps01	2170701	2170900	*	3.54729e-26	2.39846e-21	21.6374
ps01	2170801	2171000	*	4.78174e-22	1.9343e-17	24.7275
ps01	2426301	2426500	*	6.48501e-11	2.43092e-07	35.3158
ps01	2426401	2426600	*	6.22493e-13	4.37826e-09	31.0528
ps01	2850901	2851100	*	8.94116e-08	9.02308e-05	28.2277
ps01	3034001	3034200	*	5.76883e-13	4.09402e-09	-25.553
ps01	3172601	3172800	*	2.0089e-05	0.00490013	24.0008
ps01	3806501	3806700	*	2.04261e-12	1.24123e-08	23.6078
ps01	7431501	7431700	*	5.71347e-10	1.49575e-06	21.1539
ps01	11341701	11341900	*	1.42631e-10	4.71352e-07	20.6662
ps01	12573901	12574100	*	2.88183e-27	2.19524e-22	25.981
ps01	12581201	12581400	*	2.57519e-17	5.07724e-13	23.6122
ps01	13111401	13111600	*	9.06372e-09	1.4558e-05	23.9227
ps01	15275501	15275700	*	1.94531e-07	0.000164917	20.8679
ps01	15866801	15867000	*	4.51651e-12	2.45576e-08	29.4994
ps02	5614701	5614900	*	1.82651e-05	0.00459152	21.9417
ps02	5798001	5798200	*	1.16392e-08	1.78453e-05	20.9782
ps02	10806301	10806500	*	3.40255e-13	2.59527e-09	24.2801
ps02	14497301	14497500	*	6.37123e-33	7.66573e-28	37.0403
ps03	4869701	4869900	*	2.10071e-12	1.27159e-08	20.5604

## Sheet: M3F-VS-M8F.C.gene.annot
chr	start	end	strand	pvalue	qvalue	meth.diff	GeneID	position	Symbol	Description	KEGG_A_class	KEGG_B_class	Pathway	K_ID	GO Component	GO Function	GO Process
NC_010443.5	679001	679200	*	4.28366e-70	2.87152e-64	39.8483	LOC100736968	Genebody	WDR27	PREDICTED: WD repeat-containing protein 27 isoform X3 [Equus caballus]	-	-	-	-	-	-	-
NC_010443.5	679101	679300	*	9.0195e-62	4.2656e-56	37.3453	LOC100736968	Genebody	WDR27	PREDICTED: WD repeat-containing protein 27 isoform X3 [Equus caballus]	-	-	-	-	-	-	-
NC_010443.5	3161601	3161800	*	1.05166e-07	0.000102343	20.5263	LOC100154378	Genebody	Pde10a	PREDICTED: cAMP and cAMP-inhibited cGMP 3',5'-cyclic phosphodiesterase 10A [Orcinus orca]	Metabolism;Human Diseases	Substance dependence;Nucleotide metabolism	ko00230//Purine metabolism;ko05032//Morphine addiction	K18438	-	-	-
NC_010443.5	8442801	8443000	*	6.54735e-05	0.0107865	-22.3348	LOC100152815	Genebody	EZR	PREDICTED: ezrin isoform X1 [Vicugna pacos]	Human Diseases;Organismal Systems;Cellular Processes	Immune system;Cellular community - eukaryotes;Digestive system;Cell motility;Cancers;Infectious diseases	ko04810//Regulation of actin cytoskeleton;ko05205//Proteoglycans in cancer;ko04530//Tight junction;ko05206//MicroRNAs in cancer;ko04670//Leukocyte transendothelial migration;ko05130//Pathogenic Escherichia coli infection;ko04971//Gastric acid secretion	K08007	-	-	-
NC_010443.5	21369001	21369200	*	4.19668e-15	5.1551e-11	21.0973	LOC733596	Genebody	PLAGL1	zinc finger protein PLAGL1 [Sus scrofa]	-	-	-	-	-	-	-
NC_010443.5	21369101	21369300	*	5.03267e-15	6.08328e-11	22.5094	LOC733596	Genebody	PLAGL1	zinc finger protein PLAGL1 [Sus scrofa]	-	-	-	-	-	-	-
NC_010443.5	35480501	35480700	*	7.24059e-33	8.66728e-28	21.8228	LOC100737188	Genebody	THEMIS	PREDICTED: protein THEMIS [Vicugna pacos]	-	-	-	-	-	-	-
NC_010443.5	37822201	37822400	*	4.79201e-07	0.000328364	21.8486	LOC100738102	Genebody	RNF217	PREDICTED: probable E3 ubiquitin-protein ligase RNF217 [Sus scrofa]	-	-	-	-	-	-	-
NC_010443.5	39720001	39720200	*	1.84219e-08	2.57593e-05	-25.8594	LOC100155458	Genebody	CLVS2	PREDICTED: clavesin-2 [Sus scrofa]	-	-	-	-	-	-	-
NC_010443.5	52944901	52945100	*	6.07426e-15	7.21226e-11	-34.7727	LOC100511846	Genebody	Khdc1b	PREDICTED: KH homology domain-containing protein 1 [Sus scrofa]	-	-	-	-	-	-	-
NC_010443.5	66381501	66381700	*	2.84045e-26	1.94294e-21	20.0025	LOC100134950	Genebody	PNISR	PREDICTED: arginine/serine-rich protein PNISR isoform X1 [Odobenus rosmarus divergens]	-	-	-	-	-	-	-
NC_010443.5	75569201	75569400	*	7.28187e-31	7.42813e-26	24.7269	LOC102166322	Genebody	AK9	PREDICTED: adenylate kinase 9 [Balaenoptera acutorostrata scammoni]	Metabolism	Nucleotide metabolism;Global and overview maps	ko01100//Metabolic pathways;ko00230//Purine metabolism;ko00240//Pyrimidine metabolism	K18533	-	-	-
NC_010443.5	76466001	76466200	*	7.99941e-10	1.97831e-06	20.6396	LOC100525793	Genebody	SLC22A16	PREDICTED: solute carrier family 22 member 16-like isoform X1 [Sus scrofa]	-	-	-	-	-	-	-
NC_010443.5	82663601	82663800	*	2.8976e-14	2.92402e-10	23.9696	LOC100521763	Genebody	SNAP91	PREDICTED: clathrin coat assembly protein AP180 isoform X1 [Sus scrofa]	-	-	-	-	-	-	-
NC_010443.5	96303001	96303200	*	1.74602e-06	0.000862767	21.8782	LOC100622364	Genebody	ST8SIA5	PREDICTED: alpha-2,8-sialyltransferase 8E isoform X1 [Mustela putorius furo]	Metabolism	Global and overview maps;Glycan biosynthesis and metabolism	ko01100//Metabolic pathways;ko00604//Glycosphingolipid biosynthesis - ganglio series	K03369	-	-	-
NC_010443.5	106410401	106410600	*	3.55561e-23	1.6785e-18	26.7813	LOC100512572	Genebody	WDR7	PREDICTED: WD repeat-containing protein 7 isoform X1 [Camelus ferus]	-	-	-	-	-	-	-
NC_010443.5	107126201	107126400	*	3.60966e-11	1.47518e-07	25.9984	LOC100515000	Genebody	ANKDD1A	PREDICTED: ankyrin repeat and death domain-containing protein 1A [Sus scrofa]	-	-	-	-	-	-	-
NC_010443.5	139154801	139155000	*	3.36739e-05	0.00693842	21.3863	LOC100152265	Genebody	CERS3	PREDICTED: ceramide synthase 3 [Sus scrofa]	Metabolism;Environmental Information Processing	Lipid metabolism;Global and overview maps;Signal transduction	ko01100//Metabolic pathways;ko04071//Sphingolipid signaling pathway;ko00600//Sphingolipid metabolism	K04710	-	-	-
NC_010443.5	152797701	152797900	*	4.48483e-09	8.21221e-06	20.0115	LOC100623296	Genebody	RTTN	PREDICTED: rotatin [Balaenoptera acutorostrata scammoni]	-	-	-	-	-	-	-
NC_010443.5	165119401	165119600	*	9.78889e-09	1.5518e-05	-20.3788	LOC397260	Genebody	Smad3	mothers against decapentaplegic homolog 3 isoform 1 [Homo sapiens]	Human Diseases;Organismal Systems;Environmental Information Processing;Cellular Processes	Cell growth and death;Infectious diseases;Cellular community - eukaryotes;Endocrine system;Transport and catabolism;Cancers;Immune diseases;Endocrine and metabolic diseases;Immune system;Signal transduction	ko05200//Pathways in cancer;ko05166//HTLV-I infection;ko04144//Endocytosis;ko05205//Proteoglycans in cancer;ko05225//Hepatocellular carcinoma;ko04218//Cellular senescence;ko05161//Hepatitis B;ko04390//Hippo signaling pathway;ko05226//Gastric cancer;ko04550//Signaling pathways regulating pluripotency of stem cells;ko04310//Wnt signaling pathway;ko04371//Apelin signaling pathway;ko04926//Relaxin si…	K04500	-	-	-
NC_010443.5	167810101	167810300	*	6.7974e-07	0.00042675	-24.4856	LOC100154048	Genebody	TLE3	PREDICTED: transducin-like enhancer protein 3 isoform X2 [Jaculus jaculus]	-	-	-	-	-	-	-
NC_010443.5	175198801	175199000	*	7.46772e-33	8.89379e-28	20.7101	LOC100156355	Genebody	KLHL28	PREDICTED: kelch-like protein 28 isoform X1 [Sus scrofa]	-	-	-	-	-	-	-
NC_010443.5	175198801	175199000	*	7.46772e-33	8.89379e-28	20.7101	LOC100513707	Genebody	Togaram1	PREDICTED: protein FAM179B isoform X1 [Sus scrofa]	-	-	-	-	-	-	-
NC_010443.5	175198901	175199100	*	1.94283e-45	5.36268e-40	25.3184	LOC100513707	Genebody	Togaram1	PREDICTED: protein FAM179B isoform X1 [Sus scrofa]	-	-	-	-	-	-	-
NC_010443.5	176603501	176603700	*	1.27368e-21	4.85115e-17	24.6553	LOC100514266	Genebody	RPL10L	PREDICTED: 60S ribosomal protein L10-like [Sus scrofa]	Genetic Information Processing	Translation	ko03010//Ribosome	K02866	GO:1990904//ribonucleoprotein complex;GO:0044422//organelle part;GO:0044444//cytoplasmic part;GO:0044391//ribosomal subunit;GO:0043232//intracellular non-membrane-bounded organelle;GO:0043227//membrane-bounded organelle;GO:0005840//ribosome;GO:0005623//cell;GO:0030529//intracellular ribonucleoprotein complex;GO:0044464//cell part;GO:0015934//large ribosomal subunit;GO:0032991//macromolecular comp…	-	GO:0044699//single-organism process;GO:0043170//macromolecule metabolic process;GO:0048609//multicellular organismal reproductive process;GO:0019953//sexual reproduction;GO:0044703//multi-organism reproductive process;GO:0032504//multicellular organism reproduction;GO:0010467//gene expression;GO:0022414//reproductive process;GO:0032501//multicellular organismal process;GO:0044702//single organism…
NC_010443.5	176603601	176603800	*	8.30176e-20	2.46864e-15	29.1497	LOC100514266	Genebody	RPL10L	PREDICTED: 60S ribosomal protein L10-like [Sus scrofa]	Genetic Information Processing	Translation	ko03010//Ribosome	K02866	GO:1990904//ribonucleoprotein complex;GO:0044422//organelle part;GO:0044444//cytoplasmic part;GO:0044391//ribosomal subunit;GO:0043232//intracellular non-membrane-bounded organelle;GO:0043227//membrane-bounded organelle;GO:0005840//ribosome;GO:0005623//cell;GO:0030529//intracellular ribonucleoprotein complex;GO:0044464//cell part;GO:0015934//large ribosomal subunit;GO:0032991//macromolecular comp…	-	GO:0044699//single-organism process;GO:0043170//macromolecule metabolic process;GO:0048609//multicellular organismal reproductive process;GO:0019953//sexual reproduction;GO:0044703//multi-organism reproductive process;GO:0032504//multicellular organism reproduction;GO:0010467//gene expression;GO:0022414//reproductive process;GO:0032501//multicellular organismal process;GO:0044702//single organism…
NC_010443.5	190170301	190170500	*	1.02233e-12	6.78524e-09	23.8338	LOC100738730	Genebody	TMEM30B	PREDICTED: cell cycle control protein 50B [Sus scrofa]	-	-	-	-	-	-	-
NC_010443.5	202219701	202219900	*	3.55788e-20	1.10563e-15	20.4265	LOC100157761	Genebody	FOCAD	PREDICTED: focadhesin [Vicugna pacos]	-	-	-	-	-	-	-
NC_010443.5	208296801	208297000	*	8.95644e-20	2.65323e-15	27.9417	LOC100155995	Genebody	Nfib	PREDICTED: nuclear factor 1 B-type isoform X1 [Orcinus orca]	-	-	-	-	-	-	-
NC_010443.5	222246901	222247100	*	4.12351e-06	0.00161176	-21.5859	LOC102167387	Genebody	PIP5K1B	PREDICTED: phosphatidylinositol 4-phosphate 5-kinase type-1 beta [Sus scrofa]	Environmental Information Processing;Organismal Systems;Human Diseases;Metabolism;Cellular Processes	Global and overview maps;Immune system;Signal transduction;Cell motility;Cancers;Transport and catabolism;Cellular community - eukaryotes;Carbohydrate metabolism	ko01100//Metabolic pathways;ko04144//Endocytosis;ko04810//Regulation of actin cytoskeleton;ko04510//Focal adhesion;ko04072//Phospholipase D signaling pathway;ko04070//Phosphatidylinositol signaling system;ko05231//Choline metabolism in cancer;ko04666//Fc gamma R-mediated phagocytosis;ko00562//Inositol phosphate metabolism	K00889	-	-	-
NC_010443.5	228929801	228930000	*	8.37164e-21	2.80995e-16	32.7515	LOC100519237	Genebody	PCSK5	PREDICTED: proprotein convertase subtilisin/kexin type 5 isoform X1 [Capra hircus]	-	-	-	-	-	-	-
NC_010443.5	228929901	228930100	*	1.56875e-15	2.11529e-11	22.2164	LOC100519237	Genebody	PCSK5	PREDICTED: proprotein convertase subtilisin/kexin type 5 isoform X1 [Capra hircus]	-	-	-	-	-	-	-
NC_010443.5	238020201	238020400	*	3.08549e-33	3.83025e-28	26.9554	LOC100520354	Genebody	ZCCHC7	PREDICTED: zinc finger CCHC domain-containing protein 7 [Vicugna pacos]	Genetic Information Processing	Folding, sorting and degradation	ko03018//RNA degradation	K12597	-	-	-
NC_010443.5	238020301	238020500	*	2.96871e-45	8.09905e-40	32.3245	LOC100520354	Genebody	ZCCHC7	PREDICTED: zinc finger CCHC domain-containing protein 7 [Vicugna pacos]	Genetic Information Processing	Folding, sorting and degradation	ko03018//RNA degradation	K12597	-	-	-
NC_010443.5	238465901	238466100	*	5.3419e-33	6.56187e-28	27.1222	LOC100153190	Genebody	FRMPD1	PREDICTED: FERM and PDZ domain-containing protein 1 [Sus scrofa]	-	-	-	-	-	-	-
NC_010443.5	240202301	240202500	*	1.48116e-05	0.00397794	-20.6848	LOC100511175	Genebody	GABBR2	PREDICTED: gamma-aminobutyric acid type B receptor subunit 2 [Panthera pardus]	Environmental Information Processing;Human Diseases;Organismal Systems	Nervous system;Substance dependence;Signaling molecules and interaction;Sensory system;Endocrine system;Signal transduction	ko04080//Neuroactive ligand-receptor interaction;ko04024//cAMP signaling pathway;ko04915//Estrogen signaling pathway;ko04727//GABAergic synapse;ko05032//Morphine addiction;ko04742//Taste transduction	K04615	-	-	-
NC_010443.5	241576601	241576800	*	1.26118e-08	1.90229e-05	21.3588	LOC397479	Genebody	Nr4a3	nuclear receptor subfamily 4 group A member 3 [Sus scrofa]	Human Diseases	Cancers	ko05202//Transcriptional misregulation in cancers	K08559	-	-	-
NC_010443.5	260611901	260612100	*	3.82358e-11	1.54884e-07	22.3583	LOC100737979	Genebody	CDK5RAP2	PREDICTED: CDK5 regulatory subunit-associated protein 2 isoform X7 [Balaenoptera acutorostrata scammoni]	-	-	-	-	-	-	-
NC_010443.5	265184401	265184600	*	2.12236e-09	4.43054e-06	21.818	LOC100037992	Genebody	PSMB7	proteasome beta 7 subunit proprotein [Sus scrofa]	Genetic Information Processing	Folding, sorting and degradation	ko03050//Proteasome	K02739	-	-	-
NC_010443.5	268335501	268335700	*	3.44071e-11	1.41823e-07	20.953	LOC397096	Genebody	ENG	endoglin precursor [Sus scrofa]	-	-	-	-	-	-	-
NC_010443.5	269811001	269811200	*	1.92891e-08	2.67471e-05	23.6228	LOC100520534	Genebody	C9orf50	PREDICTED: uncharacterized protein C9orf50 homolog [Capra hircus]	-	-	-	-	-	-	-
NC_010443.5	270434501	270434700	*	4.18906e-24	2.2646e-19	47.1462	LOC100623602	Genebody	HMCN2	PREDICTED: hemicentin-2 [Orcinus orca]	-	-	-	-	-	-	-
NC_010443.5	270683701	270683900	*	1.11189e-07	0.000106822	20.0141	LOC100524188	Genebody	FUBP3	PREDICTED: far upstream element-binding protein 3 isoform X4 [Sus scrofa]	-	-	-	-	-	-	-
NC_010443.5	272441701	272441900	*	2.25363e-07	0.000184512	20.0314	LOC100513393	Genebody	DDX31	PREDICTED: probable ATP-dependent RNA helicase DDX31 [Sus scrofa]	-	-	-	-	-	-	-
NC_010443.5	272441801	272442000	*	3.71474e-15	4.59437e-11	21.6783	LOC100513393	Genebody	DDX31	PREDICTED: probable ATP-dependent RNA helicase DDX31 [Sus scrofa]	-	-	-	-	-	-	-
NC_010443.5	273101701	273101900	*	6.22533e-13	4.37826e-09	21.1552	LOC100627299	Genebody	MYMK	PREDICTED: protein myomaker [Sus scrofa]	-	-	-	-	-	-	-
NC_010443.5	273957701	273957900	*	1.26585e-12	8.15916e-09	-20.1085	LOC397533	Genebody	COL5A1	collagen alpha-1(V) chain precursor [Sus scrofa]	Organismal Systems	Digestive system	ko04974//Protein digestion and absorption	K19721	-	-	-
NC_010444.4	565901	566100	*	1.35614e-20	4.44382e-16	41.7172	LOC100511064	Genebody	CHID1	chitinase domain-containing protein 1 precursor [Sus scrofa]	-	-	-	-	-	-	-
NC_010444.4	566001	566200	*	1.59666e-21	6.03234e-17	43.1375	LOC100511064	Genebody	CHID1	chitinase domain-containing protein 1 precursor [Sus scrofa]	-	-	-	-	-	-	-
NC_010444.4	703301	703500	*	6.20148e-12	3.23835e-08	22.7024	LOC100127145	Genebody	MUC2	PREDICTED: mucin-2 [Sorex araneus]	Human Diseases	Infectious diseases;Cancers	ko05226//Gastric cancer;ko05146//Amoebiasis	K10955	-	-	-
NC_010444.4	973301	973500	*	6.0097e-05	0.0101922	20.8008	LOC110259212	Genebody	Mob2	PREDICTED: MOB kinase activator 2 isoform X1 [Bos taurus]	-	-	-	-	-	-	-
NC_010444.4	1279001	1279200	*	3.44413e-13	2.61678e-09	38.4347	LOC110259215	Genebody	LSP1	PREDICTED: pollen-specific leucine-rich repeat extensin-like protein 1 isoform X7 [Bubalus bubalis]	Human Diseases;Organismal Systems	Infectious diseases;Immune system	ko05152//Tuberculosis;ko04625//C-type lectin receptor signaling pathway	K14957	-	-	-
NC_010444.4	1279101	1279300	*	2.14463e-12	1.2945e-08	33.0951	LOC110259215	Genebody	LSP1	PREDICTED: pollen-specific leucine-rich repeat extensin-like protein 1 isoform X7 [Bubalus bubalis]	Human Diseases;Organismal Systems	Infectious diseases;Immune system	ko05152//Tuberculosis;ko04625//C-type lectin receptor signaling pathway	K14957	-	-	-
NC_010444.4	1899001	1899200	*	2.54283e-11	1.09568e-07	-22.1596	LOC397326	Genebody	KCNQ1	potassium voltage-gated channel subfamily KQT member 1 [Equus caballus]	Organismal Systems;Human Diseases	Digestive system;Nervous system;Circulatory system;Infectious diseases	ko04261//Adrenergic signaling in cardiomyocytes;ko04725//Cholinergic synapse;ko04974//Protein digestion and absorption;ko04972//Pancreatic secretion;ko04971//Gastric acid secretion;ko05110//Vibrio cholerae infection	K04926	-	-	-
NC_010444.4	1935001	1935200	*	1.76717e-10	5.64358e-07	20.2945	LOC397326	Genebody	KCNQ1	potassium voltage-gated channel subfamily KQT member 1 [Equus caballus]	Organismal Systems;Human Diseases	Digestive system;Nervous system;Circulatory system;Infectious diseases	ko04261//Adrenergic signaling in cardiomyocytes;ko04725//Cholinergic synapse;ko04974//Protein digestion and absorption;ko04972//Pancreatic secretion;ko04971//Gastric acid secretion;ko05110//Vibrio cholerae infection	K04926	-	-	-
NC_010444.4	2914101	2914300	*	7.26702e-11	2.67743e-07	21.7613	LOC102160500	Genebody	SHANK2	PREDICTED: SH3 and multiple ankyrin repeat domains protein 2 isoform X1 [Equus asinus]	Organismal Systems	Nervous system	ko04724//Glutamatergic synapse	K15009	-	-	-
NC_010444.4	4095901	4096100	*	6.97183e-07	0.000434676	21.48	LOC100523421	Genebody	TPCN2	PREDICTED: two pore calcium channel protein 2 isoform X2 [Orcinus orca]	Organismal Systems	Digestive system	ko04972//Pancreatic secretion	K14077	-	-	-
NC_010444.4	4600501	4600700	*	6.49836e-15	7.61181e-11	20.8321	LOC100524299	Genebody	LRP5	PREDICTED: low-density lipoprotein receptor-related protein 5 isoform X1 [Capra hircus]	Environmental Information Processing;Organismal Systems;Human Diseases	Cancers;Endocrine system;Signal transduction	ko05200//Pathways in cancer;ko05225//Hepatocellular carcinoma;ko04150//mTOR signaling pathway;ko05226//Gastric cancer;ko05224//Breast cancer;ko04310//Wnt signaling pathway;ko04928//Parathyroid hormone synthesis, secretion and action	K03068	-	-	-
NC_010444.4	6192101	6192300	*	2.16181e-07	0.000178814	20.6481	LOC100521836	Genebody	PACS1	PREDICTED: LOW QUALITY PROTEIN: phosphofurin acidic cluster sorting protein 1 [Sus scrofa]	-	-	-	-	-	-	-
NC_010444.4	6535501	6535700	*	1.96057e-07	0.000165887	-21.2932	LOC100511364	Genebody	Ovol2	PREDICTED: putative transcription factor Ovo-like 1 [Sus scrofa]	-	-	-	-	-	-	-
NC_010444.4	6535501	6535700	*	1.96057e-07	0.000165887	-21.2932	LOC100511545	Genebody	--	-	-	-	-	-	-	-	-
NC_010444.4	7409901	7410100	*	0.000127468	0.016592	22.2571	LOC733659	Genebody	PYGM	PREDICTED: glycogen phosphorylase, muscle form [Sus scrofa]	Cellular Processes;Organismal Systems;Metabolism;Human Diseases	Cell growth and death;Carbohydrate metabolism;Endocrine and metabolic diseases;Global and overview maps;Endocrine system	ko01100//Metabolic pathways;ko04217//Necroptosis;ko04910//Insulin signaling pathway;ko04931//Insulin resistance;ko04922//Glucagon signaling pathway;ko00500//Starch and sucrose metabolism	K00688	-	-	-
NC_010444.4	16773801	16774000	*	8.02645e-14	7.18217e-10	25.3385	LOC100519885	Genebody	CHST1	PREDICTED: carbohydrate sulfotransferase 1 [Sus scrofa]	Metabolism	Glycan biosynthesis and metabolism	ko00533//Glycosaminoglycan biosynthesis - keratan sulfate	K01022	-	-	-
NC_010444.4	20739701	20739900	*	9.8075e-09	1.55433e-05	-21.4607	LOC106509370	Genebody	LRRC4C	PREDICTED: leucine-rich repeat-containing protein 4C [Ailuropoda melanoleuca]	Organismal Systems;Environmental Information Processing	Development;Signaling molecules and interaction	ko04360//Axon guidance;ko04514//Cell adhesion molecules (CAMs)	K07523	-	-	-
NC_010444.4	25667601	25667800	*	2.26358e-14	2.3468e-10	22.4101	LOC100627068	Genebody	SLC1A2	PREDICTED: excitatory amino acid transporter 2 isoform X1 [Sus scrofa]	Human Diseases;Organismal Systems	Nervous system;Neurodegenerative diseases	ko04724//Glutamatergic synapse;ko05014//Amyotrophic lateral sclerosis (ALS)	K05613	-	-	-
NC_010444.4	39524901	39525100	*	1.4672e-20	4.78102e-16	21.3247	LOC100521067	Genebody	NAV2	PREDICTED: neuron navigator 2 [Camelus bactrianus]	-	-	-	-	-	-	-
NC_010444.4	41548401	41548600	*	9.60497e-17	1.70334e-12	29.5925	LOC100514091	Genebody	OTOG	PREDICTED: otogelin [Sus scrofa]	-	-	-	-	GO:0005737//cytoplasm;GO:0044464//cell part;GO:0044444//cytoplasmic part;GO:0005622//intracellular;GO:0005623//cell;GO:0044424//intracellular part;GO:0031012//extracellular matrix	GO:0003824//catalytic activity;GO:0004553//hydrolase activity, hydrolyzing O-glycosyl compounds;GO:0016798//hydrolase activity, acting on glycosyl bonds;GO:0016787//hydrolase activity	GO:0044710//single-organism metabolic process;GO:0071704//organic substance metabolic process;GO:0008152//metabolic process;GO:0050877//neurological system process;GO:0019566//arabinose metabolic process;GO:0019321//pentose metabolic process;GO:0044699//single-organism process;GO:0032501//multicellular organismal process;GO:0044238//primary metabolic process;GO:0005996//monosaccharide metabolic p…
NC_010444.4	48841001	48841200	*	4.52748e-30	4.37134e-25	27.3764	LOC100739522	Genebody	MRVI1	PREDICTED: protein MRVI1 isoform X1 [Sus scrofa]	Environmental Information Processing;Organismal Systems	Circulatory system;Signal transduction	ko04022//cGMP - PKG signaling pathway;ko04270//Vascular smooth muscle contraction	K12337	-	-	-
NC_010444.4	48841101	48841300	*	2.94397e-16	4.63598e-12	24.529	LOC100739522	Genebody	MRVI1	PREDICTED: protein MRVI1 isoform X1 [Sus scrofa]	Environmental Information Processing;Organismal Systems	Circulatory system;Signal transduction	ko04022//cGMP - PKG signaling pathway;ko04270//Vascular smooth muscle contraction	K12337	-	-	-
NC_010444.4	59125701	59125900	*	5.82924e-33	7.0863e-28	21.6871	LOC100523662	Genebody	CRTC1	PREDICTED: CREB-regulated transcription coactivator 1 isoform X1 [Sus scrofa]	Human Diseases	Infectious diseases	ko05166//HTLV-I infection	K15309	-	-	-
NC_010444.4	69944401	69944600	*	1.07332e-09	2.52756e-06	20.6635	LOC110259344	Genebody	Dock6	PREDICTED: dedicator of cytokinesis protein 6 isoform X3 [Ovis aries musimon]	-	-	-	-	-	-	-
NC_010444.4	70037001	70037200	*	1.15035e-46	3.50514e-41	45.1904	LOC100515771	Genebody	TMEM205	PREDICTED: transmembrane protein 205 isoform X1 [Sus scrofa]	-	-	-	-	-	-	-
NC_010444.4	70037101	70037300	*	2.05632e-47	6.60894e-42	41.122	LOC100515771	Genebody	TMEM205	PREDICTED: transmembrane protein 205 isoform X1 [Sus scrofa]	-	-	-	-	-	-	-
NC_010444.4	71302701	71302900	*	4.90537e-28	3.99617e-23	28.8555	LOC100520418	Genebody	Map2k7	PREDICTED: dual specificity mitogen-activated protein kinase kinase 7 isoform X2 [Sus scrofa]	Cellular Processes;Organismal Systems;Human Diseases;Genetic Information Processing;Environmental Information Processing	Cellular community - eukaryotes;Endocrine system;Development;Folding, sorting and degradation;Cardiovascular diseases;Infectious diseases;Immune system;Signal transduction;Nervous system	ko04010//MAPK signaling pathway;ko05169//Epstein-Barr virus infection;ko05167//Kaposi sarcoma-associated herpesvirus infection;ko05164//Influenza A;ko04530//Tight junction;ko04141//Protein processing in endoplasmic reticulum;ko05418//Fluid shear stress and atherosclerosis;ko04380//Osteoclast differentiation;ko04926//Relaxin signaling pathway;ko04722//Neurotrophin signaling pathway;ko04620//Toll-l…	K04431	-	-	-
NC_010444.4	71681601	71681800	*	6.04317e-05	0.0102306	20.8333	LOC100511004	Genebody	ARHGEF18	PREDICTED: rho guanine nucleotide exchange factor 18 isoform X1 [Bos taurus]	Cellular Processes	Cellular community - eukaryotes	ko04530//Tight junction	K21066	-	-	-
NC_010444.4	73177601	73177800	*	1.13439e-07	0.0001085	21.8328	LOC100513645	Genebody	NRTN	PREDICTED: neurturin [Ovis aries musimon]	-	-	-	-	-	-	-
NC_010444.4	77043501	77043700	*	2.59225e-40	5.43031e-35	40.8378	LOC397607	Genebody	RPS15	PREDICTED: 40S ribosomal protein S15, partial [Otolemur garnettii]	Genetic Information Processing	Translation	ko03010//Ribosome	K02958	-	-	-
NC_010444.4	77043601	77043800	*	3.26353e-45	8.80103e-40	45.1018	LOC397607	Genebody	RPS15	PREDICTED: 40S ribosomal protein S15, partial [Otolemur garnettii]	Genetic Information Processing	Translation	ko03010//Ribosome	K02958	-	-	-
NC_010444.4	82872801	82873000	*	1.87168e-07	0.000160162	-20.3961	LOC100515652	Genebody	ARHGEF28	PREDICTED: rho guanine nucleotide exchange factor 28 isoform X1 [Tursiops truncatus]	-	-	-	-	-	-	-
NC_010444.4	86536801	86537000	*	1.38156e-27	1.07688e-22	22.3718	LOC100520724	Genebody	Otp	homeobox protein orthopedia [Mus musculus]	-	-	-	-	-	-	-
NC_010444.4	115894701	115894900	*	8.51984e-10	2.08787e-06	22.7677	LOC100627271	Genebody	WDR36	PREDICTED: WD repeat-containing protein 36 [Sus scrofa]	Genetic Information Processing	Translation	ko03008//Ribosome biogenesis in eukaryotes	K14554	-	-	-
NC_010444.4	117752801	117753000	*	2.83393e-05	0.00618446	22.9101	LOC100037285	Genebody	--	PREDICTED: neuronal regeneration-related protein isoform X1 [Tursiops truncatus]	-	-	-	-	-	-	-
NC_010444.4	135612001	135612200	*	4.94167e-08	5.63507e-05	20.2977	LOC100525565	Genebody	FSTL4	PREDICTED: follistatin-related protein 4 [Camelus bactrianus]	-	-	-	-	-	-	-
NC_010444.4	142371401	142371600	*	1.83069e-06	0.00089352	20.7072	LOC100738153	Genebody	Ik	PREDICTED: protein Red [Sus scrofa]	-	-	-	-	-	-	-
NC_010444.4	144667501	144667700	*	8.47383e-10	2.07869e-06	21.376	LOC100520606	Genebody	ARHGAP26	PREDICTED: rho GTPase-activating protein 26 isoform X1 [Sus scrofa]	-	-	-	-	-	-	-
NC_010444.4	148075101	148075300	*	6.30162e-17	1.15688e-12	29.1258	LOC397089	Genebody	PPP2R2B	PREDICTED: serine/threonine-protein phosphatase 2A 55 kDa regulatory subunit B beta isoform isoform X1 [Propithecus coquereli]	Genetic Information Processing;Human Diseases;Organismal Systems;Environmental Information Processing;Cellular Processes	Nervous system;Circulatory system;Infectious diseases;Translation;Cellular community - eukaryotes;Signal transduction	ko04151//PI3K-Akt signaling pathway;ko05165//Human papillomavirus infection;ko04530//Tight junction;ko04390//Hippo signaling pathway;ko04261//Adrenergic signaling in cardiomyocytes;ko05160//Hepatitis C;ko04728//Dopaminergic synapse;ko04152//AMPK signaling pathway;ko04071//Sphingolipid signaling pathway;ko05142//Chagas disease (American trypanosomiasis);ko03015//mRNA surveillance pathway	K04354	-	-	-
NC_010444.4	149614901	149615100	*	3.51696e-07	0.000259902	-20.2763	LOC396905	Genebody	Spink10	sperm-associated acrosin inhibitor precursor [Sus scrofa]	-	-	-	-	-	-	-
NC_010444.4	149614901	149615100	*	3.51696e-07	0.000259902	-20.2763	LOC100622234	Genebody	SPINK7	PREDICTED: serine protease inhibitor Kazal-type 7-like [Sus scrofa]	-	-	-	-	-	-	-
NC_010444.4	149711101	149711300	*	1.99597e-11	8.94205e-08	20.2899	LOC100513273	Genebody	FBXO38	PREDICTED: F-box only protein 38 isoform X1 [Sus scrofa]	-	-	-	-	-	-	-
NC_010444.4	150344501	150344700	*	1.80393e-07	0.000155608	-20.3669	LOC100515194	Genebody	ABLIM3	Actin-binding LIM protein 3 [Fukomys damarensis]	Organismal Systems	Development	ko04360//Axon guidance	K07520	GO:0043226//organelle;GO:0044446//intracellular organelle part;GO:0044464//cell part;GO:0044422//organelle part;GO:0044430//cytoskeletal part;GO:0005623//cell;GO:0032432//actin filament bundle;GO:0031252//cell leading edge;GO:0044424//intracellular part;GO:0005622//intracellular;GO:0043228//non-membrane-bounded organelle;GO:0043232//intracellular non-membrane-bounded organelle;GO:0043229//intrace…	GO:0005488//binding;GO:0005515//protein binding;GO:0046872//metal ion binding;GO:0043169//cation binding;GO:0043167//ion binding;GO:0046914//transition metal ion binding;GO:0008092//cytoskeletal protein binding	GO:0065007//biological regulation;GO:0030031//cell projection assembly;GO:0022607//cellular component assembly;GO:0009987//cellular process;GO:0019219//regulation of nucleobase-containing compound metabolic process;GO:1903506//regulation of nucleic acid-templated transcription;GO:0050789//regulation of biological process;GO:0060255//regulation of macromolecule metabolic process;GO:0006996//organe…
NC_010445.4	494801	495000	*	1.19765e-05	0.00343595	21.1458	LOC100737805	Genebody	Sun1	PREDICTED: SUN domain-containing protein 1-like isoform X4 [Sus scrofa]	-	-	-	-	-	-	-
NC_010445.4	725301	725500	*	1.67624e-15	2.24603e-11	-26.7862	LOC100522484	Genebody	C7orf50	PREDICTED: uncharacterized protein C7orf50 homolog [Sus scrofa]	-	-	-	-	-	-	-
NC_010445.4	2005401	2005600	*	4.51503e-07	0.000313708	23.027	LOC100525156	Genebody	GNA12	PREDICTED: guanine nucleotide-binding protein subunit alpha-12 isoform X1 [Orcinus orca]	Cellular Processes;Environmental Information Processing;Organismal Systems;Human Diseases	Signal transduction;Cell motility;Endocrine system;Circulatory system;Cancers;Nervous system;Infectious diseases	ko05200//Pathways in cancer;ko04010//MAPK signaling pathway;ko05163//Human cytomegalovirus infection;ko04810//Regulation of actin cytoskeleton;ko04022//cGMP - PKG signaling pathway;ko04072//Phospholipase D signaling pathway;ko04270//Vascular smooth muscle contraction;ko04071//Sphingolipid signaling pathway;ko04928//Parathyroid hormone synthesis, secretion and action;ko04730//Long-term depression	K04346	-	-	-
NC_010445.4	2168901	2169100	*	7.04855e-06	0.00236494	21.1706	LOC110259837	Genebody	CARD11	PREDICTED: caspase recruitment domain-containing protein 11 isoform X1 [Bos taurus]	Organismal Systems;Environmental Information Processing	Immune system;Signal transduction	ko04064//NF-kappa B signaling pathway;ko04660//T cell receptor signaling pathway;ko04662//B cell receptor signaling pathway	K07367	-	-	-
NC_010445.4	2892801	2893000	*	1.58392e-09	3.47959e-06	20.3039	LOC100512953	Genebody	SDK1	PREDICTED: protein sidekick-1 isoform X1 [Canis lupus familiaris]	-	-	-	-	-	-	-
NC_010445.4	3874501	3874700	*	2.96156e-06	0.00126796	-20.3748	LOC100624843	Genebody	SLC29A4	PREDICTED: equilibrative nucleoside transporter 4 [Lipotes vexillifer]	-	-	-	-	-	-	-
NC_010445.4	9508401	9508600	*	2.5649e-10	7.65596e-07	21.4144	LOC100521258	Genebody	CUX1	PREDICTED: protein CASP isoform X1 [Rhinolophus sinicus]	-	-	-	-	-	-	-
NC_010445.4	9658101	9658300	*	8.78751e-06	0.00276837	20.0835	LOC100521258	Genebody	CUX1	PREDICTED: protein CASP isoform X1 [Rhinolophus sinicus]	-	-	-	-	-	-	-
NC_010445.4	16093201	16093400	*	1.38591e-18	3.41557e-14	21.2317	LOC100516854	Genebody	TYW1	PREDICTED: LOW QUALITY PROTEIN: S-adenosyl-L-methionine-dependent tRNA 4-demethylwyosine synthase [Sus scrofa]	-	-	-	-	-	-	-
NC_010445.4	22233201	22233400	*	1.29901e-08	1.94669e-05	20.2941	LOC100522792	Genebody	PRKCB	PREDICTED: protein kinase C beta type isoform X1 [Panthera pardus]	Cellular Processes;Human Diseases;Organismal Systems;Environmental Information Processing	Sensory system;Immune system;Environmental adaptation;Signal transduction;Excretory system;Circulatory system;Substance dependence;Cancers;Nervous system;Endocrine and metabolic diseases;Drug resistance;Cellular community - eukaryotes;Digestive system;Endocrine system;Infectious diseases	ko05200//Pathways in cancer;ko04010//MAPK signaling pathway;ko05163//Human cytomegalovirus infection;ko04014//Ras signaling pathway;ko04015//Rap1 signaling pathway;ko05205//Proteoglycans in cancer;ko04510//Focal adhesion;ko04020//Calcium signaling pathway;ko05164//Influenza A;ko04062//Chemokine signaling pathway;ko05206//MicroRNAs in cancer;ko05225//Hepatocellular carcinoma;ko05161//Hepatitis B;k…	K19662	-	-	-
NC_010445.4	39777701	39777900	*	8.0083e-10	1.97967e-06	20.4753	LOC100739035	Genebody	PGP	PREDICTED: LOW QUALITY PROTEIN: phosphoglycolate phosphatase [Sus scrofa]	Metabolism	Global and overview maps;Carbohydrate metabolism	ko01100//Metabolic pathways;ko01200//Carbon metabolism;ko00630//Glyoxylate and dicarboxylate metabolism	K19269	-	-	-
NC_010445.4	40002401	40002600	*	6.4173e-78	5.19182e-72	55.1105	LOC100624157	Genebody	RPS2	40S ribosomal protein S2 [Bos taurus]	Genetic Information Processing	Translation	ko03010//Ribosome	K02981	-	-	-
NC_010445.4	41259101	41259300	*	5.4926e-07	0.000363703	-20.7729	LOC100519135	Genebody	RAB11FIP3	PREDICTED: rab11 family-interacting protein 3 [Lipotes vexillifer]	Cellular Processes	Transport and catabolism	ko04144//Endocytosis	K12485	-	-	-
NC_010445.4	41259101	41259300	*	5.4926e-07	0.000363703	-20.7729	LOC110259955	Genebody	--	-	-	-	-	-	-	-	-
NC_010445.4	41345201	41345400	*	1.1138e-12	7.29941e-09	20.4652	LOC100523725	Genebody	Axin1	PREDICTED: axin-1 isoform X1 [Sus scrofa]	Environmental Information Processing;Human Diseases;Cellular Processes	Cancers;Endocrine and metabolic diseases;Infectious diseases;Cellular community - eukaryotes;Signal transduction	ko05200//Pathways in cancer;ko05165//Human papillomavirus infection;ko05225//Hepatocellular carcinoma;ko04934//Cushing syndrome;ko04390//Hippo signaling pathway;ko05226//Gastric cancer;ko05224//Breast cancer;ko04550//Signaling pathways regulating pluripotency of stem cells;ko04310//Wnt signaling pathway;ko05210//Colorectal cancer;ko05217//Basal cell carcinoma;ko05213//Endometrial cancer	K02157	-	-	-
NC_010445.4	41465901	41466100	*	1.49539e-17	3.07224e-13	21.8234	LOC100737615	Genebody	usp106	LUC7-like isoform b (predicted) [Plecturocebus moloch]	-	-	-	-	-	-	-
NC_010445.4	41538101	41538300	*	2.11854e-14	2.20617e-10	26.7268	LOC100521441	Genebody	Nprl3	PREDICTED: nitrogen permease regulator 3-like protein isoform X2 [Sus scrofa]	Environmental Information Processing	Signal transduction	ko04150//mTOR signaling pathway	K20406	-	-	-
NC_010445.4	42000701	42000900	*	4.55144e-06	0.00173171	21.8894	LOC100624746	Genebody	IARS	PREDICTED: isoleucine--tRNA ligase, cytoplasmic isoform X1 [Balaenoptera acutorostrata scammoni]	Genetic Information Processing	Translation	ko00970//Aminoacyl-tRNA biosynthesis	K01870	-	-	-
NC_010445.4	44528101	44528300	*	1.0934e-11	5.29928e-08	23.9201	LOC100519830	Genebody	ANAPC1	PREDICTED: anaphase-promoting complex subunit 1-like [Balaenoptera acutorostrata scammoni]	Cellular Processes;Genetic Information Processing;Human Diseases;Organismal Systems	Cell growth and death;Folding, sorting and degradation;Infectious diseases;Endocrine system	ko05166//HTLV-I infection;ko04120//Ubiquitin mediated proteolysis;ko04110//Cell cycle;ko04114//Oocyte meiosis;ko04914//Progesterone-mediated oocyte maturation	K03348	-	-	-
NC_010445.4	45161101	45161300	*	1.703e-08	2.422e-05	-21.729	LOC396632	Genebody	Bcl2l11	PREDICTED: bcl-2-like protein 11 isoform X1 [Tursiops truncatus]	Cellular Processes;Human Diseases;Environmental Information Processing	Drug resistance;Signal transduction;Cancers;Cell growth and death;Endocrine and metabolic diseases	ko05200//Pathways in cancer;ko04151//PI3K-Akt signaling pathway;ko05206//MicroRNAs in cancer;ko04932//Non-alcoholic fatty liver disease (NAFLD);ko04210//Apoptosis;ko04068//FoxO signaling pathway;ko05210//Colorectal cancer;ko01521//EGFR tyrosine kinase inhibitor resistance;ko04215//Apoptosis - multiple species	K16341	-	-	-
NC_010445.4	83407001	83407200	*	1.95236e-17	3.93863e-13	34.3177	LOC100526164	Genebody	FANCL	PREDICTED: E3 ubiquitin-protein ligase FANCL [Vicugna pacos]	Genetic Information Processing	Replication and repair;Folding, sorting and degradation	ko04120//Ubiquitin mediated proteolysis;ko03460//Fanconi anemia pathway	K10606	-	-	-
NC_010445.4	118371201	118371400	*	6.50972e-15	7.62131e-11	-20.7672	LOC100520131	Genebody	OSR1	PREDICTED: protein odd-skipped-related 1 [Equus przewalskii]	-	-	-	-	-	-	-
NC_010445.4	125001501	125001700	*	6.49317e-07	0.000412239	21.3691	LOC100170845	Genebody	Lpin1	PREDICTED: phosphatidate phosphatase LPIN1 isoform X1 [Sus scrofa]	Metabolism;Environmental Information Processing	Signal transduction;Global and overview maps;Lipid metabolism	ko01100//Metabolic pathways;ko04150//mTOR signaling pathway;ko00564//Glycerophospholipid metabolism;ko00561//Glycerolipid metabolism	K15728	-	-	-
NC_010445.4	127042901	127043100	*	1.25358e-06	0.000674203	-20.7751	LOC100513350	Genebody	ASAP2	PREDICTED: arf-GAP with SH3 domain, ANK repeat and PH domain-containing protein 2 isoform X6 [Sus scrofa]	Organismal Systems;Cellular Processes	Transport and catabolism;Immune system	ko04144//Endocytosis;ko04666//Fc gamma R-mediated phagocytosis	K12488	-	-	-
NC_010445.4	132028201	132028400	*	2.19363e-12	1.32136e-08	29.5239	LOC100626723	Genebody	Myt1l	PREDICTED: myelin transcription factor 1-like protein isoform X1 [Cebus capucinus imitator]	-	-	-	-	-	-	-
NC_010446.5	277201	277400	*	1.28856e-16	2.20833e-12	22.5482	LOC100157299	Genebody	C8orf82	PREDICTED: UPF0598 protein C8orf82 homolog [Lipotes vexillifer]	-	-	-	-	-	-	-
NC_010446.5	735201	735400	*	5.57067e-10	1.46409e-06	21.5945	LOC110260403	Genebody	Plec	PREDICTED: plectin isoform X1 [Ceratotherium simum simum]	-	-	-	-	-	-	-
NC_010446.5	744701	744900	*	0.000117128	0.0157218	-20.7842	LOC110260403	Genebody	Plec	PREDICTED: plectin isoform X1 [Ceratotherium simum simum]	-	-	-	-	-	-	-
NC_010446.5	1745201	1745400	*	5.64569e-09	9.89166e-06	22.3871	LOC110260205	Genebody	TSNARE1	PREDICTED: t-SNARE domain-containing protein 1 isoform X5 [Equus asinus]	-	-	-	-	-	-	-
NC_010446.5	1778701	1778900	*	5.95997e-13	4.21564e-09	20.0916	LOC110260205	Genebody	TSNARE1	PREDICTED: t-SNARE domain-containing protein 1 isoform X5 [Equus asinus]	-	-	-	-	-	-	-
NC_010446.5	2316601	2316800	*	4.46381e-13	3.2841e-09	25.5557	LOC100517649	Genebody	MROH5	PREDICTED: maestro heat-like repeat family member 5 [Odobenus rosmarus divergens]	-	-	-	-	-	-	-
NC_010446.5	2865101	2865300	*	1.8804e-15	2.49394e-11	22.7399	LOC102167153	Genebody	Ptk2	PREDICTED: focal adhesion kinase 1 isoform X1 [Balaenoptera acutorostrata scammoni]	Human Diseases;Organismal Systems;Environmental Information Processing;Cellular Processes	Immune system;Cell motility;Signal transduction;Cancers;Cellular community - eukaryotes;Drug resistance;Development;Cardiovascular diseases;Infectious diseases	ko05200//Pathways in cancer;ko04151//PI3K-Akt signaling pathway;ko05165//Human papillomavirus infection;ko05163//Human cytomegalovirus infection;ko04810//Regulation of actin cytoskeleton;ko05205//Proteoglycans in cancer;ko04510//Focal adhesion;ko05202//Transcriptional misregulation in cancers;ko04062//Chemokine signaling pathway;ko04360//Axon guidance;ko05418//Fluid shear stress and atheroscleros…	K05725	-	-	-
NC_010446.5	3311701	3311900	*	4.44733e-18	9.99456e-14	30.578	LOC100152043	Genebody	TRAPPC9	PREDICTED: trafficking protein particle complex subunit 9 [Sus scrofa]	-	-	-	-	-	-	-
NC_010446.5	3311801	3312000	*	1.27858e-09	2.91656e-06	22.4828	LOC100152043	Genebody	TRAPPC9	PREDICTED: trafficking protein particle complex subunit 9 [Sus scrofa]	-	-	-	-	-	-	-
NC_010446.5	3395801	3396000	*	1.22433e-15	1.6957e-11	26.669	LOC100152043	Genebody	TRAPPC9	PREDICTED: trafficking protein particle complex subunit 9 [Sus scrofa]	-	-	-	-	-	-	-
NC_010446.5	3395901	3396100	*	1.09574e-09	2.56774e-06	21.1942	LOC100152043	Genebody	TRAPPC9	PREDICTED: trafficking protein particle complex subunit 9 [Sus scrofa]	-	-	-	-	-	-	-
NC_010446.5	8063101	8063300	*	7.08271e-08	7.48197e-05	-21.7875	LOC100156071	Genebody	NDRG1	PREDICTED: protein NDRG1 [Vicugna pacos]	-	-	-	-	-	-	-
NC_010446.5	36221901	36222100	*	6.10248e-19	1.57857e-14	20.4083	LOC100153958	Genebody	PABPC1	polyadenylate-binding protein 1 [Bos taurus]	Genetic Information Processing	Translation;Folding, sorting and degradation	ko03013//RNA transport;ko03015//mRNA surveillance pathway;ko03018//RNA degradation	K13126	-	-	-
NC_010446.5	68882701	68882900	*	1.02164e-08	1.60655e-05	20.4887	LOC100127143	Genebody	PDE7A	PREDICTED: high affinity cAMP-specific 3',5'-cyclic phosphodiesterase 7A [Condylura cristata]	Human Diseases;Metabolism	Substance dependence;Nucleotide metabolism	ko00230//Purine metabolism;ko05032//Morphine addiction	K18436	-	-	-
NC_010446.5	77772101	77772300	*	5.29625e-11	2.04443e-07	20.7231	LOC100154114	Genebody	ST18	PREDICTED: LOW QUALITY PROTEIN: suppression of tumorigenicity 18 protein [Sus scrofa]	-	-	-	-	-	-	-
NC_010446.5	96090801	96091000	*	1.19656e-27	9.38919e-23	40.2333	LOC100156358	Genebody	S100A4	PREDICTED: protein S100-A4 isoform X1 [Sus scrofa]	-	-	-	-	-	-	-
NC_010446.5	96090901	96091100	*	3.8347e-35	5.62311e-30	27.5314	LOC100156358	Genebody	S100A4	PREDICTED: protein S100-A4 isoform X1 [Sus scrofa]	-	-	-	-	-	-	-
NC_010446.5	103480001	103480200	*	8.08555e-07	0.000485447	21.133	LOC100157401	Genebody	VTCN1	PREDICTED: V-set domain-containing T-cell activation inhibitor 1 isoform X1 [Sus scrofa]	Environmental Information Processing	Signaling molecules and interaction	ko04514//Cell adhesion molecules (CAMs)	K06747	-	-	-
NC_010446.5	103480101	103480300	*	3.41655e-21	1.21638e-16	23.2308	LOC100157401	Genebody	VTCN1	PREDICTED: V-set domain-containing T-cell activation inhibitor 1 isoform X1 [Sus scrofa]	Environmental Information Processing	Signaling molecules and interaction	ko04514//Cell adhesion molecules (CAMs)	K06747	-	-	-
NC_010446.5	123664301	123664500	*	5.61054e-20	1.70732e-15	25.3115	LOC100153143	Genebody	BCAR3	PREDICTED: breast cancer anti-estrogen resistance protein 3 isoform X1 [Sus scrofa]	-	-	-	-	-	-	-
NC_010446.5	126853001	126853200	*	8.03472e-10	1.98457e-06	25.8497	LOC100737439	Genebody	LRRC8D	PREDICTED: volume-regulated anion channel subunit LRRC8D [Sus scrofa]	-	-	-	-	-	-	-
NC_010446.5	130172201	130172400	*	7.58349e-10	1.89563e-06	22.3425	LOC102157845	Genebody	COL24A1	PREDICTED: collagen alpha-1(XXIV) chain isoform X1 [Balaenoptera acutorostrata scammoni]	Organismal Systems	Digestive system	ko04974//Protein digestion and absorption	K19721	-	-	-
NC_010447.5	515601	515800	*	4.73814e-07	0.000325523	20.9395	LOC100519488	Genebody	MOV10L1	PREDICTED: RNA helicase Mov10l1 [Capra hircus]	-	-	-	-	-	-	-
NC_010447.5	1442601	1442800	*	6.72386e-08	7.17918e-05	-20.1798	LOC110260606	Genebody	Fam19a5	PREDICTED: protein FAM19A5 isoform X1 [Ceratotherium simum simum]	-	-	-	-	-	-	-
NC_010447.5	2712301	2712500	*	2.24673e-07	0.000184117	22.8376	LOC100625790	Genebody	TBC1D22A	PREDICTED: TBC1 domain family member 22A [Sus scrofa]	-	-	-	-	-	-	-
NC_010447.5	2751201	2751400	*	7.24152e-13	5.00886e-09	21.4617	LOC100625790	Genebody	TBC1D22A	PREDICTED: TBC1 domain family member 22A [Sus scrofa]	-	-	-	-	-	-	-
NC_010447.5	8326601	8326800	*	9.49861e-10	2.28524e-06	21.3789	LOC100155438	Genebody	Fam83f	PREDICTED: protein FAM83F [Sus scrofa]	-	-	-	-	-	-	-
NC_010447.5	8453301	8453500	*	1.25364e-08	1.89357e-05	29.2864	LOC100519254	Genebody	ENTHD1	PREDICTED: ENTH domain-containing protein 1 isoform X1 [Sus scrofa]	-	-	-	-	-	-	-
NC_010447.5	8781101	8781300	*	3.42468e-06	0.00140942	21.7474	LOC100625969	Genebody	MGAT3	PREDICTED: beta-1,4-mannosyl-glycoprotein 4-beta-N-acetylglucosaminyltransferase isoform X1 [Odobenus rosmarus divergens]	Metabolism	Glycan biosynthesis and metabolism;Global and overview maps	ko01100//Metabolic pathways;ko00510//N-Glycan biosynthesis	K00737	-	-	-
NC_010447.5	9659401	9659600	*	4.18099e-06	0.00162842	20.444	LOC100157699	Genebody	TMEM184B	PREDICTED: transmembrane protein 184B isoform X1 [Sus scrofa]	-	-	-	-	-	-	-
NC_010447.5	10376801	10377000	*	8.00153e-07	0.00048171	20.7012	LOC100511563	Genebody	ELFN2	PREDICTED: protein phosphatase 1 regulatory subunit 29 [Sus scrofa]	-	-	-	-	-	-	-
NC_010447.5	11927801	11928000	*	6.2024e-09	1.06734e-05	21.7707	LOC100518305	Genebody	APOL6	PREDICTED: apolipoprotein L6 isoform X1 [Sus scrofa]	Human Diseases	Infectious diseases	ko05143//African trypanosomiasis	K14480	-	-	-
NC_010447.5	15896601	15896800	*	1.70144e-63	8.8709e-58	27.8719	LOC100517651	Genebody	RACGAP1	PREDICTED: rac GTPase-activating protein 1 [Vicugna pacos]	-	-	-	-	-	-	-
NC_010447.5	15896701	15896900	*	1.70395e-84	1.73818e-78	31.3507	LOC100517651	Genebody	RACGAP1	PREDICTED: rac GTPase-activating protein 1 [Vicugna pacos]	-	-	-	-	-	-	-
NC_010447.5	22459101	22459300	*	4.21312e-06	0.00163718	-21.0911	LOC100514839	Genebody	LRP1	PREDICTED: prolow-density lipoprotein receptor-related protein 1 [Balaenoptera acutorostrata scammoni]	Organismal Systems;Human Diseases	Neurodegenerative diseases;Digestive system;Infectious diseases	ko05010//Alzheimer disease;ko05144//Malaria;ko04979//Cholesterol metabolism	K04550	GO:0044425//membrane part;GO:0030054//cell junction;GO:0005912//adherens junction;GO:0005622//intracellular;GO:0043234//protein complex;GO:0044424//intracellular part;GO:0044437//vacuolar part;GO:0005774//vacuolar membrane;GO:0043226//organelle;GO:0044422//organelle part;GO:0031224//intrinsic component of membrane;GO:0005773//vacuole;GO:0044446//intracellular organelle part;GO:0016020//membrane;G…	GO:0005488//binding;GO:1901363//heterocyclic compound binding;GO:0005515//protein binding;GO:0003723//RNA binding;GO:0003676//nucleic acid binding;GO:0097159//organic cyclic compound binding	GO:0071704//organic substance metabolic process;GO:0032501//multicellular organismal process;GO:0032371//regulation of sterol transport;GO:1901360//organic cyclic compound metabolic process;GO:0072359//circulatory system development;GO:0050790//regulation of catalytic activity;GO:0065009//regulation of molecular function;GO:0006909//phagocytosis;GO:0001944//vasculature development;GO:0051179//loc…
NC_010447.5	24821401	24821600	*	1.1192e-18	2.79943e-14	23.6429	LOC100158241	Genebody	SLC16A7	PREDICTED: monocarboxylate transporter 2 [Sus scrofa]	-	-	-	-	-	-	-
NC_010447.5	65915401	65915600	*	3.40647e-13	2.59657e-09	21.2209	LOC100153309	Genebody	C12orf4	protein C12orf4 homolog isoform 2 [Sus scrofa]	-	-	-	-	-	-	-
NC_010447.5	66100201	66100400	*	2.78779e-27	2.1445e-22	30.6865	LOC397162	Genebody	CCND2	G1/S-specific cyclin-D2 [Sus scrofa]	Environmental Information Processing;Human Diseases;Organismal Systems;Cellular Processes	Signal transduction;Endocrine system;Cellular community - eukaryotes;Infectious diseases;Cancers;Cell growth and death	ko05200//Pathways in cancer;ko04151//PI3K-Akt signaling pathway;ko05165//Human papillomavirus infection;ko05166//HTLV-I infection;ko04510//Focal adhesion;ko05203//Viral carcinogenesis;ko05202//Transcriptional misregulation in cancers;ko04630//Jak-STAT signaling pathway;ko05206//MicroRNAs in cancer;ko04218//Cellular senescence;ko05162//Measles;ko04390//Hippo signaling pathway;ko04310//Wnt signalin…	K10151	-	-	-
NC_010447.5	66100301	66100500	*	8.15058e-36	1.27486e-30	29.3542	LOC397162	Genebody	CCND2	G1/S-specific cyclin-D2 [Sus scrofa]	Environmental Information Processing;Human Diseases;Organismal Systems;Cellular Processes	Signal transduction;Endocrine system;Cellular community - eukaryotes;Infectious diseases;Cancers;Cell growth and death	ko05200//Pathways in cancer;ko04151//PI3K-Akt signaling pathway;ko05165//Human papillomavirus infection;ko05166//HTLV-I infection;ko04510//Focal adhesion;ko05203//Viral carcinogenesis;ko05202//Transcriptional misregulation in cancers;ko04630//Jak-STAT signaling pathway;ko05206//MicroRNAs in cancer;ko04218//Cellular senescence;ko05162//Measles;ko04390//Hippo signaling pathway;ko04310//Wnt signalin…	K10151	-	-	-
NC_010447.5	67799501	67799700	*	1.51589e-07	0.000135883	21.5166	LOC110260758	Genebody	B4GALNT3	PREDICTED: beta-1,4-N-acetylgalactosaminyltransferase 3 [Equus asinus]	Metabolism	Global and overview maps	ko01100//Metabolic pathways	K09656	-	-	-
NC_010447.5	69479301	69479500	*	5.35363e-07	0.000356706	-25.9914	LOC100518910	Genebody	IL17RA	PREDICTED: LOW QUALITY PROTEIN: interleukin-17 receptor A, partial [Camelus dromedarius]	Organismal Systems;Environmental Information Processing	Immune system;Signaling molecules and interaction	ko04060//Cytokine-cytokine receptor interaction;ko04657//IL-17 signaling pathway	K05164	-	-	-
NC_010447.5	80863201	80863400	*	4.37912e-07	0.000306777	-24.498	LOC100521556	Genebody	STAB2	PREDICTED: stabilin-2 [Orcinus orca]	-	-	-	-	-	-	-
NC_010447.5	80863201	80863400	*	4.37912e-07	0.000306777	-24.498	LOC110260598	Genebody	--	PREDICTED: breast carcinoma-amplified sequence 4 [Xenopus tropicalis]	-	-	-	-	-	-	-
NC_010447.5	82493301	82493500	*	1.28196e-14	1.3957e-10	24.9246	LOC100523378	Genebody	SYCP3	PREDICTED: synaptonemal complex protein 3 isoform X2 [Sus scrofa]	Genetic Information Processing	Replication and repair	ko03440//Homologous recombination	K19528	-	-	-
NC_010447.5	98783001	98783200	*	1.08312e-07	0.000104658	21.7019	LOC100620150	Genebody	TMTC2	PREDICTED: transmembrane and TPR repeat-containing protein 2 isoform X1 [Ursus maritimus]	-	-	-	-	-	-	-
NC_010448.4	1051601	1051800	*	2.89319e-19	7.85647e-15	40.1658	LOC110260884	Genebody	Zc3h18	PREDICTED: zinc finger CCCH domain-containing protein 18 isoform X1 [Capra hircus]	-	-	-	-	-	-	-
NC_010448.4	1101801	1102000	*	1.17156e-08	1.79443e-05	20.4521	LOC110260886	Genebody	ZFPM1	PREDICTED: zinc finger protein ZFPM1 isoform X2 [Ovis aries musimon]	-	-	-	-	-	-	-
NC_010448.4	1671101	1671300	*	6.6826e-05	0.0109296	21.8667	LOC100511452	Genebody	Klhdc4	kelch domain-containing protein 4 [Sus scrofa]	-	-	-	-	-	-	-
NC_010448.4	4259701	4259900	*	1.06351e-10	3.69536e-07	20.5136	LOC100514770	Genebody	ATP2C2	PREDICTED: calcium-transporting ATPase type 2C member 2 isoform X1 [Sus scrofa]	-	-	-	-	GO:0016020//membrane;GO:0044425//membrane part;GO:0031224//intrinsic component of membrane	GO:0003824//catalytic activity;GO:0036094//small molecule binding;GO:0001882//nucleoside binding;GO:0043167//ion binding;GO:0042623//ATPase activity, coupled;GO:0005215//transporter activity;GO:0022804//active transmembrane transporter activity;GO:0097367//carbohydrate derivative binding;GO:0016462//pyrophosphatase activity;GO:0043169//cation binding;GO:0016887//ATPase activity;GO:0032550//purine…	GO:0006810//transport;GO:0051179//localization;GO:0030001//metal ion transport;GO:1902578//single-organism localization;GO:0006812//cation transport;GO:0070838//divalent metal ion transport;GO:0072511//divalent inorganic cation transport;GO:0044699//single-organism process;GO:0006811//ion transport;GO:0044765//single-organism transport;GO:0051234//establishment of localization;GO:0006816//calcium…
NC_010448.4	4879201	4879400	*	2.27241e-15	2.96196e-11	21.9638	LOC100126163	Genebody	CDH13	cadherin-13 precursor [Sus scrofa]	-	-	-	-	-	-	-
NC_010448.4	5701601	5701800	*	5.24076e-39	1.02466e-33	21.1639	LOC100126163	Genebody	CDH13	cadherin-13 precursor [Sus scrofa]	-	-	-	-	-	-	-
NC_010448.4	6834201	6834400	*	6.34387e-08	6.85551e-05	-21.9479	LOC100518307	Genebody	CMIP	PREDICTED: c-Maf-inducing protein [Bubalus bubalis]	-	-	-	-	-	-	-
NC_010448.4	7597801	7598000	*	3.37375e-13	2.57918e-09	-21.8478	LOC100627470	Genebody	CDYL2	PREDICTED: chromodomain Y-like protein 2 [Rousettus aegyptiacus]	-	-	-	-	-	-	-
NC_010448.4	9068001	9068200	*	7.5648e-85	8.06752e-79	60.1584	LOC100518839	Genebody	WWOX	PREDICTED: WW domain-containing oxidoreductase [Sus scrofa]	-	-	-	-	-	-	-
NC_010448.4	9068101	9068300	*	1.26869e-43	3.30734e-38	31.7585	LOC100518839	Genebody	WWOX	PREDICTED: WW domain-containing oxidoreductase [Sus scrofa]	-	-	-	-	-	-	-
NC_010448.4	12122601	12122800	*	4.27507e-28	3.51935e-23	28.0908	LOC100521968	Genebody	Gabarapl2	gamma-aminobutyric acid receptor-associated protein-like 2 [Homo sapiens]	Cellular Processes;Organismal Systems;Human Diseases;Environmental Information Processing	Immune system;Signal transduction;Nervous system;Transport and catabolism;Infectious diseases	ko05167//Kaposi sarcoma-associated herpesvirus infection;ko04621//NOD-like receptor signaling pathway;ko04371//Apelin signaling pathway;ko04068//FoxO signaling pathway;ko04140//Autophagy - animal;ko04727//GABAergic synapse;ko04137//Mitophagy - animal;ko04136//Autophagy - other eukaryotes	K08341	-	-	-
NC_010448.4	12122701	12122900	*	2.54629e-26	1.75709e-21	21.2771	LOC100521968	Genebody	Gabarapl2	gamma-aminobutyric acid receptor-associated protein-like 2 [Homo sapiens]	Cellular Processes;Organismal Systems;Human Diseases;Environmental Information Processing	Immune system;Signal transduction;Nervous system;Transport and catabolism;Infectious diseases	ko05167//Kaposi sarcoma-associated herpesvirus infection;ko04621//NOD-like receptor signaling pathway;ko04371//Apelin signaling pathway;ko04068//FoxO signaling pathway;ko04140//Autophagy - animal;ko04727//GABAergic synapse;ko04137//Mitophagy - animal;ko04136//Autophagy - other eukaryotes	K08341	-	-	-
NC_010448.4	27557001	27557200	*	5.7363e-08	6.34118e-05	-20.3331	LOC100623621	Genebody	CA7	PREDICTED: carbonic anhydrase 7 [Equus asinus]	Metabolism	Energy metabolism	ko00910//Nitrogen metabolism	K01672	-	-	-
NC_010448.4	31048401	31048600	*	1.24427e-10	4.21075e-07	20.9871	LOC100518611	Genebody	IRX3	PREDICTED: LOW QUALITY PROTEIN: iroquois-class homeodomain protein IRX-3 [Sus scrofa]	-	-	-	-	-	-	-
NC_010448.4	34297901	34298100	*	2.15029e-07	0.000178093	21.0222	LOC100626194	Genebody	NKD1	PREDICTED: protein naked cuticle homolog 1 [Capra hircus]	Environmental Information Processing	Signal transduction	ko04390//Hippo signaling pathway;ko04310//Wnt signaling pathway	K03213	-	-	-
NC_010448.4	34752101	34752300	*	1.28103e-22	5.64953e-18	22.7119	LOC110260964	Genebody	HEATR3	PREDICTED: HEAT repeat-containing protein 3 [Lipotes vexillifer]	-	-	-	-	-	-	-
NC_010448.4	34752201	34752400	*	2.00183e-21	7.36159e-17	21.6347	LOC110260964	Genebody	HEATR3	PREDICTED: HEAT repeat-containing protein 3 [Lipotes vexillifer]	-	-	-	-	-	-	-
NC_010448.4	42177801	42178000	*	4.71109e-09	8.52736e-06	-24.617	LOC110261352	Genebody	--	-	-	-	-	-	-	-	-
NC_010448.4	42266901	42267100	*	8.41712e-16	1.21229e-11	22.939	LOC110261352	Genebody	--	-	-	-	-	-	-	-	-
NC_010448.4	42917101	42917300	*	7.33111e-14	6.65129e-10	22.5252	LOC100525924	Genebody	GPATCH1	PREDICTED: G patch domain-containing protein 1 [Sus scrofa]	-	-	-	-	-	-	-
NC_010448.4	44560401	44560600	*	8.34889e-08	8.53671e-05	20.5591	LOC102159288	Genebody	--	PREDICTED: translation initiation factor IF-2-like [Sus scrofa]	-	-	-	-	-	-	-
NC_010448.4	47681801	47682000	*	1.20436e-30	1.19732e-25	44.1054	LOC102163514	Genebody	RINL	PREDICTED: ras and Rab interactor-like protein isoform X1 [Orcinus orca]	-	-	-	-	-	-	-
NC_010448.4	47681901	47682100	*	7.86431e-10	1.95251e-06	20.611	LOC102163514	Genebody	RINL	PREDICTED: ras and Rab interactor-like protein isoform X1 [Orcinus orca]	-	-	-	-	-	-	-
NC_010448.4	48320701	48320900	*	6.6261e-10	1.69256e-06	21.4928	LOC100626002	Genebody	FBL	IgGFc-binding protein [Myotis brandtii]	Genetic Information Processing	Translation	ko03008//Ribosome biogenesis in eukaryotes	K14563	-	-	-
NC_010448.4	48851001	48851200	*	4.58947e-09	8.35492e-06	20.7926	LOC100627785	Genebody	LTBP4	PREDICTED: latent-transforming growth factor beta-binding protein 4 [Bison bison bison]	-	-	-	-	-	-	-
NC_010448.4	51309501	51309700	*	1.16504e-25	7.38762e-21	28.446	LOC100738241	Genebody	BCAM	PREDICTED: basal cell adhesion molecule isoform X1 [Sus scrofa]	-	-	-	-	-	-	-
NC_010448.4	52658201	52658400	*	2.97147e-11	1.2508e-07	20.4629	LOC641348	Genebody	SLC1A5	PREDICTED: neutral amino acid transporter B(0) [Sus scrofa]	Human Diseases;Organismal Systems	Cancers;Digestive system	ko04974//Protein digestion and absorption;ko05230//Central carbon metabolism in cancer	K05616	-	-	-
NC_010448.4	54431301	54431500	*	7.18788e-05	0.0114585	20.303	LOC100624694	Genebody	CD37	PREDICTED: leukocyte antigen CD37 isoform X1 [Vicugna pacos]	Organismal Systems	Immune system	ko04640//Hematopoietic cell lineage	K06475	-	-	-
NC_010448.4	55922301	55922500	*	8.97745e-17	1.60418e-12	32.0771	LOC100622613	Genebody	RPS9	40S ribosomal protein S9 isoform a [Homo sapiens]	Genetic Information Processing	Translation	ko03010//Ribosome	K02997	-	-	-
NC_010448.4	55922401	55922600	*	6.31828e-18	1.38283e-13	32.1565	LOC100622613	Genebody	RPS9	40S ribosomal protein S9 isoform a [Homo sapiens]	Genetic Information Processing	Translation	ko03010//Ribosome	K02997	-	-	-
NC_010448.4	56230201	56230400	*	2.10613e-11	9.33042e-08	-21.4638	LOC100518074	Genebody	Prkcg	PREDICTED: protein kinase C gamma type [Sus scrofa]	Cellular Processes;Human Diseases;Organismal Systems;Environmental Information Processing	Digestive system;Endocrine system;Drug resistance;Cellular community - eukaryotes;Infectious diseases;Signal transduction;Immune system;Sensory system;Environmental adaptation;Substance dependence;Excretory system;Circulatory system;Cancers;Nervous system	ko05200//Pathways in cancer;ko04010//MAPK signaling pathway;ko05163//Human cytomegalovirus infection;ko04014//Ras signaling pathway;ko04015//Rap1 signaling pathway;ko05205//Proteoglycans in cancer;ko04510//Focal adhesion;ko04020//Calcium signaling pathway;ko05206//MicroRNAs in cancer;ko05225//Hepatocellular carcinoma;ko05161//Hepatitis B;ko04150//mTOR signaling pathway;ko04723//Retrograde endocan…	K19663	-	-	-
NC_010448.4	59734401	59734600	*	4.69971e-07	0.000323565	20.9101	LOC100738374	Genebody	ZNF865	PREDICTED: LOW QUALITY PROTEIN: zinc finger protein 865, partial [Sus scrofa]	-	-	-	-	-	-	-
NC_010448.4	64757701	64757900	*	4.71858e-06	0.00177786	20.656	LOC100624476	Genebody	PRDM16	PREDICTED: PR domain zinc finger protein 16 isoform X1 [Bos taurus]	Organismal Systems	Environmental adaptation	ko04714//Thermogenesis	K22410	-	-	-
NC_010448.4	68241101	68241300	*	4.12779e-09	7.68011e-06	24.6682	LOC102160515	Genebody	Camta1	PREDICTED: calmodulin-binding transcription activator 1 isoform X1 [Canis lupus familiaris]	-	-	-	-	-	-	-
NC_010448.4	68348801	68349000	*	3.88495e-09	7.30592e-06	21.8419	LOC102160515	Genebody	Camta1	PREDICTED: calmodulin-binding transcription activator 1 isoform X1 [Canis lupus familiaris]	-	-	-	-	-	-	-
NC_010448.4	69494401	69494600	*	1.21159e-08	1.84228e-05	20.9968	LOC100625966	Genebody	SLC2A7	PREDICTED: solute carrier family 2, facilitated glucose transporter member 7 [Rhinolophus sinicus]	-	-	-	-	-	-	-
NC_010448.4	70434401	70434600	*	2.02443e-05	0.00492643	22.8545	LOC100737278	Genebody	UBE4B	PREDICTED: ubiquitin conjugation factor E4 B isoform X1 [Camelus ferus]	Genetic Information Processing	Folding, sorting and degradation	ko04141//Protein processing in endoplasmic reticulum;ko04120//Ubiquitin mediated proteolysis	K10597	-	-	-
NC_010448.4	78573901	78574100	*	1.42016e-19	4.05843e-15	39.6291	LOC100515085	Genebody	VWA5B1	PREDICTED: von Willebrand factor A domain-containing protein 5B1 [Vicugna pacos]	-	-	-	-	-	-	-
NC_010448.4	91718401	91718600	*	1.35352e-06	0.000713657	-22.5844	LOC110261144	Genebody	KIAA0319L	PREDICTED: dyslexia-associated protein KIAA0319-like protein homolog isoform X1 [Balaenoptera acutorostrata scammoni]	-	-	-	-	-	-	-
NC_010448.4	91975401	91975600	*	6.93177e-22	2.74718e-17	24.4378	LOC100499507	Genebody	AGO4	PREDICTED: protein argonaute-4 [Vicugna pacos]	-	-	-	-	-	-	-
NC_010448.4	91975501	91975700	*	2.80201e-16	4.46003e-12	22.1057	LOC100499507	Genebody	AGO4	PREDICTED: protein argonaute-4 [Vicugna pacos]	-	-	-	-	-	-	-
NC_010448.4	103696301	103696500	*	6.95989e-19	1.79049e-14	-22.2601	LOC100187579	Genebody	LPIN2	phosphatidate phosphatase LPIN2 [Sus scrofa]	Environmental Information Processing;Metabolism	Signal transduction;Global and overview maps;Lipid metabolism	ko01100//Metabolic pathways;ko04150//mTOR signaling pathway;ko00564//Glycerophospholipid metabolism;ko00561//Glycerolipid metabolism	K15728	-	-	-
NC_010448.4	108589801	108590000	*	5.48062e-10	1.44398e-06	21.1046	LOC100511642	Genebody	LAMA3	PREDICTED: laminin subunit alpha-3 isoform X1 [Tursiops truncatus]	Cellular Processes;Metabolism;Human Diseases;Environmental Information Processing	Cancers;Infectious diseases;Signaling molecules and interaction;Global and overview maps;Cellular community - eukaryotes;Signal transduction	ko01100//Metabolic pathways;ko05200//Pathways in cancer;ko04151//PI3K-Akt signaling pathway;ko05165//Human papillomavirus infection;ko04510//Focal adhesion;ko05146//Amoebiasis;ko05145//Toxoplasmosis;ko05222//Small cell lung cancer;ko04512//ECM-receptor interaction	K06240	-	-	-
NC_010448.4	127951801	127952000	*	1.22967e-28	1.06068e-23	24.8447	LOC100152541	Genebody	PQLC1	PREDICTED: PQ-loop repeat-containing protein 1 isoform X1 [Sus scrofa]	-	-	-	-	-	-	-
NC_010448.4	127951901	127952100	*	4.55395e-21	1.58289e-16	24.8175	LOC100152541	Genebody	PQLC1	PREDICTED: PQ-loop repeat-containing protein 1 isoform X1 [Sus scrofa]	-	-	-	-	-	-	-
NC_010448.4	136129301	136129500	*	8.17511e-32	8.63984e-27	39.8849	LOC606750	Genebody	PIGK	GPI-anchor transamidase precursor [Sus scrofa]	Metabolism	Glycan biosynthesis and metabolism;Global and overview maps	ko01100//Metabolic pathways;ko00563//Glycosylphosphatidylinositol(GPI)-anchor biosynthesis	K05290	-	-	-
NC_010448.4	146517201	146517400	*	8.23902e-16	1.18883e-11	-20.2973	LOC100037941	Genebody	PDE4B	cAMP-specific 3',5'-cyclic phosphodiesterase 4B isoform 1 [Sus scrofa]	Environmental Information Processing;Human Diseases;Metabolism;Organismal Systems	Nucleotide metabolism;Substance dependence;Signal transduction;Endocrine system	ko04024//cAMP signaling pathway;ko00230//Purine metabolism;ko04928//Parathyroid hormone synthesis, secretion and action;ko05032//Morphine addiction	K13293	-	-	-
NC_010448.4	154183801	154184000	*	5.32485e-25	3.21161e-20	33.9932	LOC100037307	Genebody	DAB1	PREDICTED: disabled homolog 1 isoform X1 [Capra hircus]	-	-	-	-	-	-	-
NC_010448.4	157916201	157916400	*	5.54687e-08	6.17298e-05	20.8837	LOC100627329	Genebody	SSBP3	PREDICTED: single-stranded DNA-binding protein 3 [Bubalus bubalis]	-	-	-	-	-	-	-
NC_010448.4	158022601	158022800	*	2.99303e-07	0.000229742	20.1717	LOC100627329	Genebody	SSBP3	PREDICTED: single-stranded DNA-binding protein 3 [Bubalus bubalis]	-	-	-	-	-	-	-
NC_010448.4	158080701	158080900	*	3.38777e-13	2.58736e-09	24.8413	LOC100627329	Genebody	SSBP3	PREDICTED: single-stranded DNA-binding protein 3 [Bubalus bubalis]	-	-	-	-	-	-	-
NC_010448.4	163330401	163330600	*	1.29806e-32	1.50025e-27	35.7034	LOC100415810	Genebody	SPATA6	spermatogenesis-associated protein 6 [Sus scrofa]	-	-	-	-	-	-	-
NC_010448.4	165071201	165071400	*	1.23803e-10	4.19325e-07	27.3267	LOC396949	Genebody	FAAH	fatty-acid amide hydrolase 1 [Sus scrofa]	Organismal Systems	Nervous system	ko04723//Retrograde endocannabinoid signaling	K15528	-	-	-
NC_010448.4	167669501	167669700	*	9.25366e-07	0.000537053	21.5625	LOC100521277	Genebody	PTPRF	PREDICTED: receptor-type tyrosine-protein phosphatase F isoform X3 [Vicugna pacos]	Human Diseases;Organismal Systems;Environmental Information Processing;Cellular Processes	Endocrine and metabolic diseases;Signaling molecules and interaction;Endocrine system;Cellular community - eukaryotes	ko04514//Cell adhesion molecules (CAMs);ko04910//Insulin signaling pathway;ko04931//Insulin resistance;ko04520//Adherens junction	K05695	-	-	-
NC_010448.4	168923301	168923500	*	3.36923e-06	0.00139281	20.1928	LOC100522878	Genebody	RIMKLA	PREDICTED: N-acetylaspartylglutamate synthase A [Sus scrofa]	Metabolism	Amino acid metabolism;Global and overview maps	ko01100//Metabolic pathways;ko00250//Alanine, aspartate and glutamate metabolism	K18311	-	-	-
NC_010448.4	169723001	169723200	*	2.46539e-16	3.98093e-12	-26.6667	LOC100626195	Genebody	HIVEP3	PREDICTED: transcription factor HIVEP3 [Physeter catodon]	-	-	-	-	-	-	-
NC_010448.4	170529901	170530100	*	1.35941e-11	6.41224e-08	21.9233	LOC100511883	Genebody	RIMS3	PREDICTED: regulating synaptic membrane exocytosis protein 3 [Nannospalax galili]	-	-	-	-	-	-	-
NC_010449.5	923201	923400	*	3.56471e-06	0.00145045	20.0107	LOC100520846	Genebody	GMDS	PREDICTED: GDP-mannose 4,6 dehydratase isoform X1 [Mustela putorius furo]	Metabolism	Global and overview maps;Carbohydrate metabolism	ko01100//Metabolic pathways;ko00520//Amino sugar and nucleotide sugar metabolism;ko00051//Fructose and mannose metabolism	K01711	-	-	-
NC_010449.5	965001	965200	*	5.84478e-09	1.01661e-05	28.0868	LOC100520846	Genebody	GMDS	PREDICTED: GDP-mannose 4,6 dehydratase isoform X1 [Mustela putorius furo]	Metabolism	Global and overview maps;Carbohydrate metabolism	ko01100//Metabolic pathways;ko00520//Amino sugar and nucleotide sugar metabolism;ko00051//Fructose and mannose metabolism	K01711	-	-	-
NC_010449.5	1177401	1177600	*	5.46202e-08	6.09889e-05	23.844	LOC100520846	Genebody	GMDS	PREDICTED: GDP-mannose 4,6 dehydratase isoform X1 [Mustela putorius furo]	Metabolism	Global and overview maps;Carbohydrate metabolism	ko01100//Metabolic pathways;ko00520//Amino sugar and nucleotide sugar metabolism;ko00051//Fructose and mannose metabolism	K01711	-	-	-
NC_010449.5	2309601	2309800	*	1.30778e-09	2.9726e-06	26.5808	LOC100156092	Genebody	Fam50b	PREDICTED: protein FAM50B [Mustela putorius furo]	-	-	-	-	-	-	-
NC_010449.5	3802701	3802900	*	5.66375e-10	1.48439e-06	21.2911	LOC100153504	Genebody	F13A1	PREDICTED: coagulation factor XIII A chain [Sus scrofa]	Organismal Systems	Immune system	ko04610//Complement and coagulation cascades	K03917	-	-	-
NC_010449.5	3876401	3876600	*	6.02268e-15	7.16552e-11	22.6966	LOC100153504	Genebody	F13A1	PREDICTED: coagulation factor XIII A chain [Sus scrofa]	Organismal Systems	Immune system	ko04610//Complement and coagulation cascades	K03917	-	-	-
NC_010449.5	13824401	13824600	*	7.25617e-18	1.56907e-13	21.1106	LOC100157630	Genebody	TPMT	thiopurine S-methyltransferase [Sus scrofa]	Metabolism	Xenobiotics biodegradation and metabolism	ko00983//Drug metabolism - other enzymes	K00569	-	-	-
NC_010449.5	19632001	19632200	*	2.24961e-18	5.33673e-14	20.7762	LOC100154661	Genebody	RIPOR2	PREDICTED: protein FAM65B isoform X5 [Sus scrofa]	-	-	-	-	-	-	-
NC_010449.5	19632101	19632300	*	8.81393e-43	2.17676e-37	37.0401	LOC100154661	Genebody	RIPOR2	PREDICTED: protein FAM65B isoform X5 [Sus scrofa]	-	-	-	-	-	-	-
NC_010449.5	21600901	21601100	*	2.18537e-34	2.94674e-29	39.6552	LOC100525821	Genebody	H3110	PREDICTED: uncharacterized protein LOC100406435 [Callithrix jacchus]	Human Diseases	Substance dependence;Cancers;Immune diseases	ko05202//Transcriptional misregulation in cancers;ko05034//Alcoholism;ko05322//Systemic lupus erythematosus	K11253	-	-	-
NC_010449.5	22894901	22895100	*	1.92941e-16	3.17446e-12	20.6828	LOC100037293	Genebody	HLA-A	PREDICTED: MHC class I antigen 1 isoform X2 [Sus scrofa]	Environmental Information Processing;Human Diseases;Organismal Systems;Cellular Processes	Cell growth and death;Signaling molecules and interaction;Cardiovascular diseases;Infectious diseases;Immune system;Transport and catabolism;Cancers;Immune diseases;Endocrine and metabolic diseases	ko05165//Human papillomavirus infection;ko05166//HTLV-I infection;ko05163//Human cytomegalovirus infection;ko04144//Endocytosis;ko05168//Herpes simplex infection;ko05169//Epstein-Barr virus infection;ko05167//Kaposi sarcoma-associated herpesvirus infection;ko05203//Viral carcinogenesis;ko04218//Cellular senescence;ko04145//Phagosome;ko04514//Cell adhesion molecules (CAMs);ko04650//Natural killer …	K06751	-	-	-
NC_010449.5	22894901	22895100	*	1.92941e-16	3.17446e-12	20.6828	LOC100513601	Genebody	HLA-A	PREDICTED: patr class I histocompatibility antigen, A-126 alpha chain-like isoform X1 [Sus scrofa]	Cellular Processes;Environmental Information Processing;Human Diseases;Organismal Systems	Cell growth and death;Signaling molecules and interaction;Infectious diseases;Cardiovascular diseases;Transport and catabolism;Cancers;Immune diseases;Endocrine and metabolic diseases;Immune system	ko05165//Human papillomavirus infection;ko05166//HTLV-I infection;ko05163//Human cytomegalovirus infection;ko04144//Endocytosis;ko05168//Herpes simplex infection;ko05169//Epstein-Barr virus infection;ko05167//Kaposi sarcoma-associated herpesvirus infection;ko05203//Viral carcinogenesis;ko04218//Cellular senescence;ko04145//Phagosome;ko04514//Cell adhesion molecules (CAMs);ko04650//Natural killer …	K06751	-	-	-
NC_010449.5	23399901	23400100	*	2.59501e-23	1.24e-18	26.7469	LOC100144458	Genebody	GTF2H4	general transcription factor IIH subunit 4 [Sus scrofa]	Human Diseases;Genetic Information Processing	Replication and repair;Transcription;Cancers	ko05203//Viral carcinogenesis;ko03420//Nucleotide excision repair;ko03022//Basal transcription factors	K03144	-	-	-
NC_010449.5	24906201	24906400	*	6.7503e-10	1.71942e-06	-22.0384	LOC100153386	Genebody	HLA-DRB1	MHC class II antigen, partial [Sus scrofa]	Cellular Processes;Environmental Information Processing;Human Diseases;Organismal Systems	Signaling molecules and interaction;Endocrine and metabolic diseases;Infectious diseases;Cardiovascular diseases;Transport and catabolism;Immune diseases;Immune system	ko05166//HTLV-I infection;ko05168//Herpes simplex infection;ko05169//Epstein-Barr virus infection;ko05152//Tuberculosis;ko05164//Influenza A;ko04145//Phagosome;ko04514//Cell adhesion molecules (CAMs);ko04659//Th17 cell differentiation;ko05322//Systemic lupus erythematosus;ko05145//Toxoplasmosis;ko04640//Hematopoietic cell lineage;ko05323//Rheumatoid arthritis;ko04658//Th1 and Th2 cell differentia…	K06752	-	-	-
NC_010449.5	30518201	30518400	*	2.79649e-11	1.18839e-07	23.0617	LOC100153013	Genebody	SPDEF	SAM pointed domain-containing Ets transcription factor [Sus scrofa]	-	-	-	-	-	-	-
NC_010449.5	31888101	31888300	*	4.13971e-07	0.000294223	20.4075	LOC100155841	Genebody	MAPK13	PREDICTED: mitogen-activated protein kinase 13 [Camelus bactrianus]	Human Diseases;Organismal Systems;Environmental Information Processing;Cellular Processes	Drug resistance;Endocrine system;Environmental adaptation;Immune system;Signal transduction;Circulatory system;Endocrine and metabolic diseases;Neurodegenerative diseases;Cellular community - eukaryotes;Cell growth and death;Development;Cardiovascular diseases;Infectious diseases;Sensory system;Nervous system;Cancers	ko04010//MAPK signaling pathway;ko05163//Human cytomegalovirus infection;ko04714//Thermogenesis;ko04015//Rap1 signaling pathway;ko05169//Epstein-Barr virus infection;ko05205//Proteoglycans in cancer;ko05167//Kaposi sarcoma-associated herpesvirus infection;ko05152//Tuberculosis;ko05164//Influenza A;ko04621//NOD-like receptor signaling pathway;ko04218//Cellular senescence;ko04723//Retrograde endoca…	K04441	-	-	-
NC_010449.5	50877001	50877200	*	7.23893e-12	3.70263e-08	21.7909	LOC100155652	Genebody	EFL1	PREDICTED: elongation factor Tu GTP-binding domain-containing protein 1 [Canis lupus familiaris]	Genetic Information Processing	Translation	ko03008//Ribosome biogenesis in eukaryotes	K14536	-	-	-
NC_010449.5	53477701	53477900	*	1.79536e-18	4.33362e-14	22.001	LOC100155631	Genebody	FES	PREDICTED: tyrosine-protein kinase Fes/Fps [Sus scrofa]	Organismal Systems	Development	ko04360//Axon guidance	K07527	-	-	-
NC_010449.5	53477801	53478000	*	2.26336e-55	9.00048e-50	40.9687	LOC100155631	Genebody	FES	PREDICTED: tyrosine-protein kinase Fes/Fps [Sus scrofa]	Organismal Systems	Development	ko04360//Axon guidance	K07527	-	-	-
NC_010449.5	53477901	53478100	*	6.84588e-32	7.30082e-27	28.2246	LOC100155631	Genebody	FES	PREDICTED: tyrosine-protein kinase Fes/Fps [Sus scrofa]	Organismal Systems	Development	ko04360//Axon guidance	K07527	-	-	-
NC_010449.5	74922901	74923100	*	4.01944e-13	2.99188e-09	-22.0683	LOC100154469	Genebody	NFATC4	PREDICTED: nuclear factor of activated T-cells, cytoplasmic 4 isoform X2 [Sus scrofa]	Cellular Processes;Environmental Information Processing;Organismal Systems;Human Diseases	Immune system;Endocrine system;Signal transduction;Cell growth and death;Development;Infectious diseases	ko05166//HTLV-I infection;ko05163//Human cytomegalovirus infection;ko05167//Kaposi sarcoma-associated herpesvirus infection;ko04360//Axon guidance;ko04022//cGMP - PKG signaling pathway;ko04218//Cellular senescence;ko05161//Hepatitis B;ko04921//Oxytocin signaling pathway;ko04310//Wnt signaling pathway;ko04625//C-type lectin receptor signaling pathway	K17334	-	-	-
NC_010449.5	74959401	74959600	*	1.01685e-06	0.000576805	23.1218	LOC100152067	Genebody	ADCY4	PREDICTED: adenylate cyclase type 4 isoform X5 [Sus scrofa]	Cellular Processes;Environmental Information Processing;Organismal Systems;Metabolism;Human Diseases	Digestive system;Cellular community - eukaryotes;Infectious diseases;Cardiovascular diseases;Cell growth and death;Sensory system;Cancers;Nervous system;Endocrine system;Drug resistance;Signal transduction;Aging;Immune system;Environmental adaptation;Endocrine and metabolic diseases;Nucleotide metabolism;Circulatory system;Substance dependence	ko05200//Pathways in cancer;ko05166//HTLV-I infection;ko05163//Human cytomegalovirus infection;ko04714//Thermogenesis;ko04015//Rap1 signaling pathway;ko04024//cAMP signaling pathway;ko04020//Calcium signaling pathway;ko04062//Chemokine signaling pathway;ko00230//Purine metabolism;ko04022//cGMP - PKG signaling pathway;ko04934//Cushing syndrome;ko04723//Retrograde endocannabinoid signaling;ko04921/…	K08044	-	-	-
NC_010449.5	96618301	96618500	*	1.60108e-12	9.98261e-09	29.1059	LOC100523451	Genebody	PAPLN	PREDICTED: papilin [Sus scrofa]	-	-	-	-	-	-	-
NC_010449.5	98139801	98140000	*	9.44112e-14	8.29927e-10	23.6587	LOC100152357	Genebody	RPS6KL1	PREDICTED: ribosomal protein S6 kinase-like 1 [Sus scrofa]	-	-	-	-	-	-	-
NC_010449.5	98606601	98606800	*	1.37512e-05	0.00377751	-26.6556	LOC100624820	Genebody	JDP2	PREDICTED: jun dimerization protein 2 [Trichechus manatus latirostris]	-	-	-	-	-	-	-
NC_010449.5	111747401	111747600	*	2.50133e-20	7.91986e-16	23.2822	LOC100738763	Genebody	EFCAB11	PREDICTED: EF-hand calcium-binding domain-containing protein 11 isoform X2 [Sus scrofa]	-	-	-	-	-	-	-
NC_010449.5	113945101	113945300	*	5.05952e-25	3.06735e-20	21.8054	LOC100156914	Genebody	SLC24A4	PREDICTED: sodium/potassium/calcium exchanger 4 isoform X1 [Sus scrofa]	Organismal Systems	Sensory system	ko04740//Olfactory transduction	K13752	-	-	-
NC_010449.5	113945201	113945400	*	8.59687e-26	5.55646e-21	20.5226	LOC100156914	Genebody	SLC24A4	PREDICTED: sodium/potassium/calcium exchanger 4 isoform X1 [Sus scrofa]	Organismal Systems	Sensory system	ko04740//Olfactory transduction	K13752	-	-	-
NC_010449.5	115050601	115050800	*	1.06729e-07	0.000103474	-23.64	LOC102167492	Genebody	Prima1	PREDICTED: proline-rich membrane anchor 1 [Sus scrofa]	-	-	-	-	-	-	-
NC_010449.5	121382201	121382400	*	6.17843e-13	4.35393e-09	-22.9615	LOC100513744	Genebody	WDR25	PREDICTED: WD repeat-containing protein 25 [Orcinus orca]	-	-	-	-	-	-	-
NC_010450.4	186701	186900	*	5.12737e-22	2.0599e-17	25.4141	LOC100513214	Genebody	PCGF3	PREDICTED: polycomb group RING finger protein 3 [Sus scrofa]	Cellular Processes	Cellular community - eukaryotes	ko04550//Signaling pathways regulating pluripotency of stem cells	K11488	-	-	-
NC_010450.4	781001	781200	*	2.84914e-07	0.000221111	24.5581	LOC110262041	Genebody	Fam53a	PREDICTED: protein FAM53A [Orcinus orca]	-	-	-	-	-	-	-
NC_010450.4	911501	911700	*	6.06493e-08	6.62085e-05	-23.2392	LOC100514302	Genebody	LETM1	LETM1 and EF-hand domain-containing protein 1, mitochondrial [Sus scrofa]	-	-	-	-	GO:0044464//cell part;GO:0016020//membrane;GO:0044425//membrane part;GO:0044422//organelle part;GO:0031967//organelle envelope;GO:0043231//intracellular membrane-bounded organelle;GO:0031090//organelle membrane;GO:0044424//intracellular part;GO:0031224//intrinsic component of membrane;GO:0019866//organelle inner membrane;GO:0043227//membrane-bounded organelle;GO:0044446//intracellular organelle p…	GO:0005488//binding;GO:0043169//cation binding;GO:0043167//ion binding	GO:0071840//cellular component organization or biogenesis;GO:1902589//single-organism organelle organization;GO:0016043//cellular component organization;GO:0044699//single-organism process;GO:0007005//mitochondrion organization;GO:0044763//single-organism cellular process;GO:0007006//mitochondrial membrane organization;GO:0009987//cellular process;GO:0044802//single-organism membrane organization…
NC_010450.4	1717701	1717900	*	4.18608e-09	7.76417e-06	20	LOC106504051	Genebody	NOP14	PREDICTED: nucleolar protein 14 [Lipotes vexillifer]	-	-	-	-	-	-	-
NC_010450.4	1859801	1860000	*	2.72706e-07	0.000213809	22.9733	LOC397014	Genebody	HTT	huntingtin [Sus scrofa]	Human Diseases	Neurodegenerative diseases	ko05016//Huntington disease	K04533	-	-	-
NC_010450.4	3711801	3712000	*	2.6893e-18	6.29076e-14	29.6362	LOC102159930	Genebody	SORCS2	PREDICTED: VPS10 domain-containing receptor SorCS2 isoform X2 [Cebus capucinus imitator]	-	-	-	-	-	-	-
NC_010450.4	4763201	4763400	*	9.68912e-09	1.53817e-05	-20.8408	LOC100520574	Genebody	CRMP1	PREDICTED: dihydropyrimidinase-related protein 1 isoform X1 [Capra hircus]	-	-	-	-	-	-	-
NC_010450.4	15708801	15709000	*	1.61781e-05	0.00422444	-20.4043	LOC100516499	Genebody	KCNIP4	PREDICTED: Kv channel-interacting protein 4 isoform X1 [Sus scrofa]	-	-	-	-	-	-	-
NC_010450.4	31589301	31589500	*	9.32963e-14	8.21665e-10	24.018	LOC100513606	Genebody	RBM47	PREDICTED: RNA-binding protein 47 isoform X1 [Sus scrofa]	-	-	-	-	-	-	-
NC_010450.4	39057201	39057400	*	1.13651e-10	3.90523e-07	20.4128	LOC100521504	Genebody	DCUN1D4	PREDICTED: DCN1-like protein 4 isoform X3 [Ceratotherium simum simum]	-	-	-	-	-	-	-
NC_010450.4	86879801	86880000	*	2.515e-29	2.33229e-24	23.4568	LOC100626233	Genebody	MAML3	PREDICTED: mastermind-like protein 3 [Sus scrofa]	Human Diseases;Organismal Systems;Environmental Information Processing	Immune system;Signal transduction;Infectious diseases	ko05165//Human papillomavirus infection;ko04658//Th1 and Th2 cell differentiation;ko04330//Notch signaling pathway	K06061	-	-	-
NC_010450.4	126017601	126017800	*	2.80564e-15	3.57361e-11	24.3734	LOC100516747	Genebody	GRID2	PREDICTED: glutamate receptor ionotropic, delta-2 isoform X1 [Panthera pardus]	Organismal Systems;Environmental Information Processing	Signaling molecules and interaction;Nervous system	ko04080//Neuroactive ligand-receptor interaction;ko04730//Long-term depression	K05207	-	-	-
NC_010450.4	130967401	130967600	*	7.72428e-06	0.00252662	21.0575	LOC110255210	Genebody	ABCG2	ATP-binding cassette sub-family G member 2 [Sus scrofa]	Human Diseases;Organismal Systems;Environmental Information Processing	Drug resistance;Digestive system;Membrane transport	ko04976//Bile secretion;ko02010//ABC transporters;ko01523//Antifolate resistance	K05681	-	-	-
NC_010450.4	131742301	131742500	*	5.28398e-13	3.79818e-09	-21.653	LOC100739621	Genebody	AFF1	PREDICTED: AF4/FMR2 family member 1 [Camelus dromedarius]	Human Diseases	Cancers	ko05202//Transcriptional misregulation in cancers	K15184	-	-	-
NC_010450.4	133906901	133907100	*	1.09739e-09	2.57083e-06	22.0699	LOC100523387	Genebody	WDFY3	PREDICTED: WD repeat and FYVE domain-containing protein 3 isoform X3 [Balaenoptera acutorostrata scammoni]	-	-	-	-	-	-	-
NC_010451.4	3199701	3199900	*	3.37061e-12	1.90008e-08	21.1283	LOC100518441	Genebody	DNHD1	PREDICTED: LOW QUALITY PROTEIN: dynein heavy chain domain-containing protein 1 [Sus scrofa]	-	-	-	-	-	-	-
NC_010451.4	7842601	7842800	*	7.32951e-09	1.22491e-05	30.0814	LOC100515961	Genebody	RELT	PREDICTED: tumor necrosis factor receptor superfamily member 19L isoform X1 [Sus scrofa]	Environmental Information Processing	Signaling molecules and interaction	ko04060//Cytokine-cytokine receptor interaction	K05156	-	-	-
NC_010451.4	9629601	9629800	*	2.47945e-33	3.11084e-28	28.6693	LOC733671	Genebody	RPS3	40S ribosomal protein S3 isoform 1 [Homo sapiens]	Genetic Information Processing	Translation	ko03010//Ribosome	K02985	-	-	-
NC_010451.4	9629701	9629900	*	1.66966e-34	2.33176e-29	27.5011	LOC733671	Genebody	RPS3	40S ribosomal protein S3 isoform 1 [Homo sapiens]	Genetic Information Processing	Translation	ko03010//Ribosome	K02985	-	-	-
NC_010451.4	10332801	10333000	*	4.68716e-06	0.00176923	-20.7761	LOC100620224	Genebody	UVRAG	PREDICTED: UV radiation resistance-associated gene protein isoform X1 [Balaenoptera acutorostrata scammoni]	Cellular Processes	Transport and catabolism	ko04140//Autophagy - animal	K21249	-	-	-
NC_010451.4	26555601	26555800	*	2.97326e-15	3.76463e-11	-22.6821	LOC100513220	Genebody	GPR83	G protein-coupled receptor 83 precursor [Sus scrofa]	Environmental Information Processing	Signaling molecules and interaction	ko04080//Neuroactive ligand-receptor interaction	K04210	-	-	-
NC_010451.4	45915301	45915500	*	1.87669e-18	4.51599e-14	24.6364	LOC100623187	Genebody	PHLDB1	PREDICTED: pleckstrin homology-like domain family B member 1 isoform X5 [Bos taurus]	-	-	-	-	-	-	-
NC_010451.4	50071301	50071500	*	7.48245e-19	1.91652e-14	20.8184	LOC100512427	Genebody	CLMP	PREDICTED: CXADR-like membrane protein [Chinchilla lanigera]	-	-	-	-	-	-	-
NC_010451.4	50462001	50462200	*	1.98305e-11	8.89096e-08	-26.7598	LOC100512979	Genebody	GRAMD1B	PREDICTED: GRAM domain-containing protein 1B isoform X2 [Ovis aries musimon]	-	-	-	-	-	-	-
NC_010451.4	59052801	59053000	*	2.64384e-26	1.81373e-21	23.6255	LOC100738337	Genebody	OPCML	opioid-binding protein/cell adhesion molecule isoform X3 [Microcebus murinus]	-	-	-	-	-	-	-
NC_010451.4	101156001	101156200	*	1.00378e-05	0.00303852	20.1365	LOC100515047	Genebody	MAGI2	PREDICTED: membrane-associated guanylate kinase, WW and PDZ domain-containing protein 2 isoform X2 [Capra hircus]	Environmental Information Processing	Signal transduction	ko04151//PI3K-Akt signaling pathway;ko04015//Rap1 signaling pathway	K05629	-	-	-
NC_010451.4	111617401	111617600	*	7.07905e-10	1.79013e-06	22.0193	LOC100737634	Genebody	CNTNAP2	PREDICTED: contactin-associated protein-like 2 isoform X1 [Balaenoptera acutorostrata scammoni]	Environmental Information Processing	Signaling molecules and interaction	ko04514//Cell adhesion molecules (CAMs)	K07380	-	-	-
NC_010451.4	117758501	117758700	*	6.43472e-09	1.10142e-05	21.8116	LOC100520686	Genebody	TNR	PREDICTED: tenascin-R [Sus scrofa]	Cellular Processes;Human Diseases;Environmental Information Processing	Infectious diseases;Signaling molecules and interaction;Cancers;Signal transduction;Cellular community - eukaryotes	ko04151//PI3K-Akt signaling pathway;ko05165//Human papillomavirus infection;ko04510//Focal adhesion;ko05206//MicroRNAs in cancer;ko04512//ECM-receptor interaction	K06252	-	-	-
NC_010451.4	122963801	122964000	*	1.18977e-13	1.01989e-09	24.4876	LOC100511769	Genebody	CACNA1E	PREDICTED: voltage-dependent R-type calcium channel subunit alpha-1E isoform X1 [Panthera pardus]	Human Diseases;Environmental Information Processing	Endocrine and metabolic diseases;Signal transduction	ko04010//MAPK signaling pathway;ko04020//Calcium signaling pathway;ko04930//Type II diabetes mellitus	K04852	-	-	-
NC_010451.4	126171801	126172000	*	2.14299e-12	1.29384e-08	23.3392	LOC100516994	Genebody	FAM129A	protein Niban-like [Sus scrofa]	-	-	-	-	-	-	-
NC_010452.4	5948501	5948700	*	1.51372e-12	9.53929e-09	21.5504	LOC100513222	Genebody	USH2A	PREDICTED: usherin isoform X1 [Tursiops truncatus]	-	-	-	-	-	-	-
NC_010452.4	8790301	8790500	*	3.45881e-14	3.40111e-10	21.1137	LOC102164422	Genebody	--	-	-	-	-	-	-	-	-
NC_010452.4	17944801	17945000	*	3.11713e-09	6.08642e-06	-21.3568	LOC100516102	Genebody	KIF26B	PREDICTED: kinesin-like protein KIF26B [Sus scrofa]	-	-	-	-	-	-	-
NC_010452.4	18191101	18191300	*	9.12912e-18	1.94809e-13	21.5486	LOC100516102	Genebody	KIF26B	PREDICTED: kinesin-like protein KIF26B [Sus scrofa]	-	-	-	-	-	-	-
NC_010452.4	19473301	19473500	*	4.84815e-06	0.00181169	20.0832	LOC100516995	Genebody	Susd4	PREDICTED: sushi domain-containing protein 4 isoform X1 [Sus scrofa]	-	-	-	-	-	-	-
NC_010452.4	23967301	23967500	*	1.74419e-11	7.96772e-08	27.2692	LOC100525121	Genebody	NAV1	PREDICTED: LOW QUALITY PROTEIN: neuron navigator 1 [Ailuropoda melanoleuca]	-	-	-	-	-	-	-
NC_010452.4	24825901	24826100	*	1.1386e-07	0.000108823	20.0076	LOC102163404	Genebody	KDM5B	PREDICTED: lysine-specific demethylase 5B [Sus scrofa]	-	-	-	-	-	-	-
NC_010452.4	31668301	31668500	*	2.25594e-13	1.80768e-09	21.8485	LOC100519727	Genebody	FRMD3	PREDICTED: FERM domain-containing protein 3 isoform X1 [Felis catus]	-	-	-	-	-	-	-
NC_010452.4	44603401	44603600	*	7.01174e-17	1.27626e-12	28.1478	LOC100524101	Genebody	CACNB2	PREDICTED: voltage-dependent L-type calcium channel subunit beta-2 [Sus scrofa]	Human Diseases;Organismal Systems;Environmental Information Processing	Endocrine system;Signal transduction;Cardiovascular diseases;Circulatory system	ko04010//MAPK signaling pathway;ko04921//Oxytocin signaling pathway;ko04261//Adrenergic signaling in cardiomyocytes;ko05414//Dilated cardiomyopathy (DCM);ko05410//Hypertrophic cardiomyopathy (HCM);ko04260//Cardiac muscle contraction;ko05412//Arrhythmogenic right ventricular cardiomyopathy (ARVC)	K04863	-	-	-
NC_010452.4	50878501	50878700	*	1.10206e-12	7.23261e-09	27.0579	LOC100519102	Genebody	KIAA1217	PREDICTED: sickle tail protein homolog isoform X1 [Sus scrofa]	-	-	-	-	-	-	-
NC_010452.4	52335301	52335500	*	3.79329e-07	0.000275434	-20.5546	LOC100520446	Genebody	PIP4K2A	phosphatidylinositol 5-phosphate 4-kinase type-2 alpha [Sus scrofa]	Metabolism;Environmental Information Processing;Cellular Processes	Global and overview maps;Cell motility;Signal transduction;Carbohydrate metabolism	ko01100//Metabolic pathways;ko04810//Regulation of actin cytoskeleton;ko04070//Phosphatidylinositol signaling system;ko00562//Inositol phosphate metabolism	K00920	-	-	-
NC_010452.4	55278401	55278600	*	2.39445e-14	2.46831e-10	23.6204	LOC100523136	Genebody	MALRD1	PREDICTED: MAM and LDL-receptor class A domain-containing protein 1 [Balaenoptera acutorostrata scammoni]	-	-	-	-	-	-	-
NC_010452.4	63427901	63428100	*	7.57933e-13	5.20264e-09	-24.1351	LOC100620508	Genebody	TAF3	PREDICTED: transcription initiation factor TFIID subunit 3 [Sus scrofa]	Human Diseases;Genetic Information Processing	Infectious diseases;Transcription	ko05168//Herpes simplex infection;ko03022//Basal transcription factors	K14650	-	-	-
NC_010452.4	64046701	64046900	*	1.61471e-07	0.000142728	-20.3326	LOC100621009	Genebody	SFMBT2	PREDICTED: scm-like with four MBT domains protein 2 [Physeter catodon]	-	-	-	-	-	-	-
NC_010452.4	65281901	65282100	*	3.20138e-12	1.81954e-08	21.8763	LOC100517911	Genebody	ASB13	PREDICTED: ankyrin repeat and SOCS box protein 13 isoform X1 [Sus scrofa]	-	-	-	-	-	-	-
NC_010452.4	65281901	65282100	*	3.20138e-12	1.81954e-08	21.8763	LOC106505208	Genebody	--	PREDICTED: uncharacterized protein LOC106505208 isoform X2 [Sus scrofa]	-	-	-	-	-	-	-
NC_010452.4	68383401	68383600	*	1.23395e-09	2.83487e-06	24.5959	LOC100521919	Genebody	ADARB2	PREDICTED: double-stranded RNA-specific editase B2 [Sus scrofa]	-	-	-	-	-	-	-
NC_010452.4	68453601	68453800	*	2.24871e-07	0.000184207	-21.3927	LOC100521919	Genebody	ADARB2	PREDICTED: double-stranded RNA-specific editase B2 [Sus scrofa]	-	-	-	-	-	-	-
NC_010452.4	68453601	68453800	*	2.24871e-07	0.000184207	-21.3927	LOC100625330	Genebody	WDR37	PREDICTED: WD repeat-containing protein 37 isoform X1 [Sus scrofa]	-	-	-	-	-	-	-
NC_010453.5	728501	728700	*	6.3458e-11	2.38674e-07	-20.2491	LOC100625825	Genebody	ZMYM2	PREDICTED: zinc finger MYM-type protein 2 isoform X1 [Ceratotherium simum simum]	-	-	-	-	-	-	-
NC_010453.5	901801	902000	*	7.50713e-16	1.09535e-11	-20.7293	LOC396914	Genebody	CRYL1	L-gulonate 3-dehydrogenase [Sus scrofa]	Metabolism	Carbohydrate metabolism;Global and overview maps	ko01100//Metabolic pathways;ko00040//Pentose and glucuronate interconversions	K13247	-	-	-
NC_010453.5	2893401	2893600	*	1.40504e-16	2.39571e-12	28.4742	LOC100522756	Genebody	Spata13	TPA: spermatogenesis associated 13 [Bos taurus]	Cellular Processes	Cell motility	ko04810//Regulation of actin cytoskeleton	K05769	-	-	-
NC_010453.5	24722801	24723000	*	1.24245e-06	0.000669645	23.472	LOC100736642	Genebody	AKAP11	PREDICTED: A-kinase anchor protein 11 isoform X1 [Sus scrofa]	-	-	-	-	-	-	-
NC_010453.5	25883401	25883600	*	4.5463e-06	0.00173027	21.8442	LOC100512366	Genebody	ELF1	PREDICTED: ETS-related transcription factor Elf-1 isoform X1 [Sus scrofa]	-	-	-	-	-	-	-
NC_010453.5	46267701	46267900	*	1.29597e-12	8.31218e-09	22.7445	LOC100174955	Genebody	KLF12	PREDICTED: Krueppel-like factor 12 [Orycteropus afer afer]	-	-	-	-	-	-	-
NC_010453.5	46267801	46268000	*	1.05004e-23	5.36731e-19	27.732	LOC100174955	Genebody	KLF12	PREDICTED: Krueppel-like factor 12 [Orycteropus afer afer]	-	-	-	-	-	-	-
NC_010453.5	63226101	63226300	*	1.66635e-09	3.63362e-06	-22.6365	LOC102159116	Genebody	GPC6	PREDICTED: glypican-6 isoform X1 [Rousettus aegyptiacus]	-	-	-	-	-	-	-
NC_010453.5	68287801	68288000	*	1.7923e-08	2.52363e-05	20.4432	LOC100521745	Genebody	UBAC2	PREDICTED: ubiquitin-associated domain-containing protein 2 [Sus scrofa]	-	-	-	-	-	-	-
NC_010453.5	68674501	68674700	*	1.98891e-06	0.000948658	23.2131	LOC100154139	Genebody	CLYBL	PREDICTED: citrate lyase subunit beta-like protein, mitochondrial, partial [Sus scrofa]	-	-	-	-	-	-	-
NC_010453.5	68674601	68674800	*	8.9276e-05	0.0132052	20.1739	LOC100154139	Genebody	CLYBL	PREDICTED: citrate lyase subunit beta-like protein, mitochondrial, partial [Sus scrofa]	-	-	-	-	-	-	-
NC_010453.5	75916501	75916700	*	2.68384e-12	1.57106e-08	21.2137	LOC102161679	Genebody	MYO16	PREDICTED: unconventional myosin-XVI [Orcinus orca]	-	-	-	-	-	-	-
NC_010453.5	77144501	77144700	*	3.6799e-07	0.000269082	21.0375	LOC100153454	Genebody	COL4A2	PREDICTED: collagen alpha-2(IV) chain [Sus scrofa]	Cellular Processes;Human Diseases;Organismal Systems;Environmental Information Processing	Signal transduction;Cancers;Endocrine and metabolic diseases;Cellular community - eukaryotes;Digestive system;Endocrine system;Infectious diseases;Signaling molecules and interaction	ko05200//Pathways in cancer;ko04151//PI3K-Akt signaling pathway;ko05165//Human papillomavirus infection;ko04510//Focal adhesion;ko04926//Relaxin signaling pathway;ko05146//Amoebiasis;ko04933//AGE-RAGE signaling pathway in diabetic complications;ko04974//Protein digestion and absorption;ko05222//Small cell lung cancer;ko04512//ECM-receptor interaction	K06237	-	-	-
NC_010453.5	77158601	77158800	*	1.82718e-09	3.91895e-06	24.6059	LOC100153454	Genebody	COL4A2	PREDICTED: collagen alpha-2(IV) chain [Sus scrofa]	Cellular Processes;Human Diseases;Organismal Systems;Environmental Information Processing	Signal transduction;Cancers;Endocrine and metabolic diseases;Cellular community - eukaryotes;Digestive system;Endocrine system;Infectious diseases;Signaling molecules and interaction	ko05200//Pathways in cancer;ko04151//PI3K-Akt signaling pathway;ko05165//Human papillomavirus infection;ko04510//Focal adhesion;ko04926//Relaxin signaling pathway;ko05146//Amoebiasis;ko04933//AGE-RAGE signaling pathway in diabetic complications;ko04974//Protein digestion and absorption;ko05222//Small cell lung cancer;ko04512//ECM-receptor interaction	K06237	-	-	-
NC_010453.5	77158701	77158900	*	3.47816e-07	0.000257785	22.4856	LOC100153454	Genebody	COL4A2	PREDICTED: collagen alpha-2(IV) chain [Sus scrofa]	Cellular Processes;Human Diseases;Organismal Systems;Environmental Information Processing	Signal transduction;Cancers;Endocrine and metabolic diseases;Cellular community - eukaryotes;Digestive system;Endocrine system;Infectious diseases;Signaling molecules and interaction	ko05200//Pathways in cancer;ko04151//PI3K-Akt signaling pathway;ko05165//Human papillomavirus infection;ko04510//Focal adhesion;ko04926//Relaxin signaling pathway;ko05146//Amoebiasis;ko04933//AGE-RAGE signaling pathway in diabetic complications;ko04974//Protein digestion and absorption;ko05222//Small cell lung cancer;ko04512//ECM-receptor interaction	K06237	-	-	-
NC_010453.5	78799801	78800000	*	9.2859e-06	0.00287596	21.2279	LOC100620646	Genebody	Grk1	PREDICTED: rhodopsin kinase [Sus scrofa]	Organismal Systems;Cellular Processes	Transport and catabolism;Immune system;Sensory system	ko04144//Endocytosis;ko04062//Chemokine signaling pathway;ko04744//Phototransduction	K00909	-	-	-
NC_010454.4	793301	793500	*	5.68378e-07	0.000373276	-20.55	LOC100625051	Genebody	CSNK1D	PREDICTED: casein kinase I isoform delta isoform X1 [Sorex araneus]	Cellular Processes;Organismal Systems;Environmental Information Processing	Cellular community - eukaryotes;Environmental adaptation;Signal transduction	ko04390//Hippo signaling pathway;ko04540//Gap junction;ko04340//Hedgehog signaling pathway;ko04710//Circadian rhythm	K08959	-	-	-
NC_010454.4	4447701	4447900	*	8.57118e-11	3.08021e-07	-21.3049	LOC100515921	Genebody	Sec14l1	PREDICTED: SEC14-like protein 1 [Sus scrofa]	-	-	-	-	-	-	-
NC_010454.4	5677801	5678000	*	4.82787e-07	0.000330204	20.8871	LOC100521988	Genebody	ITGB4	PREDICTED: integrin beta-4 isoform X3 [Sus scrofa]	Cellular Processes;Human Diseases;Environmental Information Processing	Signal transduction;Cell motility;Cellular community - eukaryotes;Signaling molecules and interaction;Cardiovascular diseases;Infectious diseases	ko04151//PI3K-Akt signaling pathway;ko05165//Human papillomavirus infection;ko04810//Regulation of actin cytoskeleton;ko04510//Focal adhesion;ko05414//Dilated cardiomyopathy (DCM);ko05410//Hypertrophic cardiomyopathy (HCM);ko04512//ECM-receptor interaction;ko05412//Arrhythmogenic right ventricular cardiomyopathy (ARVC)	K06525	-	-	-
NC_010454.4	7615801	7616000	*	8.12252e-12	4.08676e-08	-26.229	LOC100518574	Genebody	SDK2	PREDICTED: protein sidekick-2 [Sus scrofa]	-	-	-	-	-	-	-
NC_010454.4	11264701	11264900	*	1.95993e-09	4.1468e-06	-20.7372	LOC100520861	Genebody	ABCA6	PREDICTED: ATP-binding cassette sub-family A member 6 isoform X1 [Balaenoptera acutorostrata scammoni]	Environmental Information Processing	Membrane transport	ko02010//ABC transporters	K05649	-	-	-
NC_010454.4	12413701	12413900	*	9.57579e-06	0.00293817	24.1588	LOC100739667	Genebody	CEP112	PREDICTED: centrosomal protein of 112 kDa isoform X1 [Vicugna pacos]	-	-	-	-	-	-	-
NC_010454.4	19141601	19141800	*	6.23154e-19	1.61018e-14	22.3855	LOC100515338	Genebody	LSM12	protein LSM12 homolog [Homo sapiens]	-	-	-	-	-	-	-
NC_010454.4	26283101	26283300	*	5.09236e-16	7.62457e-12	21.0388	LOC100516037	Genebody	PDK2	PREDICTED: pyruvate dehydrogenase kinase, isozyme 2 isoform X1 [Vicugna pacos]	-	-	-	-	-	-	-
NC_010454.4	34604001	34604200	*	2.19477e-11	9.66474e-08	27.8832	LOC100514918	Genebody	Tspoap1	PREDICTED: peripheral-type benzodiazepine receptor-associated protein 1 isoform X4 [Sus scrofa]	-	-	-	-	GO:0044424//intracellular part;GO:0005622//intracellular;GO:0005623//cell;GO:0044464//cell part	GO:0005515//protein binding;GO:0005488//binding;GO:0005102//receptor binding	-
NC_010454.4	38869101	38869300	*	2.60561e-19	7.15005e-15	22.0916	LOC397324	Genebody	ACACA	PREDICTED: acetyl-CoA carboxylase 1 isoform X1 [Capra hircus]	Environmental Information Processing;Metabolism;Organismal Systems	Carbohydrate metabolism;Endocrine system;Signal transduction;Lipid metabolism;Global and overview maps	ko01100//Metabolic pathways;ko04910//Insulin signaling pathway;ko04152//AMPK signaling pathway;ko04922//Glucagon signaling pathway;ko01212//Fatty acid metabolism;ko00620//Pyruvate metabolism;ko00640//Propanoate metabolism;ko00061//Fatty acid biosynthesis	K11262	-	-	-
NC_010454.4	40132401	40132600	*	2.17066e-18	5.17035e-14	22.878	LOC100627054	Genebody	RFFL	PREDICTED: E3 ubiquitin-protein ligase rififylin isoform X1 [Sus scrofa]	-	-	-	-	-	-	-
NC_010454.4	46643001	46643200	*	2.69552e-07	0.000211924	25.3425	LOC100521580	Genebody	Bhlha9	PREDICTED: class A basic helix-loop-helix protein 9 [Sus scrofa]	-	-	-	-	-	-	-
NC_010454.4	47621801	47622000	*	1.28526e-06	0.000687196	27.2116	LOC100620600	Genebody	Ywhae	14-3-3 protein epsilon [Homo sapiens]	Cellular Processes;Environmental Information Processing;Organismal Systems;Human Diseases	Infectious diseases;Nervous system;Cell growth and death;Cancers;Signal transduction	ko04151//PI3K-Akt signaling pathway;ko05169//Epstein-Barr virus infection;ko05203//Viral carcinogenesis;ko04390//Hippo signaling pathway;ko04110//Cell cycle;ko04722//Neurotrophin signaling pathway;ko04114//Oocyte meiosis	K06630	-	-	-
NC_010454.4	56208801	56209000	*	5.75067e-13	4.08434e-09	23.8326	LOC100518397	Genebody	DNAH9	PREDICTED: dynein heavy chain 9, axonemal isoform X5 [Equus asinus]	Human Diseases	Neurodegenerative diseases	ko05016//Huntington disease	K10408	-	-	-
NC_010454.4	57193301	57193500	*	5.13772e-06	0.00188906	-20.8157	LOC100520977	Genebody	Arhgap44	PREDICTED: rho GTPase-activating protein 44 isoform X5 [Sus scrofa]	-	-	-	-	-	-	-
NC_010454.4	58684901	58685100	*	2.27404e-09	4.69001e-06	23.2622	LOC110256114	Genebody	PMP22	peripheral myelin protein 22 [Ovis aries]	-	-	-	-	-	-	-
NC_010455.5	36609501	36609700	*	1.56108e-26	1.10653e-21	20.4513	LOC100153986	Genebody	CACNA2D3	PREDICTED: voltage-dependent calcium channel subunit alpha-2/delta-3 [Camelus bactrianus]	Environmental Information Processing;Human Diseases;Organismal Systems	Cardiovascular diseases;Circulatory system;Signal transduction;Endocrine system	ko04010//MAPK signaling pathway;ko04921//Oxytocin signaling pathway;ko04261//Adrenergic signaling in cardiomyocytes;ko05414//Dilated cardiomyopathy (DCM);ko05410//Hypertrophic cardiomyopathy (HCM);ko04260//Cardiac muscle contraction;ko05412//Arrhythmogenic right ventricular cardiomyopathy (ARVC)	K04860	-	-	-
NC_010455.5	41518801	41519000	*	8.52509e-05	0.0128123	21.4399	LOC102159722	Genebody	Fhit	PREDICTED: bis(5'-adenosyl)-triphosphatase isoform X1 [Papio anubis]	Metabolism;Human Diseases	Nucleotide metabolism;Cancers	ko00230//Purine metabolism;ko05222//Small cell lung cancer;ko05223//Non-small cell lung cancer	K01522	-	-	-
NC_010455.5	42290801	42291000	*	2.73769e-06	0.00119795	-26.0165	LOC102159722	Genebody	Fhit	PREDICTED: bis(5'-adenosyl)-triphosphatase isoform X1 [Papio anubis]	Metabolism;Human Diseases	Nucleotide metabolism;Cancers	ko00230//Purine metabolism;ko05222//Small cell lung cancer;ko05223//Non-small cell lung cancer	K01522	-	-	-
NC_010455.5	42832801	42833000	*	1.22863e-18	3.0601e-14	23.6922	LOC102159722	Genebody	Fhit	PREDICTED: bis(5'-adenosyl)-triphosphatase isoform X1 [Papio anubis]	Metabolism;Human Diseases	Nucleotide metabolism;Cancers	ko00230//Purine metabolism;ko05222//Small cell lung cancer;ko05223//Non-small cell lung cancer	K01522	-	-	-
NC_010455.5	45833001	45833200	*	1.95907e-08	2.70917e-05	20.7204	LOC100520050	Genebody	PRICKLE2	PREDICTED: prickle-like protein 2 isoform X1 [Hipposideros armiger]	Environmental Information Processing	Signal transduction	ko04310//Wnt signaling pathway	K04511	-	-	-
NC_010455.5	52590001	52590200	*	5.02982e-17	9.41066e-13	-20.4998	LOC100525716	Genebody	FOXP1	PREDICTED: forkhead box protein P1 [Sus scrofa]	Human Diseases	Cancers	ko05206//MicroRNAs in cancer	K09409	-	-	-
NC_010455.5	53120501	53120700	*	1.41614e-08	2.08572e-05	22.8425	LOC100525891	Genebody	EIF4E3	PREDICTED: eukaryotic translation initiation factor 4E type 3 isoform X1 [Capra hircus]	-	-	-	-	-	-	-
NC_010455.5	71410601	71410800	*	1.55881e-09	3.43406e-06	25.9908	LOC100621922	Genebody	ACAD9	PREDICTED: acyl-CoA dehydrogenase family member 9, mitochondrial [Sus scrofa]	-	-	-	-	-	-	-
NC_010455.5	73056701	73056900	*	1.61792e-06	0.000815317	20.2343	LOC100624579	Genebody	PLXNA1	PREDICTED: plexin-A1 [Sus scrofa]	Organismal Systems	Development	ko04360//Axon guidance	K06820	-	-	-
NC_010455.5	80406401	80406600	*	2.17017e-12	1.3079e-08	24.8727	LOC100156666	Genebody	RBP1	PREDICTED: LOW QUALITY PROTEIN: retinol-binding protein 1 [Camelus bactrianus]	-	-	-	-	-	-	-
NC_010455.5	80406501	80406700	*	7.91788e-24	4.11905e-19	30.8781	LOC100156666	Genebody	RBP1	PREDICTED: LOW QUALITY PROTEIN: retinol-binding protein 1 [Camelus bactrianus]	-	-	-	-	-	-	-
NC_010455.5	81244101	81244300	*	9.26401e-31	9.32841e-26	24.227	LOC100157330	Genebody	CLSTN2	PREDICTED: calsyntenin-2 [Camelus dromedarius]	-	-	-	-	-	-	-
NC_010455.5	81244201	81244400	*	1.75592e-41	3.96128e-36	29.9891	LOC100157330	Genebody	CLSTN2	PREDICTED: calsyntenin-2 [Camelus dromedarius]	-	-	-	-	-	-	-
NC_010455.5	134731701	134731900	*	1.21954e-08	1.85196e-05	24.1998	LOC100623596	Genebody	OSBPL11	PREDICTED: oxysterol-binding protein-related protein 11 [Sus scrofa]	-	-	-	-	-	-	-
NC_010455.5	152862901	152863100	*	4.46491e-40	9.1092e-35	38.5241	LOC100519871	Genebody	ATP5MC1	PREDICTED: ATP synthase F(0) complex subunit C1, mitochondrial-like [Sus scrofa]	Organismal Systems;Metabolism;Human Diseases	Energy metabolism;Global and overview maps;Neurodegenerative diseases;Environmental adaptation	ko01100//Metabolic pathways;ko04714//Thermogenesis;ko05016//Huntington disease;ko05010//Alzheimer disease;ko05012//Parkinson disease;ko00190//Oxidative phosphorylation	K02128	-	-	-
NC_010455.5	152863001	152863200	*	1.88995e-28	1.60079e-23	27.8247	LOC100519871	Genebody	ATP5MC1	PREDICTED: ATP synthase F(0) complex subunit C1, mitochondrial-like [Sus scrofa]	Organismal Systems;Metabolism;Human Diseases	Energy metabolism;Global and overview maps;Neurodegenerative diseases;Environmental adaptation	ko01100//Metabolic pathways;ko04714//Thermogenesis;ko05016//Huntington disease;ko05010//Alzheimer disease;ko05012//Parkinson disease;ko00190//Oxidative phosphorylation	K02128	-	-	-
NC_010455.5	165814901	165815100	*	3.8979e-16	5.99295e-12	22.9095	LOC100625260	Genebody	NSUN3	tRNA (cytosine(34)-C(5))-methyltransferase, mitochondrial [Bos taurus]	-	-	-	-	-	-	-
NC_010455.5	195663601	195663800	*	2.02798e-32	2.29857e-27	44.7042	LOC100627454	Genebody	HUNK	PREDICTED: hormonally up-regulated neu tumor-associated kinase [Orcinus orca]	-	-	-	-	-	-	-
NC_010455.5	195663701	195663900	*	1.52408e-22	6.67126e-18	35.3323	LOC100627454	Genebody	HUNK	PREDICTED: hormonally up-regulated neu tumor-associated kinase [Orcinus orca]	-	-	-	-	-	-	-
NC_010455.5	196830701	196830900	*	1.0028e-11	4.92329e-08	20.5206	LOC100533555	Genebody	IFNAR2	interferon alpha/beta receptor 2 [Sus scrofa]	Environmental Information Processing;Human Diseases;Organismal Systems;Cellular Processes	Immune system;Signal transduction;Cell growth and death;Cancers;Development;Infectious diseases;Signaling molecules and interaction	ko05200//Pathways in cancer;ko04151//PI3K-Akt signaling pathway;ko05165//Human papillomavirus infection;ko04060//Cytokine-cytokine receptor interaction;ko05168//Herpes simplex infection;ko05167//Kaposi sarcoma-associated herpesvirus infection;ko05164//Influenza A;ko04217//Necroptosis;ko04630//Jak-STAT signaling pathway;ko04621//NOD-like receptor signaling pathway;ko05162//Measles;ko05160//Hepatit…	K05131	-	-	-
NC_010455.5	196830801	196831000	*	3.63679e-23	1.71338e-18	21.7214	LOC100533555	Genebody	IFNAR2	interferon alpha/beta receptor 2 [Sus scrofa]	Environmental Information Processing;Human Diseases;Organismal Systems;Cellular Processes	Immune system;Signal transduction;Cell growth and death;Cancers;Development;Infectious diseases;Signaling molecules and interaction	ko05200//Pathways in cancer;ko04151//PI3K-Akt signaling pathway;ko05165//Human papillomavirus infection;ko04060//Cytokine-cytokine receptor interaction;ko05168//Herpes simplex infection;ko05167//Kaposi sarcoma-associated herpesvirus infection;ko05164//Influenza A;ko04217//Necroptosis;ko04630//Jak-STAT signaling pathway;ko04621//NOD-like receptor signaling pathway;ko05162//Measles;ko05160//Hepatit…	K05131	-	-	-
NC_010455.5	197728101	197728300	*	9.23546e-33	1.08886e-27	21.5416	LOC100337666	Genebody	MRPS6	PREDICTED: 28S ribosomal protein S6, mitochondrial [Sus scrofa]	-	-	-	-	-	-	-
NC_010455.5	207002001	207002200	*	1.09069e-05	0.00322361	-21.5945	LOC110256502	Genebody	TRAPPC10	trafficking protein particle complex subunit 10 [Bos taurus]	-	-	-	-	-	-	-
NC_010455.5	208258901	208259100	*	0.000118386	0.0158285	22.1306	LOC100624867	Genebody	Pcbp3	PREDICTED: poly(rC)-binding protein 3 isoform X2 [Ovis aries musimon]	-	-	-	-	-	-	-
NC_010456.5	6448101	6448300	*	5.72947e-14	5.30276e-10	22.2786	LOC100156461	Genebody	BMP1	PREDICTED: bone morphogenetic protein 1 [Sus scrofa]	-	-	-	-	-	-	-
NC_010456.5	11198201	11198400	*	3.14089e-06	0.00132391	-24.8212	LOC100511537	Genebody	CHRNA2	PREDICTED: neuronal acetylcholine receptor subunit alpha-2 isoform X1 [Sus scrofa]	Environmental Information Processing	Signaling molecules and interaction	ko04080//Neuroactive ligand-receptor interaction	K04804	-	-	-
NC_010456.5	13819301	13819500	*	1.09365e-08	1.69714e-05	23.3026	LOC100153380	Genebody	RP1L1	PREDICTED: retinitis pigmentosa 1-like 1 protein [Sus scrofa]	-	-	-	-	-	-	-
NC_010456.5	20200401	20200600	*	1.45633e-08	2.13419e-05	-20.302	LOC100520589	Genebody	NEK1	PREDICTED: serine/threonine-protein kinase Nek1 isoform X1 [Sus scrofa]	-	-	-	-	-	-	-
NC_010456.5	47903401	47903600	*	1.34949e-23	6.7992e-19	33.7982	LOC100302025	Genebody	SELENOM	selenoprotein M precursor [Sus scrofa]	-	-	-	-	-	-	-
NC_010456.5	47903501	47903700	*	4.91446e-29	4.41774e-24	23.6983	LOC100302025	Genebody	SELENOM	selenoprotein M precursor [Sus scrofa]	-	-	-	-	-	-	-
NC_010456.5	47918701	47918900	*	4.91578e-13	3.56299e-09	20.7342	LOC100510987	Genebody	INPP5J	PREDICTED: phosphatidylinositol 4,5-bisphosphate 5-phosphatase A isoform X1 [Sus scrofa]	Organismal Systems;Metabolism;Environmental Information Processing	Carbohydrate metabolism;Global and overview maps;Endocrine system;Signal transduction	ko01100//Metabolic pathways;ko04910//Insulin signaling pathway;ko04070//Phosphatidylinositol signaling system;ko00562//Inositol phosphate metabolism	K01106	-	-	-
NC_010456.5	48050401	48050600	*	3.00475e-12	1.72552e-08	24.7526	LOC100155147	Genebody	PIK3IP1	PREDICTED: phosphoinositide-3-kinase-interacting protein 1 isoform X1 [Sus scrofa]	-	-	-	-	-	-	-
NC_010456.5	51310401	51310600	*	8.54019e-10	2.09176e-06	20.3342	LOC100153889	Genebody	GNB1L	PREDICTED: guanine nucleotide-binding protein subunit beta-like protein 1 isoform X1 [Sus scrofa]	-	-	-	-	-	-	-
NC_010456.5	51312901	51313100	*	1.57552e-07	0.000140034	22.2801	LOC100153889	Genebody	GNB1L	PREDICTED: guanine nucleotide-binding protein subunit beta-like protein 1 isoform X1 [Sus scrofa]	-	-	-	-	-	-	-
NC_010456.5	51448301	51448500	*	8.7515e-11	3.13191e-07	21.6121	LOC100154308	Genebody	TANGO2	PREDICTED: transport and Golgi organization protein 2 homolog isoform X2 [Sus scrofa]	-	-	-	-	-	-	-
NC_010456.5	55790701	55790900	*	1.02594e-06	0.00058049	20.0971	LOC100620910	Genebody	B3GALNT2	PREDICTED: UDP-GalNAc:beta-1,3-N-acetylgalactosaminyltransferase 2 isoform X1 [Callithrix jacchus]	Metabolism	Global and overview maps;Glycan biosynthesis and metabolism	ko01100//Metabolic pathways;ko00515//Mannose type O-glycan biosyntheis	K09654	-	-	-
NC_010456.5	59530701	59530900	*	9.02537e-17	1.61152e-12	22.8947	LOC100155899	Genebody	--	PREDICTED: uncharacterized protein C1orf198 homolog [Sus scrofa]	-	-	-	-	-	-	-
NC_010456.5	59649601	59649800	*	1.75346e-23	8.661e-19	22.6711	LOC100157073	Genebody	AGT	PREDICTED: angiotensinogen [Sus scrofa]	Organismal Systems	Endocrine system	ko04924//Renin secretion;ko04614//Renin-angiotensin system	K09821	-	-	-
NC_010456.5	72895701	72895900	*	5.1979e-13	3.74204e-09	20.7794	LOC100157199	Genebody	COL13A1	PREDICTED: collagen alpha-1(XIII) chain isoform X1 [Sus scrofa]	Organismal Systems	Digestive system	ko04974//Protein digestion and absorption	K16617	-	-	-
NC_010456.5	74366101	74366300	*	2.67164e-12	1.56471e-08	22.7469	LOC100157198	Genebody	CDH23	PREDICTED: cadherin-23 isoform X3 [Sus scrofa]	-	-	-	-	-	-	-
NC_010456.5	74941801	74942000	*	0.000144852	0.0179873	-20.1303	LOC100158017	Genebody	SPOCK2	PREDICTED: testican-2 isoform X1 [Camelus ferus]	-	-	-	-	-	-	-
NC_010456.5	74941901	74942100	*	2.87146e-07	0.000222454	23.4613	LOC100158017	Genebody	SPOCK2	PREDICTED: testican-2 isoform X1 [Camelus ferus]	-	-	-	-	-	-	-
NC_010456.5	76585901	76586100	*	1.49178e-16	2.52526e-12	20.1552	LOC397394	Genebody	CAMK2G	PREDICTED: calcium/calmodulin-dependent protein kinase type II subunit gamma isoform X4 [Mustela putorius furo]	Environmental Information Processing;Human Diseases;Organismal Systems;Cellular Processes	Digestive system;Endocrine system;Cell growth and death;Development;Infectious diseases;Environmental adaptation;Sensory system;Signal transduction;Nervous system;Substance dependence;Cancers;Circulatory system;Endocrine and metabolic diseases	ko04740//Olfactory transduction;ko05200//Pathways in cancer;ko04024//cAMP signaling pathway;ko05205//Proteoglycans in cancer;ko04020//Calcium signaling pathway;ko05152//Tuberculosis;ko04217//Necroptosis;ko04360//Axon guidance;ko04934//Cushing syndrome;ko04921//Oxytocin signaling pathway;ko04261//Adrenergic signaling in cardiomyocytes;ko04310//Wnt signaling pathway;ko04728//Dopaminergic synapse;ko…	K04515	-	-	-
NC_010456.5	84349001	84349200	*	9.30396e-25	5.45724e-20	20.3304	LOC100158106	Genebody	Nrg3	PREDICTED: pro-neuregulin-3, membrane-bound isoform isoform X3 [Ovis aries musimon]	Environmental Information Processing	Signal transduction	ko04012//ErbB signaling pathway	K05457	-	-	-
NC_010456.5	84349101	84349300	*	2.73538e-22	1.1379e-17	21.7454	LOC100158106	Genebody	Nrg3	PREDICTED: pro-neuregulin-3, membrane-bound isoform isoform X3 [Ovis aries musimon]	Environmental Information Processing	Signal transduction	ko04012//ErbB signaling pathway	K05457	-	-	-
NC_010456.5	88129201	88129400	*	4.36726e-12	2.38567e-08	21.1326	LOC100625711	Genebody	SYT15	PREDICTED: synaptotagmin-15 [Sus scrofa]	-	-	-	-	-	-	-
NC_010456.5	89397401	89397600	*	1.22399e-13	1.04616e-09	20.2467	LOC100157904	Genebody	WDFY4	PREDICTED: LOW QUALITY PROTEIN: WD repeat- and FYVE domain-containing protein 4 [Sus scrofa]	-	-	-	-	-	-	-
NC_010456.5	89397501	89397700	*	1.71626e-10	5.50848e-07	21.5609	LOC100157904	Genebody	WDFY4	PREDICTED: LOW QUALITY PROTEIN: WD repeat- and FYVE domain-containing protein 4 [Sus scrofa]	-	-	-	-	-	-	-
NC_010456.5	109259301	109259500	*	1.40705e-08	2.07559e-05	21.6381	LOC100037974	Genebody	Crtac1	PREDICTED: cartilage acidic protein 1 isoform X1 [Equus caballus]	-	-	-	-	-	-	-
NC_010456.5	126918201	126918400	*	1.21932e-36	2.0434e-31	50.7861	LOC100157399	Genebody	HSPA12A	PREDICTED: heat shock 70 kDa protein 12A isoform X2 [Panthera pardus]	-	-	-	-	-	-	-
NC_010456.5	131910801	131911000	*	1.9893e-05	0.00486659	-22.0328	LOC100737536	Genebody	BTBD16	PREDICTED: BTB/POZ domain-containing protein 16 [Camelus ferus]	-	-	-	-	-	-	-
NC_010456.5	132187001	132187200	*	8.35593e-09	1.36326e-05	20.484	LOC751862	Genebody	DMBT1	deleted in malignant brain tumors 1 protein precursor [Sus scrofa]	Organismal Systems	Digestive system	ko04970//Salivary secretion	K13912	-	-	-
NC_010456.5	133971001	133971200	*	4.48581e-15	5.47756e-11	23.0648	LOC100156052	Genebody	LHPP	phospholysine phosphohistidine inorganic pyrophosphate phosphatase [Sus scrofa]	Metabolism	Energy metabolism	ko00190//Oxidative phosphorylation	K11725	-	-	-
NC_010456.5	134076001	134076200	*	2.35191e-08	3.13046e-05	-22.173	LOC100153610	Genebody	Fam53b	PREDICTED: protein FAM53B [Sus scrofa]	-	-	-	-	-	-	-
NC_010456.5	138525801	138526000	*	3.19239e-06	0.00133931	23.167	LOC100155050	Genebody	MGMT	PREDICTED: methylated-DNA--protein-cysteine methyltransferase isoform X2 [Sus scrofa]	-	-	-	-	-	-	-
NC_010456.5	140828401	140828600	*	1.28421e-11	6.10294e-08	24.5883	LOC100512501	Genebody	INPP5A	PREDICTED: type I inositol 1,4,5-trisphosphate 5-phosphatase isoform X1 [Sus scrofa]	Environmental Information Processing;Metabolism;Organismal Systems	Carbohydrate metabolism;Global and overview maps;Signal transduction;Endocrine system	ko01100//Metabolic pathways;ko04910//Insulin signaling pathway;ko04070//Phosphatidylinositol signaling system;ko00562//Inositol phosphate metabolism	K01106	-	-	-
NC_010457.5	8967901	8968100	*	8.42933e-23	3.84764e-18	22.3736	LOC100521160	Genebody	KYNU	PREDICTED: kynureninase [Sus scrofa]	Metabolism	Amino acid metabolism;Global and overview maps	ko01100//Metabolic pathways;ko00380//Tryptophan metabolism	K01556	-	-	-
NC_010457.5	16129501	16129700	*	6.93334e-34	8.93792e-29	20.2266	LOC100625897	Genebody	LCT	PREDICTED: lactase-phlorizin hydrolase [Sus scrofa]	Metabolism;Organismal Systems	Carbohydrate metabolism;Global and overview maps;Digestive system	ko01100//Metabolic pathways;ko04973//Carbohydrate digestion and absorption;ko00052//Galactose metabolism	K01229	-	-	-
NC_010457.5	16129501	16129700	*	6.93334e-34	8.93792e-29	20.2266	LOC100525613	Genebody	Rps27	PREDICTED: 40S ribosomal protein S27-like [Sus scrofa]	Genetic Information Processing	Translation	ko03010//Ribosome	K02978	-	-	-
NC_010457.5	43130401	43130600	*	2.06684e-22	8.83282e-18	20.4604	LOC100512817	Genebody	Tenm3	PREDICTED: teneurin-3 isoform X1 [Hipposideros armiger]	-	-	-	-	-	-	-
NC_010457.5	43130501	43130700	*	8.3328e-23	3.811e-18	22.5383	LOC100512817	Genebody	Tenm3	PREDICTED: teneurin-3 isoform X1 [Hipposideros armiger]	-	-	-	-	-	-	-
NC_010457.5	72502201	72502400	*	7.49957e-62	3.66573e-56	41.1425	LOC100516342	Genebody	TTC21B	PREDICTED: tetratricopeptide repeat protein 21B [Orcinus orca]	-	-	-	-	-	-	-
NC_010457.5	72502301	72502500	*	1.42813e-81	1.34027e-75	47.7581	LOC100516342	Genebody	TTC21B	PREDICTED: tetratricopeptide repeat protein 21B [Orcinus orca]	-	-	-	-	-	-	-
NC_010457.5	137352201	137352400	*	1.30226e-22	5.7324e-18	21.953	LOC100517377	Genebody	LRRFIP1	PREDICTED: leucine-rich repeat flightless-interacting protein 1 isoform X1 [Sus scrofa]	-	-	-	-	-	-	-
NC_010457.5	137808201	137808400	*	2.6023e-07	0.000206187	20.4457	LOC100154609	Genebody	PER2	PREDICTED: period circadian protein homolog 2 [Ceratotherium simum simum]	Organismal Systems;Human Diseases	Cancers;Infectious diseases;Environmental adaptation	ko05168//Herpes simplex infection;ko05202//Transcriptional misregulation in cancers;ko04713//Circadian entrainment;ko05221//Acute myeloid leukemia;ko04710//Circadian rhythm	K02633	-	-	-
NC_010457.5	138465001	138465200	*	2.16595e-10	6.67071e-07	-22.5545	LOC100624050	Genebody	HDAC4	PREDICTED: histone deacetylase 4 isoform X1 [Bubalus bubalis]	Human Diseases;Environmental Information Processing	Infectious diseases;Substance dependence;Cancers;Signal transduction	ko05165//Human papillomavirus infection;ko05169//Epstein-Barr virus infection;ko05203//Viral carcinogenesis;ko05206//MicroRNAs in cancer;ko05034//Alcoholism;ko04371//Apelin signaling pathway	K11406	-	-	-
NC_010457.5	139956201	139956400	*	1.47511e-06	0.000761042	-23.2615	LOC110256996	Genebody	ANO7	PREDICTED: LOW QUALITY PROTEIN: anoctamin-7 [Ailuropoda melanoleuca]	-	-	-	-	-	-	-
NC_010457.5	140277001	140277200	*	1.13027e-05	0.00330258	-21.7307	LOC110256977	Genebody	ING5	PREDICTED: inhibitor of growth protein 5 isoform X1 [Ceratotherium simum simum]	-	-	-	-	-	-	-
NC_010457.5	140321301	140321500	*	8.85317e-28	7.06507e-23	20.6208	LOC396666	Genebody	GAL3ST2	galactose-3-O-sulfotransferase 2 [Sus scrofa]	-	-	-	-	-	-	-
NC_010458.4	25962101	25962300	*	1.81797e-08	2.55103e-05	20.746	LOC100521872	Genebody	MROH2B	PREDICTED: maestro heat-like repeat-containing protein family member 2B [Camelus bactrianus]	-	-	-	-	-	-	-
NC_010458.4	29504301	29504500	*	2.03995e-35	3.10788e-30	22.5716	LOC100510937	Genebody	HCN1	PREDICTED: potassium/sodium hyperpolarization-activated cyclic nucleotide-gated channel 1 isoform X1 [Macaca fascicularis]	-	-	-	-	-	-	-
NC_010458.4	48487801	48488000	*	3.1544e-05	0.00664802	21.3055	LOC100519062	Genebody	MAP1B	PREDICTED: microtubule-associated protein 1B isoform X1 [Sus scrofa]	-	-	-	-	-	-	-
NC_010458.4	51808501	51808700	*	2.27163e-08	3.0445e-05	24.2343	LOC100524286	Genebody	SH3PXD2B	PREDICTED: LOW QUALITY PROTEIN: SH3 and PX domain-containing protein 2B [Sus scrofa]	-	-	-	-	-	-	-
NC_010458.4	51858401	51858600	*	5.08324e-17	9.50302e-13	25.0031	LOC100524286	Genebody	SH3PXD2B	PREDICTED: LOW QUALITY PROTEIN: SH3 and PX domain-containing protein 2B [Sus scrofa]	-	-	-	-	-	-	-
NC_010458.4	53425601	53425800	*	4.40643e-32	4.89969e-27	31.1525	LOC595102	Genebody	Kcnip1	PREDICTED: Kv channel-interacting protein 1 isoform X1 [Odobenus rosmarus divergens]	-	-	-	-	-	-	-
NC_010458.4	53425701	53425900	*	5.49354e-36	8.70874e-31	34.8712	LOC595102	Genebody	Kcnip1	PREDICTED: Kv channel-interacting protein 1 isoform X1 [Odobenus rosmarus divergens]	-	-	-	-	-	-	-
NC_010458.4	71958601	71958800	*	4.35917e-31	4.48574e-26	58.0055	LOC100271903	Genebody	TNIP1	TNFAIP3-interacting protein 1 [Sus scrofa]	-	-	-	-	-	-	-
NC_010458.4	71958701	71958900	*	1.15898e-40	2.51777e-35	50.1012	LOC100271903	Genebody	TNIP1	TNFAIP3-interacting protein 1 [Sus scrofa]	-	-	-	-	-	-	-
NC_010458.4	75359701	75359900	*	1.23391e-07	0.000115735	23.6781	LOC100518405	Genebody	NSUN2	PREDICTED: tRNA (cytosine(34)-C(5))-methyltransferase isoform X1 [Sus scrofa]	-	-	-	-	-	-	-
NC_010458.4	79195201	79195400	*	1.30926e-05	0.00365316	20.7581	LOC100521346	Genebody	SLC6A3	PREDICTED: LOW QUALITY PROTEIN: sodium-dependent dopamine transporter [Sus scrofa]	Organismal Systems;Human Diseases	Substance dependence;Nervous system;Neurodegenerative diseases	ko05034//Alcoholism;ko05012//Parkinson disease;ko04728//Dopaminergic synapse;ko05031//Amphetamine addiction;ko05030//Cocaine addiction	K05036	-	-	-
NC_010458.4	79678901	79679100	*	2.329e-05	0.00542475	-20.3056	LOC397358	Genebody	Slc9a3	PREDICTED: sodium/hydrogen exchanger 3, partial [Balaenoptera acutorostrata scammoni]	Organismal Systems	Excretory system;Digestive system	ko04974//Protein digestion and absorption;ko04976//Bile secretion;ko04978//Mineral absorption;ko04964//Proximal tubule bicarbonate reclamation	K12040	-	-	-
NC_010459.5	8473901	8474100	*	3.95247e-09	7.41032e-06	21.1167	LOC100154043	Genebody	FAT1	FAT tumor suppressor homolog 1 [Sus scrofa]	-	-	-	-	-	-	-
NC_010459.5	26877701	26877900	*	6.11335e-16	9.07219e-12	20.5125	LOC100524407	Genebody	Dtd1	PREDICTED: D-tyrosyl-tRNA(Tyr) deacylase 1 [Sus scrofa]	-	-	-	-	-	-	-
NC_010459.5	27391201	27391400	*	4.22755e-12	2.32016e-08	21.8841	LOC100625032	Genebody	SLC24A3	PREDICTED: sodium/potassium/calcium exchanger 3 isoform X1 [Ailuropoda melanoleuca]	-	-	-	-	-	-	-
NC_010459.5	28577501	28577700	*	1.18212e-06	0.000645649	20.2232	LOC100154830	Genebody	RALGAPA2	PREDICTED: ral GTPase-activating protein subunit alpha-2 isoform X2 [Macaca fascicularis]	-	-	-	-	-	-	-
NC_010459.5	31916801	31917000	*	1.40443e-09	3.15198e-06	25.8499	LOC100329127	Genebody	CDC25B	PREDICTED: M-phase inducer phosphatase 2 isoform X2 [Sus scrofa]	Environmental Information Processing;Human Diseases;Organismal Systems;Cellular Processes	Endocrine system;Signal transduction;Cell growth and death;Cancers	ko04010//MAPK signaling pathway;ko05206//MicroRNAs in cancer;ko04110//Cell cycle;ko04914//Progesterone-mediated oocyte maturation	K05866	-	-	-
NC_010459.5	39636901	39637100	*	5.55033e-11	2.13024e-07	20.021	LOC106504144	Genebody	Dlgap4	PREDICTED: disks large-associated protein 4 [Camelus dromedarius]	-	-	-	-	-	-	-
NC_010459.5	47995301	47995500	*	3.33574e-28	2.77529e-23	28.9024	LOC100154389	Genebody	DNTTIP1	PREDICTED: deoxynucleotidyltransferase terminal-interacting protein 1 [Sus scrofa]	-	-	-	-	-	-	-
NC_010459.5	47995401	47995600	*	1.60565e-21	6.05655e-17	22.802	LOC100154389	Genebody	DNTTIP1	PREDICTED: deoxynucleotidyltransferase terminal-interacting protein 1 [Sus scrofa]	-	-	-	-	-	-	-
NC_010459.5	49668401	49668600	*	5.31156e-09	9.41521e-06	20.5234	LOC100152351	Genebody	SULF2	PREDICTED: extracellular sulfatase Sulf-2 [Sus scrofa]	-	-	-	-	-	-	-
NC_010459.5	51467701	51467900	*	9.61348e-10	2.30885e-06	24.4385	LOC102158489	Genebody	SLC9A8	PREDICTED: sodium/hydrogen exchanger 8 isoform X1 [Canis lupus familiaris]	-	-	-	-	-	-	-
NC_010459.5	52249301	52249500	*	4.22211e-15	5.18092e-11	29.1284	LOC100141422	Genebody	BCAS4	breast carcinoma-amplified sequence 4 [Sus scrofa]	-	-	-	-	-	-	-
NC_010459.5	57861801	57862000	*	8.5806e-11	3.08251e-07	-21.2901	LOC100126237	Genebody	CTCFL	PREDICTED: transcriptional repressor CTCFL isoform X1 [Sus scrofa]	-	-	-	-	-	-	-
NC_010459.5	58043201	58043400	*	1.26807e-12	8.16897e-09	26.1232	LOC100144523	Genebody	PMEPA1	PREDICTED: protein TMEPAI isoform X1 [Sus scrofa]	-	-	-	-	-	-	-
NC_010459.5	58554101	58554300	*	2.40123e-08	3.18038e-05	22.0529	LOC100144535	Genebody	RAB22A	ras-related protein Rab-22A [Sus scrofa]	Cellular Processes	Transport and catabolism	ko04144//Endocytosis	K07891	-	-	-
NC_010460.4	946101	946300	*	1.24209e-08	1.87908e-05	20.9935	LOC102158899	Genebody	PTPRN2	PREDICTED: receptor-type tyrosine-protein phosphatase N2 isoform X1 [Ovis aries musimon]	Human Diseases	Endocrine and metabolic diseases	ko04940//Type I diabetes mellitus	K07817	-	-	-
NC_010460.4	6130801	6131000	*	1.31198e-08	1.96261e-05	22.4119	LOC100625238	Genebody	AGAP3	PREDICTED: arf-GAP with GTPase, ANK repeat and PH domain-containing protein 3 isoform X1 [Sus scrofa]	Cellular Processes	Transport and catabolism	ko04144//Endocytosis	K12491	-	-	-
NC_010460.4	9980001	9980200	*	1.6412e-23	8.15802e-19	30.6938	LOC100627515	Genebody	HIPK2	PREDICTED: homeodomain-interacting protein kinase 2 isoform X1 [Camelus dromedarius]	Cellular Processes	Cell growth and death	ko04218//Cellular senescence	K08826	-	-	-
NC_010460.4	9980101	9980300	*	1.40598e-38	2.68188e-33	29.9737	LOC100627515	Genebody	HIPK2	PREDICTED: homeodomain-interacting protein kinase 2 isoform X1 [Camelus dromedarius]	Cellular Processes	Cell growth and death	ko04218//Cellular senescence	K08826	-	-	-
NC_010460.4	19923101	19923300	*	0.000210404	0.0227538	-20.0108	LOC100520159	Genebody	FAM71F2	PREDICTED: protein FAM71F2 [Sus scrofa]	-	-	-	-	-	-	-
NC_010460.4	20320301	20320500	*	7.59738e-09	1.26224e-05	-26.2203	LOC100521760	Genebody	SND1	PREDICTED: staphylococcal nuclease domain-containing protein 1 [Sus scrofa]	Human Diseases	Cancers;Infectious diseases	ko05169//Epstein-Barr virus infection;ko05203//Viral carcinogenesis	K15979	-	-	-
NC_010460.4	20320301	20320500	*	7.59738e-09	1.26224e-05	-26.2203	LOC100521592	Genebody	LRRC4	PREDICTED: leucine-rich repeat-containing protein 4 [Camelus bactrianus]	Organismal Systems;Environmental Information Processing	Development;Signaling molecules and interaction	ko04360//Axon guidance;ko04514//Cell adhesion molecules (CAMs)	K16351	-	-	-
NC_010460.4	37283501	37283700	*	1.64833e-05	0.00427736	20.3422	LOC100522109	Genebody	ELMO1	PREDICTED: engulfment and cell motility protein 1 isoform X3 [Vicugna pacos]	Human Diseases;Organismal Systems	Infectious diseases;Immune system	ko04062//Chemokine signaling pathway;ko05100//Bacterial invasion of epithelial cells;ko05131//Shigellosis	K12366	-	-	-
NC_010460.4	55446201	55446400	*	5.63297e-13	4.01338e-09	22.1736	LOC100519233	Genebody	VPS41	PREDICTED: vacuolar protein sorting-associated protein 41 homolog isoform X2 [Sus scrofa]	-	-	-	-	-	-	-
NC_010460.4	55820901	55821100	*	1.2854e-09	2.92966e-06	22.2222	LOC100623682	Genebody	SSPO	PREDICTED: SCO-spondin [Ceratotherium simum simum]	-	-	-	-	-	-	-
NC_010460.4	55821001	55821200	*	7.23001e-08	7.60777e-05	23.0446	LOC100623682	Genebody	SSPO	PREDICTED: SCO-spondin [Ceratotherium simum simum]	-	-	-	-	-	-	-
NC_010461.5	10661301	10661500	*	1.49081e-10	4.89105e-07	-23.3864	LOC100513635	Genebody	GEMIN8	PREDICTED: gem-associated protein 8 isoform X1 [Sus scrofa]	Genetic Information Processing	Translation	ko03013//RNA transport	K13136	-	-	-
NC_010461.5	14079701	14079900	*	1.62012e-16	2.71508e-12	30.7299	LOC100152239	Genebody	NHS	PREDICTED: Nance-Horan syndrome protein isoform X1 [Sus scrofa]	-	-	-	-	-	-	-
NC_010461.5	16328601	16328800	*	3.69258e-15	4.56938e-11	20.7207	LOC100739061	Genebody	MAP7D2	PREDICTED: MAP7 domain-containing protein 2 isoform X1 [Sus scrofa]	-	-	-	-	-	-	-
NC_010461.5	20047001	20047200	*	1.50066e-08	2.18994e-05	20.8506	LOC100511425	Genebody	--	PREDICTED: putative uncharacterized protein CXorf58 homolog [Sus scrofa]	-	-	-	-	-	-	-
NC_010461.5	26051801	26052000	*	6.59765e-10	1.68668e-06	21.7938	LOC102160138	Genebody	MAGEB3	PREDICTED: melanoma-associated antigen B3-like [Sus scrofa]	-	-	-	-	-	-	-
NC_010461.5	26051801	26052000	*	6.59765e-10	1.68668e-06	21.7938	LOC100154079	Genebody	MAGEB1	PREDICTED: melanoma-associated antigen B1-like [Sus scrofa]	-	-	-	-	-	-	-
NC_010461.5	43215601	43215800	*	1.03208e-13	9.00844e-10	24.6666	LOC100512511	Genebody	PLP2	proteolipid protein 2 [Sus scrofa]	-	-	-	-	-	-	-
NC_010461.5	43290301	43290500	*	6.90981e-07	0.00043193	22.9566	LOC100512878	Genebody	CCDC22	PREDICTED: coiled-coil domain-containing protein 22 [Sus scrofa]	-	-	-	-	-	-	-
NC_010461.5	54309701	54309900	*	3.48693e-67	1.99537e-61	20.5743	LOC100515117	Genebody	OPHN1	PREDICTED: oligophrenin-1 [Orcinus orca]	-	-	-	-	GO:0044424//intracellular part;GO:0043232//intracellular non-membrane-bounded organelle;GO:0030424//axon;GO:0043228//non-membrane-bounded organelle;GO:0044464//cell part;GO:0044444//cytoplasmic part;GO:0042995//cell projection;GO:0005737//cytoplasm;GO:0005856//cytoskeleton;GO:0033267//axon part;GO:0044309//neuron spine;GO:0097458//neuron part;GO:0044463//cell projection part;GO:0043229//intracell…	GO:0030234//enzyme regulator activity;GO:0005515//protein binding;GO:0005488//binding;GO:0005102//receptor binding;GO:0008289//lipid binding;GO:0035254//glutamate receptor binding;GO:0098772//molecular function regulator;GO:0008047//enzyme activator activity	GO:0031175//neuron projection development;GO:0044767//single-organism developmental process;GO:0030030//cell projection organization;GO:0022008//neurogenesis;GO:0006935//chemotaxis;GO:0050794//regulation of cellular process;GO:0032268//regulation of cellular protein metabolic process;GO:0032501//multicellular organismal process;GO:0050896//response to stimulus;GO:0009894//regulation of catabolic …
NC_010461.5	54309801	54310000	*	6.88686e-61	2.99221e-55	23.4301	LOC100515117	Genebody	OPHN1	PREDICTED: oligophrenin-1 [Orcinus orca]	-	-	-	-	GO:0044424//intracellular part;GO:0043232//intracellular non-membrane-bounded organelle;GO:0030424//axon;GO:0043228//non-membrane-bounded organelle;GO:0044464//cell part;GO:0044444//cytoplasmic part;GO:0042995//cell projection;GO:0005737//cytoplasm;GO:0005856//cytoskeleton;GO:0033267//axon part;GO:0044309//neuron spine;GO:0097458//neuron part;GO:0044463//cell projection part;GO:0043229//intracell…	GO:0030234//enzyme regulator activity;GO:0005515//protein binding;GO:0005488//binding;GO:0005102//receptor binding;GO:0008289//lipid binding;GO:0035254//glutamate receptor binding;GO:0098772//molecular function regulator;GO:0008047//enzyme activator activity	GO:0031175//neuron projection development;GO:0044767//single-organism developmental process;GO:0030030//cell projection organization;GO:0022008//neurogenesis;GO:0006935//chemotaxis;GO:0050794//regulation of cellular process;GO:0032268//regulation of cellular protein metabolic process;GO:0032501//multicellular organismal process;GO:0050896//response to stimulus;GO:0009894//regulation of catabolic …
NC_010461.5	57179101	57179300	*	7.98373e-20	2.38011e-15	22.842	LOC106504062	Genebody	NLGN3	PREDICTED: neuroligin-3 isoform X1 [Vicugna pacos]	Environmental Information Processing	Signaling molecules and interaction	ko04514//Cell adhesion molecules (CAMs)	K07378	-	-	-
NC_010461.5	75062001	75062200	*	6.95195e-21	2.36627e-16	20.0921	LOC414736	Genebody	PCDH11X	PREDICTED: protocadherin-11 X-linked-like isoform X1 [Balaenoptera acutorostrata scammoni]	-	-	-	-	-	-	-
NC_010461.5	94885101	94885300	*	2.38693e-08	3.167e-05	21.973	LOC100158187	Genebody	PLS3	PREDICTED: plastin-3 isoform X2 [Sus scrofa]	-	-	-	-	-	-	-
NC_010461.5	97316501	97316700	*	1.43106e-23	7.17425e-19	20.3925	LOC397615	Genebody	IL13RA1	interleukin-13 receptor subunit alpha-1 precursor [Sus scrofa]	Environmental Information Processing;Human Diseases	Signal transduction;Signaling molecules and interaction;Cancers	ko05200//Pathways in cancer;ko04060//Cytokine-cytokine receptor interaction;ko04630//Jak-STAT signaling pathway	K05076	-	-	-
NC_010461.5	97316601	97316800	*	1.00451e-26	7.22942e-22	26.5744	LOC397615	Genebody	IL13RA1	interleukin-13 receptor subunit alpha-1 precursor [Sus scrofa]	Environmental Information Processing;Human Diseases	Signal transduction;Signaling molecules and interaction;Cancers	ko05200//Pathways in cancer;ko04060//Cytokine-cytokine receptor interaction;ko04630//Jak-STAT signaling pathway	K05076	-	-	-
NC_010461.5	98405801	98406000	*	1.55782e-08	2.25462e-05	21.0743	LOC102167717	Genebody	ZBTB33	PREDICTED: transcriptional regulator Kaiso [Sus scrofa]	-	-	-	-	-	-	-
NC_010461.5	107515901	107516100	*	5.2039e-12	2.77261e-08	-24.3189	LOC100511614	Genebody	ARHGAP36	PREDICTED: rho GTPase-activating protein 36 isoform X1 [Sus scrofa]	-	-	-	-	-	-	-
NC_010461.5	122317401	122317600	*	4.57688e-12	2.48284e-08	-21.8334	LOC100516892	Genebody	MTM1	PREDICTED: myotubularin isoform X1 [Sus scrofa]	Metabolism;Environmental Information Processing	Signal transduction;Global and overview maps;Carbohydrate metabolism	ko01100//Metabolic pathways;ko04070//Phosphatidylinositol signaling system;ko00562//Inositol phosphate metabolism	K01108	-	-	-
NC_010461.5	124324401	124324600	*	4.19441e-06	0.00163188	-20.4365	LOC100520061	Genebody	ATP2B3	PREDICTED: plasma membrane calcium-transporting ATPase 3 isoform X5 [Sus scrofa]	Environmental Information Processing;Organismal Systems	Endocrine system;Digestive system;Signal transduction;Circulatory system;Excretory system	ko04024//cAMP signaling pathway;ko04020//Calcium signaling pathway;ko04022//cGMP - PKG signaling pathway;ko04261//Adrenergic signaling in cardiomyocytes;ko04972//Pancreatic secretion;ko04925//Aldosterone synthesis and secretion;ko04970//Salivary secretion;ko04978//Mineral absorption;ko04961//Endocrine and other factor-regulated calcium reabsorption	K05850	-	-	-
NC_010462.3	2785301	2785500	*	3.06595e-09	6.00696e-06	-20.591	LOC100624109	Genebody	NLGN4X	PREDICTED: neuroligin-4, X-linked isoform X1 [Nomascus leucogenys]	Environmental Information Processing	Signaling molecules and interaction	ko04514//Cell adhesion molecules (CAMs)	K07378	-	-	-
NC_010462.3	2785301	2785500	*	3.06595e-09	6.00696e-06	-20.591	LOC448816	Genebody	STS	PREDICTED: steryl-sulfatase [Sus scrofa]	Metabolism	Lipid metabolism	ko00140//Steroid hormone biosynthesis	K01131	-	-	-
NC_010462.3	9377601	9377800	*	1.03864e-09	2.46148e-06	22.94	LOC100625207	Genebody	USP9X	PREDICTED: probable ubiquitin carboxyl-terminal hydrolase FAF-X [Sus scrofa]	-	-	-	-	-	-	-
ps01	2099401	2099600	*	4.82322e-05	0.00881629	20.9362	LOC110258080	Genebody	EHMT1	PREDICTED: histone-lysine N-methyltransferase EHMT1 isoform X4 [Equus asinus]	Metabolism;Organismal Systems	Amino acid metabolism;Aging	ko04211//Longevity regulating pathway - mammal;ko00310//Lysine degradation	K11420	-	-	-
ps01	2170701	2170900	*	3.54729e-26	2.39846e-21	21.6374	LOC110258069	Genebody	ZMYND19	PREDICTED: zinc finger MYND domain-containing protein 19 [Ursus maritimus]	-	-	-	-	-	-	-
ps01	2170801	2171000	*	4.78174e-22	1.9343e-17	24.7275	LOC110258069	Genebody	ZMYND19	PREDICTED: zinc finger MYND domain-containing protein 19 [Ursus maritimus]	-	-	-	-	-	-	-
ps01	2426301	2426500	*	6.48501e-11	2.43092e-07	35.3158	LOC100516352	Genebody	TUBB4B	PREDICTED: tubulin beta-4B chain isoform X1 [Orycteropus afer afer]	Human Diseases;Cellular Processes	Cellular community - eukaryotes;Transport and catabolism;Infectious diseases	ko04145//Phagosome;ko05130//Pathogenic Escherichia coli infection;ko04540//Gap junction	K07375	-	-	-
ps01	2426401	2426600	*	6.22493e-13	4.37826e-09	31.0528	LOC100516352	Genebody	TUBB4B	PREDICTED: tubulin beta-4B chain isoform X1 [Orycteropus afer afer]	Human Diseases;Cellular Processes	Cellular community - eukaryotes;Transport and catabolism;Infectious diseases	ko04145//Phagosome;ko05130//Pathogenic Escherichia coli infection;ko04540//Gap junction	K07375	-	-	-
ps01	3034001	3034200	*	5.76883e-13	4.09402e-09	-25.553	LOC102163628	Genebody	SEC16A	PREDICTED: protein transport protein Sec16A isoform X3 [Ceratotherium simum simum]	-	-	-	-	-	-	-
ps01	3172601	3172800	*	2.0089e-05	0.00490013	24.0008	LOC110258064	Genebody	CCDC187	PREDICTED: coiled-coil domain-containing protein 187 isoform X1 [Rhinolophus sinicus]	-	-	-	-	-	-	-
ps01	11341701	11341900	*	1.42631e-10	4.71352e-07	20.6662	LOC100516442	Genebody	LARGE1	PREDICTED: glycosyltransferase-like protein LARGE1 isoform X2 [Bison bison bison]	Metabolism	Glycan biosynthesis and metabolism;Global and overview maps	ko01100//Metabolic pathways;ko00515//Mannose type O-glycan biosyntheis	K09668	-	-	-
ps02	5798001	5798200	*	1.16392e-08	1.78453e-05	20.9782	LOC100519680	Genebody	KCNT2	PREDICTED: potassium channel subfamily T member 2 isoform X2 [Felis catus]	-	-	-	-	-	-	-
NC_010443.5	139154801	139155000	*	3.36739e-05	0.00693842	21.3863	LOC100152265	Upstream	CERS3	PREDICTED: ceramide synthase 3 [Sus scrofa]	Metabolism;Environmental Information Processing	Lipid metabolism;Global and overview maps;Signal transduction	ko01100//Metabolic pathways;ko04071//Sphingolipid signaling pathway;ko00600//Sphingolipid metabolism	K04710	-	-	-
NC_010443.5	179671801	179672000	*	2.81198e-109	4.39831e-103	43.8383	LOC100156579	Upstream	NEMF	PREDICTED: nuclear export mediator factor NEMF [Sus scrofa]	-	-	-	-	-	-	-
NC_010443.5	179671901	179672100	*	4.41698e-143	1.15146e-136	45.5774	LOC100156579	Upstream	NEMF	PREDICTED: nuclear export mediator factor NEMF [Sus scrofa]	-	-	-	-	-	-	-
NC_010443.5	179672001	179672200	*	4.8999e-58	1.98209e-52	23.536	LOC100156579	Upstream	NEMF	PREDICTED: nuclear export mediator factor NEMF [Sus scrofa]	-	-	-	-	-	-	-
NC_010444.4	70037001	70037200	*	1.15035e-46	3.50514e-41	45.1904	LOC100516180	Upstream	RAB3D	PREDICTED: ras-related protein Rab-3D isoform X2 [Sus scrofa]	Organismal Systems	Digestive system	ko04972//Pancreatic secretion	K07884	-	-	-
NC_010444.4	70037101	70037300	*	2.05632e-47	6.60894e-42	41.122	LOC100516180	Upstream	RAB3D	PREDICTED: ras-related protein Rab-3D isoform X2 [Sus scrofa]	Organismal Systems	Digestive system	ko04972//Pancreatic secretion	K07884	-	-	-
NC_010444.4	137815001	137815200	*	8.9995e-26	5.78483e-21	30.2418	LOC494467	Upstream	Cxcl14	PREDICTED: C-X-C motif chemokine 14 [Bison bison bison]	Organismal Systems;Environmental Information Processing	Signaling molecules and interaction;Immune system	ko04060//Cytokine-cytokine receptor interaction;ko04062//Chemokine signaling pathway	K10033	-	-	-
NC_010444.4	137815101	137815300	*	2.91563e-18	6.77963e-14	28.8088	LOC494467	Upstream	Cxcl14	PREDICTED: C-X-C motif chemokine 14 [Bison bison bison]	Organismal Systems;Environmental Information Processing	Signaling molecules and interaction;Immune system	ko04060//Cytokine-cytokine receptor interaction;ko04062//Chemokine signaling pathway	K10033	-	-	-
NC_010445.4	40002401	40002600	*	6.4173e-78	5.19182e-72	55.1105	LOC100624064	Upstream	RNF151	PREDICTED: LOW QUALITY PROTEIN: RING finger protein 151, partial [Sus scrofa]	-	-	-	-	-	-	-
NC_010445.4	40002501	40002700	*	3.7384e-46	1.09638e-40	32.0308	LOC100624064	Upstream	RNF151	PREDICTED: LOW QUALITY PROTEIN: RING finger protein 151, partial [Sus scrofa]	-	-	-	-	-	-	-
NC_010445.4	107269501	107269700	*	3.92628e-20	1.2089e-15	26.0417	LOC100049694	Upstream	BIRC6	PREDICTED: LOW QUALITY PROTEIN: baculoviral IAP repeat-containing protein 6 [Lipotes vexillifer]	Cellular Processes;Genetic Information Processing	Folding, sorting and degradation;Cell growth and death	ko04120//Ubiquitin mediated proteolysis;ko04215//Apoptosis - multiple species	K10586	-	-	-
NC_010445.4	112298601	112298800	*	7.54494e-07	0.000461096	20.4559	LOC100513653	Upstream	SLC35F6	PREDICTED: solute carrier family 35 member F6 [Sus scrofa]	-	-	-	-	-	-	-
NC_010446.5	277201	277400	*	1.28856e-16	2.20833e-12	22.5482	LOC100524082	Upstream	LRRC24	PREDICTED: leucine-rich repeat-containing protein 24 [Sus scrofa]	-	-	-	-	-	-	-
NC_010446.5	1389601	1389800	*	3.65911e-06	0.00147837	-20.5741	LOC110260195	Upstream	LY6K	PREDICTED: lymphocyte antigen 6K-like [Lipotes vexillifer]	-	-	-	-	-	-	-
NC_010446.5	105255401	105255600	*	1.49511e-23	7.47937e-19	22.5801	LOC100738968	Upstream	NGF	PREDICTED: beta-nerve growth factor [Sus scrofa]	Environmental Information Processing;Organismal Systems;Cellular Processes	Signaling molecules and interaction;Nervous system;Cell growth and death;Signal transduction;Sensory system	ko04151//PI3K-Akt signaling pathway;ko04010//MAPK signaling pathway;ko04060//Cytokine-cytokine receptor interaction;ko04014//Ras signaling pathway;ko04015//Rap1 signaling pathway;ko04210//Apoptosis;ko04722//Neurotrophin signaling pathway;ko04750//Inflammatory mediator regulation of TRP channels	K02582	-	-	-
NC_010447.5	8501	8700	*	7.0388e-13	4.88159e-09	24.3441	LOC100622366	Upstream	RABL2A	PREDICTED: rab-like protein 2A [Sus scrofa]	-	-	-	-	-	-	-
NC_010447.5	80863201	80863400	*	4.37912e-07	0.000306777	-24.498	LOC100521556	Upstream	STAB2	PREDICTED: stabilin-2 [Orcinus orca]	-	-	-	-	-	-	-
NC_010448.4	6834201	6834400	*	6.34387e-08	6.85551e-05	-21.9479	LOC110260907	Upstream	--	-	-	-	-	-	-	-	-
NC_010448.4	54431301	54431500	*	7.18788e-05	0.0114585	20.303	LOC100624694	Upstream	CD37	PREDICTED: leukocyte antigen CD37 isoform X1 [Vicugna pacos]	Organismal Systems	Immune system	ko04640//Hematopoietic cell lineage	K06475	-	-	-
NC_010448.4	54431301	54431500	*	7.18788e-05	0.0114585	20.303	LOC110261362	Upstream	SLC6A16	orphan sodium- and chloride-dependent neurotransmitter transporter NTT5 [Camelus ferus]	-	-	-	-	-	-	-
NC_010449.5	46656701	46656900	*	4.7493e-159	1.39285e-152	65.9491	LOC100152951	Upstream	GSTA4	glutathione S-transferase A4 [Sus scrofa]	Metabolism;Human Diseases	Metabolism of other amino acids;Cancers;Cardiovascular diseases;Drug resistance;Xenobiotics biodegradation and metabolism	ko05200//Pathways in cancer;ko05225//Hepatocellular carcinoma;ko05418//Fluid shear stress and atherosclerosis;ko05215//Prostate cancer;ko05204//Chemical carcinogenesis;ko01524//Platinum drug resistance;ko00983//Drug metabolism - other enzymes;ko00980//Metabolism of xenobiotics by cytochrome P450;ko00982//Drug metabolism - cytochrome P450;ko00480//Glutathione metabolism	K00799	-	-	-
NC_010449.5	46656801	46657000	*	1.49162e-170	4.99949e-164	49.5649	LOC100152951	Upstream	GSTA4	glutathione S-transferase A4 [Sus scrofa]	Metabolism;Human Diseases	Metabolism of other amino acids;Cancers;Cardiovascular diseases;Drug resistance;Xenobiotics biodegradation and metabolism	ko05200//Pathways in cancer;ko05225//Hepatocellular carcinoma;ko05418//Fluid shear stress and atherosclerosis;ko05215//Prostate cancer;ko05204//Chemical carcinogenesis;ko01524//Platinum drug resistance;ko00983//Drug metabolism - other enzymes;ko00980//Metabolism of xenobiotics by cytochrome P450;ko00982//Drug metabolism - cytochrome P450;ko00480//Glutathione metabolism	K00799	-	-	-
NC_010451.4	126171801	126172000	*	2.14299e-12	1.29384e-08	23.3392	LOC100517846	Upstream	Rnf2	PREDICTED: E3 ubiquitin-protein ligase RING2 isoform X1 [Sus scrofa]	-	-	-	-	-	-	-
NC_010459.5	47995301	47995500	*	3.33574e-28	2.77529e-23	28.9024	LOC100155625	Upstream	Wfdc3	PREDICTED: WAP four-disulfide core domain protein 3 isoform X1 [Sus scrofa]	-	-	-	-	-	-	-
NC_010459.5	47995401	47995600	*	1.60565e-21	6.05655e-17	22.802	LOC100155625	Upstream	Wfdc3	PREDICTED: WAP four-disulfide core domain protein 3 isoform X1 [Sus scrofa]	-	-	-	-	-	-	-
ps01	2426301	2426500	*	6.48501e-11	2.43092e-07	35.3158	LOC106507781	Upstream	--	PREDICTED: uncharacterized protein LOC106507781 [Sus scrofa]	-	-	-	-	-	-	-
ps01	2426401	2426600	*	6.22493e-13	4.37826e-09	31.0528	LOC106507781	Upstream	--	PREDICTED: uncharacterized protein LOC106507781 [Sus scrofa]	-	-	-	-	-	-	-
NC_010444.4	60350201	60350400	*	3.05357e-63	1.52432e-57	66.9983	LOC110259323	Downstream	GTPBP3	PREDICTED: tRNA modification GTPase GTPBP3, mitochondrial isoform X2 [Balaenoptera acutorostrata scammoni]	-	-	-	-	-	-	-
NC_010444.4	60350301	60350500	*	1.20664e-54	4.71838e-49	65.2565	LOC110259323	Downstream	GTPBP3	PREDICTED: tRNA modification GTPase GTPBP3, mitochondrial isoform X2 [Balaenoptera acutorostrata scammoni]	-	-	-	-	-	-	-
NC_010444.4	60390701	60390900	*	9.41719e-07	0.000544349	-25.1303	LOC110259326	Downstream	ABHD8	protein ABHD8 [Bos taurus]	-	-	-	-	-	-	-
NC_010444.4	60390701	60390900	*	9.41719e-07	0.000544349	-25.1303	LOC100620785	Downstream	ANKLE1	PREDICTED: ankyrin repeat and LEM domain-containing protein 1 [Sus scrofa]	-	-	-	-	-	-	-
NC_010444.4	130049501	130049700	*	4.50919e-11	1.78225e-07	30.3219	LOC100627580	Downstream	C5orf63	PREDICTED: glutaredoxin-like protein C5orf63 homolog isoform X1 [Sus scrofa]	-	-	-	-	-	-	-
NC_010445.4	39777701	39777900	*	8.0083e-10	1.97967e-06	20.4753	LOC100738908	Downstream	MLST8	PREDICTED: target of rapamycin complex subunit LST8 isoform X1 [Sus scrofa]	Cellular Processes;Organismal Systems;Environmental Information Processing	Environmental adaptation;Signal transduction;Transport and catabolism	ko04151//PI3K-Akt signaling pathway;ko04714//Thermogenesis;ko04150//mTOR signaling pathway;ko04140//Autophagy - animal;ko04136//Autophagy - other eukaryotes	K08266	-	-	-
NC_010445.4	40002401	40002600	*	6.4173e-78	5.19182e-72	55.1105	LOC100623873	Downstream	NDUFB10	PREDICTED: NADH dehydrogenase [ubiquinone] 1 beta subcomplex subunit 10 [Sus scrofa]	Organismal Systems;Human Diseases;Metabolism	Energy metabolism;Endocrine and metabolic diseases;Nervous system;Neurodegenerative diseases;Global and overview maps;Environmental adaptation	ko01100//Metabolic pathways;ko04714//Thermogenesis;ko05016//Huntington disease;ko05010//Alzheimer disease;ko04932//Non-alcoholic fatty liver disease (NAFLD);ko04723//Retrograde endocannabinoid signaling;ko05012//Parkinson disease;ko00190//Oxidative phosphorylation	K03966	-	-	-
NC_010445.4	40002501	40002700	*	3.7384e-46	1.09638e-40	32.0308	LOC100623873	Downstream	NDUFB10	PREDICTED: NADH dehydrogenase [ubiquinone] 1 beta subcomplex subunit 10 [Sus scrofa]	Organismal Systems;Human Diseases;Metabolism	Energy metabolism;Endocrine and metabolic diseases;Nervous system;Neurodegenerative diseases;Global and overview maps;Environmental adaptation	ko01100//Metabolic pathways;ko04714//Thermogenesis;ko05016//Huntington disease;ko05010//Alzheimer disease;ko04932//Non-alcoholic fatty liver disease (NAFLD);ko04723//Retrograde endocannabinoid signaling;ko05012//Parkinson disease;ko00190//Oxidative phosphorylation	K03966	-	-	-
NC_010448.4	47681801	47682000	*	1.20436e-30	1.19732e-25	44.1054	LOC100125964	Downstream	Sirt2	NAD-dependent protein deacetylase sirtuin-2 [Sus scrofa]	-	-	-	-	-	-	-
NC_010448.4	47681901	47682100	*	7.86431e-10	1.95251e-06	20.611	LOC100125964	Downstream	Sirt2	NAD-dependent protein deacetylase sirtuin-2 [Sus scrofa]	-	-	-	-	-	-	-
NC_010448.4	55922301	55922500	*	8.97745e-17	1.60418e-12	32.0771	LOC100622710	Downstream	LILRB3	PREDICTED: leukocyte immunoglobulin-like receptor subfamily B member 3 isoform X1 [Sus scrofa]	Organismal Systems	Development;Immune system	ko04380//Osteoclast differentiation;ko04662//B cell receptor signaling pathway	K06512	-	-	-
NC_010448.4	55922401	55922600	*	6.31828e-18	1.38283e-13	32.1565	LOC100622710	Downstream	LILRB3	PREDICTED: leukocyte immunoglobulin-like receptor subfamily B member 3 isoform X1 [Sus scrofa]	Organismal Systems	Development;Immune system	ko04380//Osteoclast differentiation;ko04662//B cell receptor signaling pathway	K06512	-	-	-
NC_010449.5	194401	194600	*	1.74029e-07	0.000151483	23.5921	LOC100520314	Downstream	EXOC2	PREDICTED: exocyst complex component 2 isoform X1 [Sus scrofa]	Environmental Information Processing	Signal transduction	ko04014//Ras signaling pathway	K17637	-	-	-
NC_010449.5	46656701	46656900	*	4.7493e-159	1.39285e-152	65.9491	LOC100511822	Downstream	ICK	PREDICTED: serine/threonine-protein kinase ICK isoform X1 [Sus scrofa]	-	-	-	-	-	-	-
NC_010449.5	46656801	46657000	*	1.49162e-170	4.99949e-164	49.5649	LOC100511822	Downstream	ICK	PREDICTED: serine/threonine-protein kinase ICK isoform X1 [Sus scrofa]	-	-	-	-	-	-	-
NC_010451.4	134939601	134939800	*	5.77545e-07	0.000377763	20.4726	LOC397160	Downstream	CD34	hematopoietic progenitor cell antigen CD34 precursor [Sus scrofa]	Environmental Information Processing;Organismal Systems	Immune system;Signaling molecules and interaction	ko04514//Cell adhesion molecules (CAMs);ko04640//Hematopoietic cell lineage	K06474	-	-	-
NC_010454.4	2047501	2047700	*	8.17634e-09	1.34027e-05	22.9887	LOC100525071	Downstream	NPTX1	PREDICTED: neuronal pentraxin-1 [Sus scrofa]	-	-	-	-	-	-	-
NC_010454.4	5540001	5540200	*	4.95225e-26	3.32921e-21	26.9735	LOC100520974	Downstream	TRIM47	PREDICTED: tripartite motif-containing protein 47 [Sus scrofa]	-	-	-	-	-	-	-
NC_010454.4	5540101	5540300	*	4.41694e-17	8.34381e-13	36.8173	LOC100520974	Downstream	TRIM47	PREDICTED: tripartite motif-containing protein 47 [Sus scrofa]	-	-	-	-	-	-	-
NC_010455.5	32614301	32614500	*	9.52669e-26	6.10697e-21	20.2714	LOC100515237	Downstream	RBM5	PREDICTED: RNA-binding protein 5 isoform X1 [Sus scrofa]	-	-	-	-	GO:0005623//cell;GO:0032991//macromolecular complex;GO:0043226//organelle;GO:1990904//ribonucleoprotein complex;GO:0070013//intracellular organelle lumen;GO:0044428//nuclear part;GO:0031981//nuclear lumen;GO:0005634//nucleus;GO:0044424//intracellular part;GO:0043229//intracellular organelle;GO:0005622//intracellular;GO:0044464//cell part;GO:0043231//intracellular membrane-bounded organelle;GO:004…	GO:0036094//small molecule binding;GO:0046914//transition metal ion binding;GO:0003676//nucleic acid binding;GO:0043167//ion binding;GO:0043169//cation binding;GO:1901363//heterocyclic compound binding;GO:0097159//organic cyclic compound binding;GO:0005488//binding;GO:0046872//metal ion binding;GO:0003723//RNA binding;GO:0044822//poly(A) RNA binding	GO:0050789//regulation of biological process;GO:0008283//cell proliferation;GO:0051171//regulation of nitrogen compound metabolic process;GO:0022618//ribonucleoprotein complex assembly;GO:0043484//regulation of RNA splicing;GO:0065007//biological regulation;GO:0060255//regulation of macromolecule metabolic process;GO:0065003//macromolecular complex assembly;GO:1903311//regulation of mRNA metaboli…
NC_010456.5	47903401	47903600	*	1.34949e-23	6.7992e-19	33.7982	LOC414369	Downstream	SMTN	smoothelin [Sus scrofa]	-	-	-	-	-	-	-
NC_010456.5	47903501	47903700	*	4.91446e-29	4.41774e-24	23.6983	LOC414369	Downstream	SMTN	smoothelin [Sus scrofa]	-	-	-	-	-	-	-
NC_010456.5	104200201	104200400	*	6.7377e-24	3.54439e-19	34.0386	LOC397232	Downstream	HHEX	hematopoietically-expressed homeobox protein HHEX [Sus scrofa]	Human Diseases	Cancers;Endocrine and metabolic diseases	ko05202//Transcriptional misregulation in cancers;ko04950//Maturity onset diabetes of the young	K08024	-	-	-
NC_010456.5	104200301	104200500	*	1.9157e-14	2.01191e-10	20.396	LOC397232	Downstream	HHEX	hematopoietically-expressed homeobox protein HHEX [Sus scrofa]	Human Diseases	Cancers;Endocrine and metabolic diseases	ko05202//Transcriptional misregulation in cancers;ko04950//Maturity onset diabetes of the young	K08024	-	-	-
NC_010457.5	16129501	16129700	*	6.93334e-34	8.93792e-29	20.2266	LOC100525613	Downstream	Rps27	PREDICTED: 40S ribosomal protein S27-like [Sus scrofa]	Genetic Information Processing	Translation	ko03010//Ribosome	K02978	-	-	-
NC_010457.5	139956201	139956400	*	1.47511e-06	0.000761042	-23.2615	LOC100233187	Downstream	HDLBP	PREDICTED: LOW QUALITY PROTEIN: vigilin [Sus scrofa]	-	-	-	-	-	-	-
NC_010459.5	41979801	41980000	*	1.38432e-12	8.80185e-09	21.6232	LOC100154906	Downstream	DHX35	PREDICTED: probable ATP-dependent RNA helicase DHX35 isoform X1 [Sus scrofa]	-	-	-	-	-	-	-
ps01	2426301	2426500	*	6.48501e-11	2.43092e-07	35.3158	LOC100514750	Downstream	Fam166a	PREDICTED: protein FAM166A isoform X2 [Sus scrofa]	-	-	-	-	-	-	-
ps01	2426401	2426600	*	6.22493e-13	4.37826e-09	31.0528	LOC100514750	Downstream	Fam166a	PREDICTED: protein FAM166A isoform X2 [Sus scrofa]	-	-	-	-	-	-	-
ps01	15866801	15867000	*	4.51651e-12	2.45576e-08	29.4994	LOC110258353	Downstream	ASPG	PREDICTED: 60 kDa lysophospholipase isoform X1 [Hipposideros armiger]	-	-	-	-	-	-	-

## Sheet: M3F-VS-M8F.CG.filter
chr	start	end	strand	pvalue	qvalue	meth.diff
NC_010443.5	171501	171700	*	0.000308597	0.0334742	29.0476
NC_010443.5	193001	193200	*	0.000234139	0.0287116	38.4496
NC_010443.5	207801	208000	*	5.87807e-05	0.0129892	-30.1109
NC_010443.5	207901	208100	*	0.000183083	0.02501	-29.7959
NC_010443.5	216701	216900	*	0.000168192	0.0238496	31.3686
NC_010443.5	237201	237400	*	0.000202147	0.0264443	42
NC_010443.5	237301	237500	*	0.000178055	0.024632	35.8724
NC_010443.5	307201	307400	*	1.56769e-08	4.91166e-05	-29.4998
NC_010443.5	315901	316100	*	7.60821e-07	0.00079361	-56.7786
NC_010443.5	350501	350700	*	9.68628e-05	0.0173722	-29.2941
NC_010443.5	353701	353900	*	2.09138e-05	0.00693899	-27.3438
NC_010443.5	353801	354000	*	2.58962e-06	0.00180351	-28.7116
NC_010443.5	369101	369300	*	5.24161e-06	0.00288032	29.8851
NC_010443.5	384301	384500	*	1.12591e-06	0.00103581	43.3984
NC_010443.5	384401	384600	*	6.78991e-05	0.0141422	31.1506
NC_010443.5	394901	395100	*	0.000240766	0.0290925	-29.798
NC_010443.5	426301	426500	*	5.02776e-05	0.0118374	25.1482
NC_010443.5	430301	430500	*	0.000470823	0.0419372	-29.0128
NC_010443.5	476401	476600	*	9.66383e-05	0.0173528	-38.0615
NC_010443.5	488501	488700	*	9.547e-05	0.0172345	31.8182
NC_010443.5	571401	571600	*	3.38349e-07	0.000451829	-27.2751
NC_010443.5	572601	572800	*	1.80635e-07	0.000291545	38.2333
NC_010443.5	632501	632700	*	7.22942e-05	0.0146793	-32.4405
NC_010443.5	684001	684200	*	1.55071e-07	0.000259601	35.1472
NC_010443.5	705701	705900	*	6.5109e-05	0.0137856	-26.6676
NC_010443.5	735201	735400	*	4.70418e-13	9.96968e-09	40.2069
NC_010443.5	735301	735500	*	3.27022e-06	0.00210949	48.018
NC_010443.5	786301	786500	*	0.000261732	0.0304243	25.3333
NC_010443.5	834401	834600	*	5.95242e-06	0.00312667	34.7826
NC_010443.5	834501	834700	*	6.38901e-05	0.0136383	25.1984
NC_010443.5	848601	848800	*	3.18157e-18	2.11995e-13	-49.4893
NC_010443.5	848701	848900	*	6.40958e-18	3.97631e-13	-64.875
NC_010443.5	856301	856500	*	8.97205e-05	0.01667	-44.6406
NC_010443.5	856501	856700	*	7.2995e-05	0.0147628	-49.0329
NC_010443.5	856601	856800	*	7.13919e-05	0.0145597	-42.3656
NC_010443.5	899401	899600	*	0.00058848	0.0473053	27.2727
NC_010443.5	912601	912800	*	0.000183589	0.0250474	-39.2593
NC_010443.5	921501	921700	*	8.16371e-05	0.0157707	-25.3131
NC_010443.5	942201	942400	*	0.000110298	0.0187368	27.0775
NC_010443.5	945901	946100	*	0.000246196	0.0293868	26.4194
NC_010443.5	1032901	1033100	*	4.92359e-06	0.00276397	27.11
NC_010443.5	1035801	1036000	*	6.22692e-05	0.013411	-34.8664
NC_010443.5	1035901	1036100	*	3.00997e-08	7.88741e-05	-39.4325
NC_010443.5	1036001	1036200	*	0.00024773	0.0295042	-28.5714
NC_010443.5	1057001	1057200	*	0.000451954	0.0409578	-34.7426
NC_010443.5	1062601	1062800	*	7.8743e-06	0.00374829	32.2662
NC_010443.5	1062701	1062900	*	1.07088e-05	0.00455796	31.8783
NC_010443.5	1084701	1084900	*	0.000543531	0.0453665	-30.1573
NC_010443.5	1107001	1107200	*	9.50249e-09	3.36529e-05	47.2007
NC_010443.5	1113501	1113700	*	9.18272e-05	0.0168816	28.8444
NC_010443.5	1133401	1133600	*	0.000270495	0.0310522	-28.9146
NC_010443.5	1139301	1139500	*	0.000279633	0.0316348	-33.5417
NC_010443.5	1168701	1168900	*	0.000256188	0.0300489	26.5556
NC_010443.5	1179501	1179700	*	9.05652e-07	0.000890562	-36.3636
NC_010443.5	1191601	1191800	*	0.000453803	0.0410584	-29.6471
NC_010443.5	1218201	1218400	*	0.000230451	0.0284977	40.8809
NC_010443.5	1238001	1238200	*	8.07303e-05	0.0156681	-35.034
NC_010443.5	1238101	1238300	*	3.18935e-06	0.0020756	-44.7006
NC_010443.5	1243401	1243600	*	0.000197606	0.0261058	26.7442
NC_010443.5	1257201	1257400	*	7.71966e-05	0.0152517	36.6234
NC_010443.5	1295001	1295200	*	0.000584017	0.0471173	-32.8431
NC_010443.5	1313601	1313800	*	6.94291e-10	4.29729e-06	41.9322
NC_010443.5	1313701	1313900	*	7.75784e-09	2.87508e-05	31.5306
NC_010443.5	1334301	1334500	*	6.73133e-07	0.000727969	-48.537
NC_010443.5	1391101	1391300	*	3.2927e-07	0.000443141	50
NC_010443.5	1408701	1408900	*	4.96551e-05	0.0117427	-35.7292
NC_010443.5	1415001	1415200	*	7.31725e-06	0.00357595	28.2575
NC_010443.5	1423601	1423800	*	0.000316891	0.0339104	34.0465
NC_010443.5	1424301	1424500	*	4.5392e-11	4.74481e-07	-48.6165
NC_010443.5	1424401	1424600	*	7.84203e-11	7.378e-07	-41.0215
NC_010443.5	1441301	1441500	*	3.57587e-05	0.00963028	-25.3472
NC_010443.5	1460101	1460300	*	8.28549e-06	0.0038685	34.3799
NC_010443.5	1487201	1487400	*	0.000302496	0.0330955	-34.9593
NC_010443.5	1491601	1491800	*	8.75626e-06	0.00400814	-45.8333
NC_010443.5	1491701	1491900	*	2.81028e-06	0.00190027	-32.6002
NC_010443.5	1495301	1495500	*	1.01083e-07	0.000191965	54.5788
NC_010443.5	1495401	1495600	*	2.47041e-08	6.82826e-05	46.4912
NC_010443.5	1508801	1509000	*	0.000635256	0.0491911	-37.2222
NC_010443.5	1539701	1539900	*	1.25342e-06	0.00111156	26.7274
NC_010443.5	1539801	1540000	*	4.84008e-07	0.000578667	32.5315
NC_010443.5	1546701	1546900	*	2.91349e-07	0.000406394	44.2063
NC_010443.5	1546801	1547000	*	1.27788e-07	0.000226032	50.3657
NC_010443.5	1556401	1556600	*	1.15679e-05	0.00479959	-40.4813
NC_010443.5	1598501	1598700	*	4.17066e-05	0.0105605	-32.8368
NC_010443.5	1598601	1598800	*	5.67194e-07	0.000649717	-42.2613
NC_010443.5	1622101	1622300	*	9.11632e-07	0.000894433	33.3333
NC_010443.5	1632801	1633000	*	1.31847e-07	0.000231468	-26.7794
NC_010443.5	1639801	1640000	*	0.000434843	0.0401969	32.3037
NC_010443.5	1671001	1671200	*	0.000243541	0.0292086	-38.5714
NC_010443.5	1672401	1672600	*	0.000573566	0.0466438	-36.1111
NC_010443.5	1689501	1689700	*	1.28071e-05	0.00508804	-34.3396
NC_010443.5	1706801	1707000	*	1.50175e-05	0.00564815	-44.1224
NC_010443.5	1736601	1736800	*	0.000104035	0.0180939	27.5254
NC_010443.5	1736701	1736900	*	0.000295525	0.0326525	26.2384
NC_010443.5	1752001	1752200	*	3.11255e-05	0.00885562	-26.9394
NC_010443.5	1752101	1752300	*	1.35502e-05	0.00529018	-30.0068
NC_010443.5	1769801	1770000	*	0.000222297	0.0279249	28.1499
NC_010443.5	1776901	1777100	*	1.74585e-05	0.00620636	37.2411
NC_010443.5	1777601	1777800	*	1.09482e-08	3.73906e-05	37.5
NC_010443.5	1808301	1808500	*	0.00031863	0.0340017	29.6906
NC_010443.5	1817201	1817400	*	2.79957e-05	0.00831496	-37.8788
NC_010443.5	1826201	1826400	*	2.65088e-05	0.00803094	-29.6107
NC_010443.5	1846601	1846800	*	2.2833e-06	0.00165883	-39.3224
NC_010443.5	1847001	1847200	*	0.000596969	0.0476761	-37.037
NC_010443.5	1847801	1848000	*	0.00017663	0.0245054	-37.5706
NC_010443.5	1850501	1850700	*	0.000226902	0.0282681	-30.8067
NC_010443.5	1858301	1858500	*	0.000303462	0.0331569	28.2285
NC_010443.5	1881301	1881500	*	7.99223e-09	2.94308e-05	-39.0917
NC_010443.5	1881401	1881600	*	2.96777e-09	1.36166e-05	-33.8443
NC_010443.5	1906401	1906600	*	2.67857e-06	0.00184327	57.7586
NC_010443.5	1907101	1907300	*	5.91438e-05	0.0130292	-30.6433
NC_010443.5	1910601	1910800	*	1.3393e-05	0.00524603	-48.8095
NC_010443.5	1910701	1910900	*	1.2527e-05	0.00501143	-42.9762
NC_010443.5	1936701	1936900	*	4.38881e-12	6.93288e-08	-30.3356
NC_010443.5	1936801	1937000	*	2.03126e-11	2.46178e-07	-34.884
NC_010443.5	1937001	1937200	*	6.77447e-05	0.014124	-28.3673
NC_010443.5	1948901	1949100	*	0.000100086	0.0176353	-31.3862
NC_010443.5	1949001	1949200	*	8.54382e-05	0.0161733	-26.303
NC_010443.5	2010301	2010500	*	4.49164e-07	0.000550389	31.1321
NC_010443.5	2017101	2017300	*	0.00063031	0.048957	-30.5162
NC_010443.5	2019001	2019200	*	1.56921e-05	0.00579629	26.123
NC_010443.5	2038801	2039000	*	7.95745e-11	7.45195e-07	34.0659
NC_010443.5	2038901	2039100	*	7.30089e-13	1.48137e-08	33.0357
NC_010443.5	2054501	2054700	*	0.000102964	0.0179751	26.7532
NC_010443.5	2156901	2157100	*	5.54396e-05	0.0125102	-34.4525
NC_010443.5	2177101	2177300	*	2.9395e-05	0.00856463	29.614
NC_010443.5	2177201	2177400	*	6.0936e-05	0.013265	27.1577
NC_010443.5	2177301	2177500	*	2.18716e-05	0.00714247	37.253
NC_010443.5	2177401	2177600	*	4.85141e-05	0.0115961	41.8095
NC_010443.5	2180601	2180800	*	7.48675e-05	0.0149762	-34.2446
NC_010443.5	2186701	2186900	*	0.000192947	0.025752	25.0538
NC_010443.5	2239001	2239200	*	0.000241111	0.0291258	-27.6042
NC_010443.5	2249601	2249800	*	7.28323e-07	0.000770324	32.7871
NC_010443.5	2249701	2249900	*	0.000482879	0.0424848	28.4084
NC_010443.5	2253301	2253500	*	8.1086e-05	0.0157015	-43.0403
NC_010443.5	2261401	2261600	*	0.000131768	0.0207766	27.7306
NC_010443.5	2261501	2261700	*	2.20683e-06	0.00162522	41.8633
NC_010443.5	2270001	2270200	*	0.000354909	0.0360508	-27.8489
NC_010443.5	2270101	2270300	*	0.000222666	0.0279514	-27.9836
NC_010443.5	2316101	2316300	*	5.81038e-09	2.28571e-05	39.512
NC_010443.5	2316201	2316400	*	2.73803e-05	0.00819749	40.0496
NC_010443.5	2367501	2367700	*	4.98348e-08	0.000114618	34.2007
NC_010443.5	2416801	2417000	*	8.61905e-05	0.0162445	-27.7002
NC_010443.5	2416901	2417100	*	1.24852e-10	1.08221e-06	-35.6927
NC_010443.5	2417001	2417200	*	1.95868e-13	4.53709e-09	-46.3054
NC_010443.5	2417101	2417300	*	9.47871e-07	0.000918077	-44.4444
NC_010443.5	2433301	2433500	*	0.000273522	0.0312669	34.4514
NC_010443.5	2501601	2501800	*	0.000139678	0.0214648	-28.8442
NC_010443.5	2501701	2501900	*	4.12036e-07	0.000517374	-32.2638
NC_010443.5	2501801	2502000	*	0.00028225	0.0318021	-25.9353
NC_010443.5	2508301	2508500	*	0.000114888	0.0192192	31.7702
NC_010443.5	2509201	2509400	*	8.8009e-07	0.000874669	-25.6571
NC_010443.5	2540401	2540600	*	1.00446e-07	0.000191114	-26.4196
NC_010443.5	2540501	2540700	*	5.3663e-05	0.0122907	-28.8961
NC_010443.5	2567601	2567800	*	8.25451e-05	0.015874	-31.9283
NC_010443.5	2597701	2597900	*	2.28277e-08	6.42927e-05	-49.3853
NC_010443.5	2597901	2598100	*	6.44441e-09	2.48233e-05	30.4531
NC_010443.5	2598001	2598200	*	1.85636e-05	0.00646163	25.9649
NC_010443.5	2600301	2600500	*	0.000165937	0.0236677	-33.2699
NC_010443.5	2604401	2604600	*	2.75038e-08	7.39509e-05	63.871
NC_010443.5	2606801	2607000	*	1.36065e-07	0.000237354	35.6727
NC_010443.5	2606901	2607100	*	5.89337e-08	0.000129458	47.9487
NC_010443.5	2607201	2607400	*	2.07402e-05	0.00690743	33.7316
NC_010443.5	2607301	2607500	*	2.06592e-05	0.00688941	40.3509
NC_010443.5	2617601	2617800	*	3.20999e-08	8.27233e-05	-40.2937
NC_010443.5	2617701	2617900	*	8.95172e-08	0.000176094	-42.5595
NC_010443.5	2618901	2619100	*	0.000122794	0.0199926	-45.7143
NC_010443.5	2623801	2624000	*	4.86165e-06	0.00274373	39.6923
NC_010443.5	2640001	2640200	*	5.54076e-05	0.0125042	26.1986
NC_010443.5	2640201	2640400	*	0.000153841	0.0225946	25.5129
NC_010443.5	2647101	2647300	*	8.60355e-05	0.0162281	-31.686
NC_010443.5	2647201	2647400	*	8.52863e-06	0.00393929	-29.3716
NC_010443.5	2655801	2656000	*	0.000123062	0.020023	-26.5583
NC_010443.5	2656601	2656800	*	0.000142148	0.0216833	26.8043
NC_010443.5	2656701	2656900	*	9.61035e-05	0.0172962	32.6417
NC_010443.5	2728101	2728300	*	0.000466715	0.0417421	-29.9062
NC_010443.5	2735801	2736000	*	0.000174765	0.0243698	-28.5024
NC_010443.5	2786701	2786900	*	1.56437e-06	0.00128839	41.7114
NC_010443.5	2795901	2796100	*	2.84302e-05	0.00839424	-33.9037
NC_010443.5	2823201	2823400	*	0.000549474	0.0456652	26.9504
NC_010443.5	2840001	2840200	*	1.68318e-08	5.15854e-05	-32.423
NC_010443.5	2840101	2840300	*	5.8006e-05	0.0128794	-25.8959
NC_010443.5	2843801	2844000	*	0.000568575	0.046426	30.0949
NC_010443.5	2854401	2854600	*	5.30027e-08	0.00011981	39.1667
NC_010443.5	2859301	2859500	*	3.73599e-06	0.00230735	37.2354
NC_010443.5	2862801	2863000	*	0.000371939	0.0370505	-33.1759
NC_010443.5	2886801	2887000	*	0.000358087	0.0362541	26.8213
NC_010443.5	2886901	2887100	*	3.05424e-05	0.00874782	27.5362
NC_010443.5	3092101	3092300	*	5.32603e-05	0.0122355	-28.5714
NC_010443.5	3097701	3097900	*	0.000354944	0.0360529	25.2752
NC_010443.5	3136201	3136400	*	6.62926e-05	0.0139439	30.6452
NC_010443.5	3137501	3137700	*	6.44902e-05	0.0137121	-28.2778
NC_010443.5	3137601	3137800	*	4.90395e-05	0.0116572	-31.1513
NC_010443.5	3152501	3152700	*	0.000396166	0.0383721	-34.6591
NC_010443.5	3157401	3157600	*	1.9231e-06	0.00148114	30.3425
NC_010443.5	3157501	3157700	*	1.78331e-06	0.00140267	31.8182
NC_010443.5	3191801	3192000	*	1.9563e-05	0.00666155	-25
NC_010443.5	3216901	3217100	*	9.80257e-09	3.4422e-05	-40.7448
NC_010443.5	3321901	3322100	*	1.55859e-07	0.000260507	-43.5961
NC_010443.5	3322001	3322200	*	6.70765e-05	0.0140417	-38.7755
NC_010443.5	3366201	3366400	*	9.7792e-05	0.0174512	34.6199
NC_010443.5	3385201	3385400	*	3.05436e-06	0.00201037	-34.0676
NC_010443.5	3385301	3385500	*	2.0898e-06	0.00156814	-58.3333
NC_010443.5	3391601	3391800	*	6.78336e-08	0.000144159	-27.6786
NC_010443.5	3395801	3396000	*	0.000228267	0.0283672	-26.1161
NC_010443.5	3395901	3396100	*	4.38088e-06	0.00255655	-31.619
NC_010443.5	3398201	3398400	*	0.000198485	0.0261578	-25.6215
NC_010443.5	3408401	3408600	*	5.14228e-05	0.0119974	29.6234
NC_010443.5	3411501	3411700	*	4.49113e-06	0.00259952	-27.6974
NC_010443.5	3425701	3425900	*	0.000483998	0.0425391	-28.2581
NC_010443.5	3481201	3481400	*	4.07653e-07	0.000513303	26.9718
NC_010443.5	3561601	3561800	*	2.05679e-05	0.00686896	-26.3566
NC_010443.5	3563601	3563800	*	3.65297e-05	0.00975521	-25.0718
NC_010443.5	3563701	3563900	*	0.000153495	0.0225869	-30.7292
NC_010443.5	3572301	3572500	*	0.000552521	0.0458315	33.0065
NC_010443.5	3647801	3648000	*	0.000311545	0.0336677	-35.2122
NC_010443.5	3647901	3648100	*	3.16962e-05	0.00893788	-30.6034
NC_010443.5	3691401	3691600	*	0.000156567	0.0228365	-32.7273
NC_010443.5	3729001	3729200	*	1.92223e-07	0.000304661	45.098
NC_010443.5	3758501	3758700	*	2.75816e-05	0.00823807	-28.1547
NC_010443.5	3764901	3765100	*	0.000375777	0.0372674	-32.5466
NC_010443.5	3765001	3765200	*	3.92365e-06	0.00237781	-34.5455
NC_010443.5	3806201	3806400	*	0.000328126	0.0345575	-27.4605
NC_010443.5	3993101	3993300	*	0.000288891	0.0322351	-39.7059
NC_010443.5	4017501	4017700	*	0.000230521	0.0284996	26.7755
NC_010443.5	4017601	4017800	*	0.000634262	0.0491526	28.2353
NC_010443.5	4060701	4060900	*	3.81387e-05	0.0100165	28.23
NC_010443.5	4072101	4072300	*	0.000112913	0.0190111	30.6927
NC_010443.5	4080701	4080900	*	1.88485e-06	0.00146057	53.3844
NC_010443.5	4086501	4086700	*	0.000515416	0.0440274	27.0444
NC_010443.5	4168501	4168700	*	0.000438395	0.040259	35.5556
NC_010443.5	4239001	4239200	*	0.000198067	0.0261365	-29.1399
NC_010443.5	4247401	4247600	*	7.26452e-05	0.0147239	27.1259
NC_010443.5	4256901	4257100	*	1.39576e-06	0.00119476	-27.1892
NC_010443.5	4257001	4257200	*	4.53298e-07	0.000553411	-41.8831
NC_010443.5	4369501	4369700	*	5.50899e-06	0.00297382	-46.9697
NC_010443.5	4369601	4369800	*	5.01789e-07	0.000594395	-46.1019
NC_010443.5	4372101	4372300	*	9.33124e-05	0.016998	26.8966
NC_010443.5	4372201	4372400	*	9.92977e-05	0.0175485	29.2528
NC_010443.5	4392001	4392200	*	7.80327e-06	0.00372514	36.0907
NC_010443.5	4392101	4392300	*	1.31701e-07	0.000231285	37.842
NC_010443.5	4460801	4461000	*	7.49317e-08	0.000154675	42.9752
NC_010443.5	4460901	4461100	*	3.83248e-06	0.00234503	31.0134
NC_010443.5	4555201	4555400	*	4.4398e-07	0.000545941	-32.6389
NC_010443.5	4561601	4561800	*	4.94696e-06	0.00277285	-33.3333
NC_010443.5	4599301	4599500	*	3.19392e-05	0.00898403	-40.3927
NC_010443.5	4599401	4599600	*	6.77708e-05	0.0141274	-37.2863
NC_010443.5	4599701	4599900	*	0.000107749	0.0184673	41.0256
NC_010443.5	4609401	4609600	*	0.000480335	0.0423421	-29.6036
NC_010443.5	4641901	4642100	*	9.08749e-05	0.0167914	32.7614
NC_010443.5	4642001	4642200	*	0.000100645	0.0176979	31.6017
NC_010443.5	4682501	4682700	*	0.000228118	0.0283531	-27.6746
NC_010443.5	4721801	4722000	*	2.68468e-08	7.26792e-05	-52.1867
NC_010443.5	4721901	4722100	*	7.47598e-05	0.0149627	-25.4584
NC_010443.5	4727301	4727500	*	2.7144e-05	0.00814579	-33.1625
NC_010443.5	4750001	4750200	*	0.000439813	0.040337	-38.1579
NC_010443.5	4757101	4757300	*	0.000104847	0.018184	32.7277
NC_010443.5	4757201	4757400	*	0.000104847	0.018184	32.7277
NC_010443.5	4761601	4761800	*	0.000231905	0.0285985	25.5397
NC_010443.5	4811901	4812100	*	0.000171744	0.0241342	-27.7225
NC_010443.5	4844001	4844200	*	1.54245e-05	0.00573094	-25.5657
NC_010443.5	4846101	4846300	*	0.000268746	0.0309308	-27.0626
NC_010443.5	4895101	4895300	*	0.000150611	0.0223392	38.8889
NC_010443.5	4895201	4895400	*	0.000211405	0.027177	38.204
NC_010443.5	4898201	4898400	*	3.00176e-05	0.00867004	-41.1255
NC_010443.5	4943601	4943800	*	2.21672e-06	0.00162981	34.0081
NC_010443.5	4943901	4944100	*	0.000218718	0.0276427	-25.3373
NC_010443.5	5009601	5009800	*	0.000564899	0.0462767	32.2674
NC_010443.5	5009701	5009900	*	2.14121e-05	0.00704397	34.7281
NC_010443.5	5048901	5049100	*	0.000494901	0.0430855	26.5472
NC_010443.5	5071101	5071300	*	0.000323821	0.0342888	-34.9206
NC_010443.5	5071201	5071400	*	1.64097e-05	0.00597308	-37.3745
NC_010443.5	5074701	5074900	*	0.000186765	0.0252782	-36.5539
NC_010443.5	5098901	5099100	*	4.86283e-06	0.00274393	-27.037
NC_010443.5	5099101	5099300	*	0.000143287	0.0217623	28.8603
NC_010443.5	5099201	5099400	*	9.84115e-05	0.0175088	28.2901
NC_010443.5	5171601	5171800	*	0.000135046	0.0210813	-28.9982
NC_010443.5	5342801	5343000	*	3.5927e-07	0.000470492	-27.4725
NC_010443.5	5488501	5488700	*	6.06094e-07	0.000679825	-29.4245
NC_010443.5	5592001	5592200	*	0.000454515	0.0410974	29.5753
NC_010443.5	5597301	5597500	*	1.87006e-08	5.56493e-05	-30.9522
NC_010443.5	5597401	5597600	*	1.07625e-05	0.0045724	-30.4945
NC_010443.5	5650701	5650900	*	3.48843e-05	0.00948537	-25.1284
NC_010443.5	5755001	5755200	*	4.74171e-06	0.00269827	38.3333
NC_010443.5	5867001	5867200	*	0.000361355	0.0364574	-30.336
NC_010443.5	5888201	5888400	*	2.64538e-05	0.00801955	-36.0181
NC_010443.5	5970901	5971100	*	0.000423514	0.0398741	26.8852
NC_010443.5	6105501	6105700	*	0.000278271	0.0315343	-32.7366
NC_010443.5	6105601	6105800	*	0.000427707	0.0400419	-36.2857
NC_010443.5	6136201	6136400	*	5.9622e-09	2.33183e-05	-47.9167
NC_010443.5	6325601	6325800	*	6.48692e-06	0.00330463	41.8094
NC_010443.5	6458401	6458600	*	9.23381e-07	0.000901807	29.5833
NC_010443.5	6531901	6532100	*	0.00022899	0.0284199	28.7879
NC_010443.5	6539801	6540000	*	2.68552e-06	0.00184508	-26.409
NC_010443.5	6565801	6566000	*	1.2993e-05	0.0051406	-25.012
NC_010443.5	6602201	6602400	*	0.000125231	0.02019	33.8663
NC_010443.5	6602901	6603100	*	4.96263e-06	0.00277875	-30.9091
NC_010443.5	6603001	6603200	*	5.23977e-06	0.00287956	-48.1635
NC_010443.5	6626501	6626700	*	0.000140102	0.021502	25.0784
NC_010443.5	6637601	6637800	*	0.000386845	0.037827	-29.6811
NC_010443.5	6643301	6643500	*	2.63812e-07	0.000379626	34.4111
NC_010443.5	6643401	6643600	*	0.000472742	0.0419837	32.9692
NC_010443.5	6643601	6643800	*	2.19544e-06	0.00161904	28.2953
NC_010443.5	6651301	6651500	*	2.70385e-06	0.00185421	-25.6443
NC_010443.5	6655901	6656100	*	2.43921e-05	0.0076164	34.492
NC_010443.5	6656001	6656200	*	4.26721e-05	0.0106954	38.765
NC_010443.5	6665001	6665200	*	0.000193079	0.0257605	-25.1736
NC_010443.5	6681801	6682000	*	6.16028e-06	0.00319696	-30.1136
NC_010443.5	6682401	6682600	*	0.000458643	0.0413452	-27.4543
NC_010443.5	6682501	6682700	*	2.53513e-10	1.92352e-06	-41.0741
NC_010443.5	6682601	6682800	*	5.44994e-07	0.000630581	-48.5
NC_010443.5	6685301	6685500	*	8.80226e-05	0.016466	-25
NC_010443.5	6724801	6725000	*	2.85853e-07	0.0004008	-33.7436
NC_010443.5	6725601	6725800	*	7.77947e-11	7.33192e-07	34.5351
NC_010443.5	6732901	6733100	*	6.63804e-06	0.00335656	35.7735
NC_010443.5	6739601	6739800	*	0.000125201	0.020187	-28.1481
NC_010443.5	6748601	6748800	*	0.000601839	0.0479004	-33.0108
NC_010443.5	6748901	6749100	*	0.000266005	0.0307283	-26.9207
NC_010443.5	6756901	6757100	*	0.000231987	0.0286044	29.9386
NC_010443.5	6762901	6763100	*	0.000276733	0.0314153	-28.5304
NC_010443.5	6763501	6763700	*	0.000640803	0.0494058	-25.5522
NC_010443.5	6790301	6790500	*	9.62479e-07	0.00092851	28.365
NC_010443.5	6808801	6809000	*	8.07814e-05	0.0156744	-30.2374
NC_010443.5	6826401	6826600	*	0.000286416	0.0320743	27.6533
NC_010443.5	6830601	6830800	*	0.000375346	0.0372438	38.3117
NC_010443.5	6861501	6861700	*	0.000526993	0.0446294	25.6577
NC_010443.5	6867001	6867200	*	0.000504199	0.0435335	-29.4956
NC_010443.5	6907501	6907700	*	2.88591e-05	0.00846331	30
NC_010443.5	6950101	6950300	*	0.000238344	0.0289276	-25.9737
NC_010443.5	6952301	6952500	*	3.76836e-10	2.64482e-06	-29.0123
NC_010443.5	6958001	6958200	*	0.000583298	0.0470791	-25.2482
NC_010443.5	6959601	6959800	*	2.52144e-05	0.00778712	-27.6434
NC_010443.5	6959701	6959900	*	8.24657e-15	2.82295e-10	-45.2883
NC_010443.5	6959801	6960000	*	1.63115e-11	2.05693e-07	-54.4847
NC_010443.5	6990101	6990300	*	0.000215883	0.0274687	-27.4852
NC_010443.5	7002001	7002200	*	3.89415e-05	0.0101512	28.9537
NC_010443.5	7004501	7004700	*	6.10824e-05	0.0132846	32.2789
NC_010443.5	7004601	7004800	*	0.000575566	0.0467471	29.5104
NC_010443.5	7085101	7085300	*	1.3629e-05	0.00531111	48.125
NC_010443.5	7085201	7085400	*	4.24645e-06	0.00250271	53.125
NC_010443.5	7085501	7085700	*	2.14009e-05	0.00704164	28.6913
NC_010443.5	7099101	7099300	*	9.92608e-10	5.74605e-06	-34.4261
NC_010443.5	7108601	7108800	*	1.81706e-05	0.00637211	34.2857
NC_010443.5	7120101	7120300	*	1.24673e-07	0.000222371	32.0328
NC_010443.5	7129201	7129400	*	6.6849e-08	0.000142477	-43.1721
NC_010443.5	7129301	7129500	*	0.00011122	0.0188294	-29.925
NC_010443.5	7131301	7131500	*	0.000461988	0.0415141	-25.3901
NC_010443.5	7151801	7152000	*	0.000538288	0.045165	-33.9643
NC_010443.5	7170601	7170800	*	7.82489e-05	0.0153872	26.2885
NC_010443.5	7172701	7172900	*	4.48205e-11	4.70634e-07	-48.022
NC_010443.5	7193401	7193600	*	0.000317859	0.0339738	-25.4118
NC_010443.5	7196201	7196400	*	0.000466752	0.0417434	-28.3636
NC_010443.5	7208501	7208700	*	1.66528e-06	0.00133987	33.3333
NC_010443.5	7235401	7235600	*	0.000327812	0.0345349	28.3636
NC_010443.5	7251801	7252000	*	3.45974e-05	0.00942913	28.2601
NC_010443.5	7251901	7252100	*	8.30591e-09	3.02285e-05	35.8615
NC_010443.5	7321101	7321300	*	0.000579898	0.0469396	-29.7653
NC_010443.5	7337401	7337600	*	0.000150139	0.0222974	27.381
NC_010443.5	7406901	7407100	*	1.1004e-06	0.00101988	33.7328
NC_010443.5	7419901	7420100	*	4.06582e-08	9.88175e-05	-45.3921
NC_010443.5	7420001	7420200	*	1.33437e-08	4.33336e-05	-44.274
NC_010443.5	7434501	7434700	*	0.000164684	0.0235615	29.9557
NC_010443.5	7446201	7446400	*	7.09291e-08	0.000148726	61.2245
NC_010443.5	7455401	7455600	*	5.19309e-06	0.00286382	31.2856
NC_010443.5	7484001	7484200	*	4.07894e-08	9.90668e-05	33.6735
NC_010443.5	7504501	7504700	*	0.000224621	0.0280913	31.4552
NC_010443.5	7504601	7504800	*	0.000184948	0.0251333	30.4958
NC_010443.5	7540601	7540800	*	0.000133629	0.0209427	-27.0016
NC_010443.5	7557801	7558000	*	2.38597e-05	0.00751815	-45.3901
NC_010443.5	7557901	7558100	*	5.23433e-06	0.00287777	-42.9435
NC_010443.5	7610201	7610400	*	4.11416e-05	0.0104751	25.3884
NC_010443.5	7618901	7619100	*	3.53591e-05	0.00956479	-35.0727
NC_010443.5	7753401	7753600	*	2.05641e-05	0.00686785	-27.5419
NC_010443.5	7768001	7768200	*	0.00054831	0.045607	-31.0256
NC_010443.5	7822501	7822700	*	9.28456e-10	5.43108e-06	39.4505
NC_010443.5	7829201	7829400	*	3.28397e-06	0.00211634	-30.3351
NC_010443.5	7845701	7845900	*	0.000470881	0.0419377	-28.1305
NC_010443.5	7858701	7858900	*	0.000195075	0.0259342	39.2611
NC_010443.5	7882301	7882500	*	2.50834e-05	0.00776294	-38.2004
NC_010443.5	7882401	7882600	*	1.27102e-05	0.00506085	-38.1482
NC_010443.5	7885101	7885300	*	5.05319e-05	0.0118705	28.5714
NC_010443.5	7885201	7885400	*	3.31889e-05	0.00920177	27.427
NC_010443.5	7888701	7888900	*	0.000335922	0.0350088	30.8711
NC_010443.5	7897901	7898100	*	6.33204e-05	0.0135555	-27.6266
NC_010443.5	7905801	7906000	*	6.31775e-05	0.0135337	-28.5714
NC_010443.5	7919401	7919600	*	2.38269e-05	0.00751009	-27.451
NC_010443.5	7969501	7969700	*	2.01327e-05	0.00678034	36.1017
NC_010443.5	7969601	7969800	*	0.000148011	0.0221133	28.2016
NC_010443.5	7985501	7985700	*	0.000368641	0.0368767	-29.8535
NC_010443.5	7988601	7988800	*	5.68475e-06	0.00302931	-35.8234
NC_010443.5	8016801	8017000	*	0.000113462	0.0190738	-39.6825
NC_010443.5	8028101	8028300	*	1.40475e-05	0.0054163	26.6309
NC_010443.5	8046901	8047100	*	6.37374e-05	0.0136169	-35.4938
NC_010443.5	8055101	8055300	*	9.71124e-07	0.000934901	31.0345
NC_010443.5	8194901	8195100	*	0.000613069	0.0483291	27.6036
NC_010443.5	8195001	8195200	*	4.63854e-09	1.91808e-05	33.6572
NC_010443.5	8195101	8195300	*	2.58945e-06	0.00180351	35.3883
NC_010443.5	8195401	8195600	*	3.1977e-05	0.00899156	-32.6234
NC_010443.5	8195501	8195700	*	7.04793e-08	0.000148141	-50.5263
NC_010443.5	8199601	8199800	*	3.09793e-06	0.00203112	-48.1481
NC_010443.5	8212201	8212400	*	1.0433e-05	0.0044826	-36.0558
NC_010443.5	8212301	8212500	*	1.0433e-05	0.0044826	-36.0558
NC_010443.5	8216001	8216200	*	0.000202965	0.0264986	26.3158
NC_010443.5	8217201	8217400	*	4.27403e-06	0.00251512	-28.6111
NC_010443.5	8217301	8217500	*	1.20098e-07	0.000216812	-48.2456
NC_010443.5	8312301	8312500	*	6.29896e-05	0.0135067	-29.7146
NC_010443.5	8312401	8312600	*	3.34704e-09	1.49914e-05	-37.2584
NC_010443.5	8332001	8332200	*	0.000103761	0.0180655	-26.511
NC_010443.5	8332101	8332300	*	3.5057e-06	0.00221187	-38.6667
NC_010443.5	8365301	8365500	*	0.00031676	0.033902	-33.3122
NC_010443.5	8365401	8365600	*	0.000115297	0.0192497	-41.4251
NC_010443.5	8370901	8371100	*	0.000117996	0.0195302	-35.0791
NC_010443.5	8419101	8419300	*	0.000445279	0.0406253	28.3516
NC_010443.5	8422601	8422800	*	0.000200694	0.0263229	-28.0061
NC_010443.5	8441501	8441700	*	1.63026e-05	0.00594454	31.7371
NC_010443.5	8441601	8441800	*	1.63026e-05	0.00594454	31.7371
NC_010443.5	8445301	8445500	*	1.13681e-08	3.84116e-05	35.6504
NC_010443.5	8445401	8445600	*	8.2145e-05	0.015828	41.8862
NC_010443.5	8452801	8453000	*	4.20523e-06	0.00248602	39.1095
NC_010443.5	8452901	8453100	*	2.17371e-07	0.000332119	33.6045
NC_010443.5	8493801	8494000	*	0.000334874	0.0349459	37.7778
NC_010443.5	8509801	8510000	*	0.000101605	0.0178086	39.418
NC_010443.5	8509901	8510100	*	0.000214612	0.0273948	40.1515
NC_010443.5	8545601	8545800	*	1.53382e-05	0.00571558	-31.5581
NC_010443.5	8545701	8545900	*	9.14211e-07	0.000896311	-30.3109
NC_010443.5	8561601	8561800	*	7.10734e-05	0.0145266	-34.4156
NC_010443.5	8586501	8586700	*	0.000102023	0.0178591	26.9231
NC_010443.5	8598801	8599000	*	4.06338e-06	0.00243125	-39.1667
NC_010443.5	8648701	8648900	*	1.1072e-06	0.00102407	31.3566
NC_010443.5	8648801	8649000	*	4.22233e-06	0.00249212	45.202
NC_010443.5	8678601	8678800	*	0.000361054	0.036439	30.4412
NC_010443.5	8725501	8725700	*	0.000358565	0.0362852	-27.673
NC_010443.5	8861301	8861500	*	3.54822e-07	0.000467284	33.3333
NC_010443.5	8863501	8863700	*	0.000422824	0.0398307	-29.5281
NC_010443.5	8863601	8863800	*	0.000119089	0.0196285	-28.6406
NC_010443.5	8900101	8900300	*	2.71762e-05	0.00815304	-29.3478
NC_010443.5	8949301	8949500	*	2.62913e-05	0.00799405	-28.2541
NC_010443.5	8951301	8951500	*	1.90906e-07	0.000303255	-48.5117
NC_010443.5	8954501	8954700	*	0.000424769	0.0399359	-29.0823
NC_010443.5	9028201	9028400	*	4.10609e-05	0.0104663	-26.9118
NC_010443.5	9038501	9038700	*	6.6338e-05	0.0139514	-41.3522
NC_010443.5	9038601	9038800	*	9.23451e-18	5.53785e-13	-72.4429
NC_010443.5	9038701	9038900	*	2.00526e-14	6.26804e-10	-72.7787
NC_010443.5	9040701	9040900	*	1.59555e-05	0.00586105	27.2928
NC_010443.5	9047101	9047300	*	0.000337303	0.0350937	-31.1966
NC_010443.5	9047201	9047400	*	4.33192e-06	0.00253849	-44.6356
NC_010443.5	9055601	9055800	*	1.60288e-07	0.000266024	-49.9039
NC_010443.5	9055701	9055900	*	0.00018035	0.0248058	-37.2698
NC_010443.5	9059301	9059500	*	0.000473293	0.042018	39.3817
NC_010443.5	9081901	9082100	*	3.25124e-06	0.0021016	42.0295
NC_010443.5	9082001	9082200	*	1.25451e-07	0.000223167	44.4626
NC_010443.5	9084301	9084500	*	2.38944e-08	6.6556e-05	46.9828
NC_010443.5	9085301	9085500	*	0.000434857	0.0401969	35.6307
NC_010443.5	9132201	9132400	*	3.6484e-06	0.0022713	-48.067
NC_010443.5	9132301	9132500	*	7.50642e-06	0.00363797	-43.3263
NC_010443.5	9152401	9152600	*	3.45353e-05	0.0094234	31.3103
NC_010443.5	9153301	9153500	*	3.93677e-07	0.000500729	-32.598
NC_010443.5	9195001	9195200	*	5.34514e-08	0.000120538	39.0681
NC_010443.5	9195101	9195300	*	5.75844e-07	0.00065601	37.6923
NC_010443.5	9218701	9218900	*	2.17658e-05	0.00711825	28.3571
NC_010443.5	9220201	9220400	*	1.96824e-05	0.0066852	-31.0824
NC_010443.5	9225501	9225700	*	0.000568408	0.046426	-26.1148
NC_010443.5	9261601	9261800	*	5.67433e-05	0.012707	-34.2246
NC_010443.5	9261701	9261900	*	1.84618e-05	0.00644097	-39.0071
NC_010443.5	9287801	9288000	*	7.95322e-06	0.00377597	39.0071
NC_010443.5	9294801	9295000	*	0.000204315	0.0266099	-38.2464
NC_010443.5	9294901	9295100	*	0.000154362	0.0226483	-39.5714
NC_010443.5	9315701	9315900	*	6.08736e-05	0.0132582	-26.556
NC_010443.5	9317401	9317600	*	0.00028689	0.0321097	26.1364
NC_010443.5	9324801	9325000	*	0.000226319	0.028228	25
NC_010443.5	9330101	9330300	*	1.81208e-06	0.00141865	-31.3462
NC_010443.5	9389601	9389800	*	0.000190117	0.0255393	31.9444
NC_010443.5	9395901	9396100	*	0.000197727	0.0261156	-42.5776
NC_010443.5	9429201	9429400	*	1.93748e-05	0.00661625	38.3401
NC_010443.5	9432001	9432200	*	3.49188e-05	0.00949171	-26.345
NC_010443.5	9440101	9440300	*	5.95009e-05	0.0130713	-25.0618
NC_010443.5	9444601	9444800	*	2.18914e-07	0.000333796	36
NC_010443.5	9444701	9444900	*	2.11098e-07	0.000324969	33.3333
NC_010443.5	9451101	9451300	*	0.000223806	0.0280387	-29.7619
NC_010443.5	9470701	9470900	*	3.83852e-05	0.0100607	-37.3737
NC_010443.5	9509601	9509800	*	0.000102154	0.0178735	-28.6458
NC_010443.5	9584601	9584800	*	3.31764e-06	0.00212896	37.9223
NC_010443.5	9595901	9596100	*	0.000194563	0.0258915	-33.5784
NC_010443.5	9720501	9720700	*	0.000117958	0.0195275	-30.2083
NC_010443.5	9743201	9743400	*	4.23112e-05	0.0106561	-46.6448
NC_010443.5	9829501	9829700	*	0.000117666	0.0194936	31.5747
NC_010443.5	9848701	9848900	*	1.45356e-05	0.00553451	28.3069
NC_010443.5	9859101	9859300	*	1.27101e-05	0.00506085	-33.8942
NC_010443.5	9878801	9879000	*	0.000451191	0.0409083	33.3333
NC_010443.5	9903401	9903600	*	0.000348071	0.0356863	-26.6362
NC_010443.5	9903501	9903700	*	0.000348071	0.0356863	-26.6362
NC_010443.5	9908201	9908400	*	8.21124e-05	0.015828	41.3298
NC_010443.5	9908301	9908500	*	0.000506217	0.043634	36.6892
NC_010443.5	9928401	9928600	*	1.54299e-05	0.00573205	32.3004
NC_010443.5	9928501	9928700	*	1.54299e-05	0.00573205	32.3004
NC_010443.5	9930501	9930700	*	0.000145776	0.0219335	-31.33
NC_010443.5	10015901	10016100	*	2.8309e-05	0.00837001	27.1895
NC_010443.5	10016001	10016200	*	2.8309e-05	0.00837001	27.1895
NC_010443.5	10032801	10033000	*	1.0225e-09	5.87977e-06	30.1961
NC_010443.5	10032901	10033100	*	1.08382e-10	9.61582e-07	33.0065
NC_010443.5	10063001	10063200	*	0.000306992	0.03337	-32.6248
NC_010443.5	10073301	10073500	*	1.86695e-11	2.29355e-07	42.8396
NC_010443.5	10073501	10073700	*	0.000219992	0.0277406	-30.4113
NC_010443.5	10109901	10110100	*	0.000364308	0.0366316	25.2588
NC_010443.5	10136001	10136200	*	1.22252e-05	0.00495967	-29.5228
NC_010443.5	10185501	10185700	*	3.45749e-05	0.00942913	25.4269
NC_010443.5	10296301	10296500	*	4.31099e-06	0.00253034	28.9491
NC_010443.5	10299901	10300100	*	0.000141651	0.021637	-28.2353
NC_010443.5	10300001	10300200	*	1.4906e-08	4.71427e-05	-33.58
NC_010443.5	10300101	10300300	*	0.000137918	0.0213124	-28.2991
NC_010443.5	10326001	10326200	*	5.08149e-05	0.0119117	28.1609
NC_010443.5	10443101	10443300	*	8.45251e-05	0.0160904	26.8831
NC_010443.5	10586301	10586500	*	0.000499895	0.0433267	-29.6376
NC_010443.5	10727401	10727600	*	8.51588e-10	5.06376e-06	-39.9167
NC_010443.5	10727501	10727700	*	0.000258255	0.0301984	-25.9829
NC_010443.5	10756001	10756200	*	2.95253e-06	0.0019625	-30.2248
NC_010443.5	10777301	10777500	*	1.63216e-09	8.56918e-06	-57.4576
NC_010443.5	10777401	10777600	*	0.000547286	0.0455509	-35.6077
NC_010443.5	10812401	10812600	*	0.000303077	0.0331336	28.125
NC_010443.5	10812501	10812700	*	8.78489e-05	0.0164458	38.1699
NC_010443.5	10948401	10948600	*	1.88275e-05	0.00651857	-29.0909
NC_010443.5	11195501	11195700	*	0.000191116	0.0256042	-31.3387
NC_010443.5	11212601	11212800	*	5.31068e-05	0.0122198	-39.3375
NC_010443.5	11366801	11367000	*	0.000231504	0.0285662	38.4365
NC_010443.5	11429101	11429300	*	0.000260026	0.0303076	-31.1111
NC_010443.5	11446701	11446900	*	2.98703e-07	0.000413475	27.9644
NC_010443.5	11464301	11464500	*	0.000334916	0.034947	-32.1628
NC_010443.5	11471601	11471800	*	4.33713e-05	0.0108099	-30.3523
NC_010443.5	11473401	11473600	*	0.000592899	0.0474873	28.3972
NC_010443.5	11498301	11498500	*	0.000132986	0.0208854	27.62
NC_010443.5	11668701	11668900	*	0.000507629	0.0436941	27.669
NC_010443.5	11668801	11669000	*	0.000120831	0.0198053	34.6591
NC_010443.5	11683301	11683500	*	7.89954e-05	0.0154728	31.7715
NC_010443.5	11683401	11683600	*	3.2033e-08	8.26297e-05	35.0733
NC_010443.5	11683501	11683700	*	0.000187807	0.0253558	26.1276
NC_010443.5	11728201	11728400	*	3.00751e-05	0.00867804	25.7143
NC_010443.5	11735301	11735500	*	1.85311e-05	0.00645542	-28.6214
NC_010443.5	11751901	11752100	*	4.38789e-06	0.00255916	28
NC_010443.5	11764001	11764200	*	2.9774e-07	0.000412748	-33.9735
NC_010443.5	11767401	11767600	*	1.4821e-05	0.00560093	-33.2447
NC_010443.5	11788701	11788900	*	1.53047e-11	1.95432e-07	-37.7358
NC_010443.5	11793701	11793900	*	0.000587829	0.0472781	-35.1417
NC_010443.5	11794601	11794800	*	2.51829e-05	0.00778002	-45.1923
NC_010443.5	11841201	11841400	*	0.000310746	0.0336115	30.2455
NC_010443.5	11851901	11852100	*	0.000233025	0.0286369	28.2871
NC_010443.5	11887101	11887300	*	6.45078e-05	0.013714	27.5309
NC_010443.5	11887201	11887400	*	1.12068e-06	0.00103294	30.1383
NC_010443.5	11913701	11913900	*	2.09045e-05	0.00693715	30.5581
NC_010443.5	11961801	11962000	*	1.52431e-05	0.00569727	-31.9807
NC_010443.5	11961901	11962100	*	4.77453e-10	3.19453e-06	-39.1583
NC_010443.5	12028201	12028400	*	5.23458e-06	0.00287777	-39.6663
NC_010443.5	12028301	12028500	*	0.000135283	0.0210996	-29.2411
NC_010443.5	12152801	12153000	*	6.49745e-05	0.0137747	-36.4762
NC_010443.5	12275301	12275500	*	2.27185e-05	0.00728933	35.6522
NC_010443.5	12307401	12307600	*	1.42937e-05	0.00547231	30.7692
NC_010443.5	12324301	12324500	*	5.73078e-05	0.0127883	26.3182
NC_010443.5	12335901	12336100	*	7.37755e-07	0.000777346	-44.9167
NC_010443.5	12336001	12336200	*	3.19424e-05	0.00898479	-33.5852
NC_010443.5	12345201	12345400	*	0.000646493	0.0496439	-29.9807
NC_010443.5	12348601	12348800	*	6.06386e-05	0.0132277	-27.9762
NC_010443.5	12348701	12348900	*	0.000251257	0.0297331	-29.2857
NC_010443.5	12361201	12361400	*	1.58508e-07	0.000263827	-26.5867
NC_010443.5	12388401	12388600	*	1.10367e-06	0.0010225	-33.7823
NC_010443.5	12459601	12459800	*	4.77676e-05	0.0114866	32.9285
NC_010443.5	12656301	12656500	*	5.31746e-05	0.0122262	26.1616
NC_010443.5	12656401	12656600	*	0.000279507	0.0316257	28.7697
NC_010443.5	12683801	12684000	*	4.30595e-06	0.00252843	45.6044
NC_010443.5	12684601	12684800	*	0.000273314	0.0312497	-42.5287
NC_010443.5	12684701	12684900	*	0.000273314	0.0312497	-42.5287
NC_010443.5	12701801	12702000	*	3.76617e-07	0.000485517	40.3448
NC_010443.5	12828601	12828800	*	3.25786e-05	0.00909545	-25.269
NC_010443.5	12828701	12828900	*	8.15773e-07	0.00083034	-31.6315
NC_010443.5	12882101	12882300	*	4.40743e-05	0.0109216	-37.296
NC_010443.5	12898101	12898300	*	5.38269e-05	0.0123112	31.1675
NC_010443.5	12898901	12899100	*	0.000171417	0.0241208	28.125
NC_010443.5	12955301	12955500	*	8.04228e-05	0.0156335	-38.6667
NC_010443.5	12955401	12955600	*	0.000175111	0.0244018	-43.7997
NC_010443.5	12999601	12999800	*	0.000440118	0.0403563	-30.4443
NC_010443.5	13102301	13102500	*	0.000156369	0.0228203	32.3331
NC_010443.5	13197801	13198000	*	0.000142288	0.0216962	-26.4229
NC_010443.5	13221001	13221200	*	2.12795e-06	0.00158669	32.963
NC_010443.5	13264701	13264900	*	6.43174e-05	0.0136966	26.393
NC_010443.5	13269501	13269700	*	1.89141e-06	0.00146461	28.125
NC_010443.5	13294801	13295000	*	0.000196897	0.0260476	36.1016
NC_010443.5	13345301	13345500	*	0.000143921	0.021806	-28.1385
NC_010443.5	13369901	13370100	*	8.10809e-05	0.0157013	31.7857
NC_010443.5	13407201	13407400	*	0.000622571	0.0486828	33.6506
NC_010443.5	13461401	13461600	*	2.35073e-08	6.57151e-05	-47.1591
NC_010443.5	13461501	13461700	*	1.29932e-09	7.14609e-06	-48.5577
NC_010443.5	13586301	13586500	*	3.24729e-07	0.000438744	-40.1502
NC_010443.5	13622501	13622700	*	0.000241814	0.029159	-35.8573
NC_010443.5	13634701	13634900	*	0.000262012	0.0304486	-35.7343
NC_010443.5	13650801	13651000	*	0.000184441	0.0251003	27.9178
NC_010443.5	13694101	13694300	*	0.000107914	0.018486	-31.3876
NC_010443.5	13736001	13736200	*	7.05991e-05	0.0144663	27.7778
NC_010443.5	13829801	13830000	*	6.64821e-05	0.0139726	-26.4881
NC_010443.5	13838201	13838400	*	0.000548626	0.0456184	-31.4752
NC_010443.5	13838301	13838500	*	3.8211e-05	0.0100301	-32.7019
NC_010443.5	13844301	13844500	*	0.000184985	0.0251361	31.8106
NC_010443.5	13882901	13883100	*	1.44188e-05	0.00550401	27.4064
NC_010443.5	13919201	13919400	*	0.000203946	0.0265765	-41.0967
NC_010443.5	13935701	13935900	*	0.000123086	0.0200258	-33.9438
NC_010443.5	13955201	13955400	*	0.000349897	0.0357884	28.715
NC_010443.5	13956801	13957000	*	1.19603e-06	0.00107735	-30.3226
NC_010443.5	13967001	13967200	*	0.000232268	0.0286191	31.9347
NC_010443.5	14023401	14023600	*	0.000334954	0.0349486	33.5308
NC_010443.5	14109101	14109300	*	4.96916e-14	1.40909e-09	-42.1392
NC_010443.5	14109201	14109400	*	1.54045e-07	0.000258685	-28.7659
NC_010443.5	14154801	14155000	*	0.000194818	0.0259103	30.7302
NC_010443.5	14170201	14170400	*	6.86531e-06	0.00343078	-27.5891
NC_010443.5	14170301	14170500	*	3.54141e-05	0.009573	-26.5657
NC_010443.5	14172401	14172600	*	1.10719e-05	0.00466177	30.8314
NC_010443.5	14172501	14172700	*	8.59799e-05	0.0162247	26.3636
NC_010443.5	14179301	14179500	*	0.000137991	0.0213179	-25.6088
NC_010443.5	14226201	14226400	*	1.91475e-05	0.0065902	32.0896
NC_010443.5	14226401	14226600	*	0.000315246	0.0338301	26.5801
NC_010443.5	14226501	14226700	*	0.000233083	0.0286408	36.039
NC_010443.5	14229701	14229900	*	7.59159e-06	0.00366205	29.3349
NC_010443.5	14229801	14230000	*	0.00019805	0.0261365	25.5759
NC_010443.5	14395001	14395200	*	0.000570155	0.0464995	26.8192
NC_010443.5	14513201	14513400	*	3.90262e-07	0.000497558	28.5714
NC_010443.5	14691101	14691300	*	8.79687e-05	0.0164589	-25
NC_010443.5	14711801	14712000	*	1.48161e-06	0.00124364	-28.7872
NC_010443.5	14754401	14754600	*	6.39784e-05	0.0136526	-29.2741
NC_010443.5	14857201	14857400	*	5.67691e-06	0.00302612	-34.7939
NC_010443.5	14912001	14912200	*	2.66979e-05	0.00805405	-28.2164
NC_010443.5	14940601	14940800	*	0.000188422	0.0254007	31.62
NC_010443.5	14957901	14958100	*	1.55227e-05	0.00575356	26.4343
NC_010443.5	15002401	15002600	*	4.63574e-05	0.0112564	-25
NC_010443.5	15008601	15008800	*	3.93795e-05	0.010212	25.9441
NC_010443.5	15035401	15035600	*	6.57212e-05	0.0138724	-28.2468
NC_010443.5	15035501	15035700	*	6.48792e-06	0.00330502	-32.4666
NC_010443.5	15035601	15035800	*	6.52519e-07	0.000713228	-36.6472
NC_010443.5	15035701	15035900	*	2.13846e-05	0.00703806	-33.4525
NC_010443.5	15052401	15052600	*	1.81938e-05	0.00637711	-29.8246
NC_010443.5	15130701	15130900	*	0.000355787	0.0360998	26.0714
NC_010443.5	15142301	15142500	*	6.56982e-05	0.0138702	-40.2057
NC_010443.5	15155001	15155200	*	6.79858e-05	0.0141552	-28.2785
NC_010443.5	15160301	15160500	*	0.000308915	0.0335	25.2874
NC_010443.5	15170201	15170400	*	1.60066e-06	0.00130783	-45.1837
NC_010443.5	15170301	15170500	*	7.60295e-06	0.00366611	-51.3232
NC_010443.5	15217501	15217700	*	3.04049e-05	0.00871969	-29.6078
NC_010443.5	15236101	15236300	*	3.67803e-06	0.00228331	-31.7179
NC_010443.5	15236201	15236400	*	4.45477e-07	0.000547062	-42.6586
NC_010443.5	15243301	15243500	*	3.2426e-07	0.000438306	-32.0626
NC_010443.5	15276301	15276500	*	2.84868e-05	0.00840343	-25.2535
NC_010443.5	15294901	15295100	*	1.17126e-06	0.00106387	-28.1987
NC_010443.5	15295001	15295200	*	5.4173e-06	0.00294389	-41.2965
NC_010443.5	15296201	15296400	*	1.63355e-06	0.00132442	38.268
NC_010443.5	15296401	15296600	*	0.000537536	0.0451262	-31.6522
NC_010443.5	15301701	15301900	*	1.22597e-13	3.03061e-09	-53.9819
NC_010443.5	15301801	15302000	*	1.21873e-12	2.32977e-08	-60.4315
NC_010443.5	15330901	15331100	*	0.00032534	0.0343902	-32.8176
NC_010443.5	15338001	15338200	*	3.53863e-05	0.00956871	37.1514
NC_010443.5	15342001	15342200	*	2.50594e-06	0.00176331	-30.4591
NC_010443.5	15358201	15358400	*	0.000229429	0.0284509	29.251
NC_010443.5	15362301	15362500	*	4.3507e-06	0.00254535	-33.8296
NC_010443.5	15373301	15373500	*	7.80781e-05	0.0153683	-35.9477
NC_010443.5	15373401	15373600	*	1.80931e-05	0.00635335	-35.0427
NC_010443.5	15391901	15392100	*	4.87298e-05	0.0116179	-26.4295
NC_010443.5	15409701	15409900	*	4.60118e-05	0.0112012	-35.6974
NC_010443.5	15511601	15511800	*	2.97586e-05	0.00862717	-26.6825
NC_010443.5	15511701	15511900	*	1.69588e-06	0.0013544	-27.0322
NC_010443.5	15545101	15545300	*	3.42038e-05	0.00936954	-33.8378
NC_010443.5	15545201	15545400	*	3.42038e-05	0.00936954	-33.8378
NC_010443.5	15609501	15609700	*	2.54576e-05	0.00783427	-31.0789
NC_010443.5	15632601	15632800	*	7.74202e-05	0.0152823	27.5193
NC_010443.5	15632701	15632900	*	2.68096e-07	0.000384254	28.8745
NC_010443.5	15632801	15633000	*	1.31179e-05	0.00517556	31.7271
NC_010443.5	15633301	15633500	*	0.000511501	0.0438601	33.5315
NC_010443.5	15644901	15645100	*	0.000255079	0.0299732	-31.328
NC_010443.5	15697501	15697700	*	9.94904e-05	0.0175685	-32.398
NC_010443.5	15705501	15705700	*	1.07698e-05	0.00457511	-27.6961
NC_010443.5	15766001	15766200	*	5.3579e-05	0.0122814	-29.6761
NC_010443.5	15948801	15949000	*	0.000149452	0.0222379	-35.7143
NC_010443.5	15980301	15980500	*	6.66617e-05	0.0139899	35.061
NC_010443.5	15980401	15980600	*	6.26269e-06	0.00323253	36.0714
NC_010443.5	16016401	16016600	*	0.000360923	0.0364299	27.139
NC_010443.5	16016501	16016700	*	0.000360923	0.0364299	27.139
NC_010443.5	16019101	16019300	*	0.000307084	0.0333718	33.1833
NC_010443.5	16062401	16062600	*	0.000371508	0.0370292	-30.2803
NC_010443.5	16094201	16094400	*	1.51482e-07	0.000256348	-47.6288
NC_010443.5	16097101	16097300	*	0.000236394	0.0288127	-25.2698
NC_010443.5	16097201	16097400	*	2.31834e-05	0.00738817	-37.6984
NC_010443.5	16102201	16102400	*	7.66467e-06	0.00368479	28.3234
NC_010443.5	16120701	16120900	*	0.000632131	0.0490428	27.5
NC_010443.5	16186701	16186900	*	0.000108566	0.0185581	-32.282
NC_010443.5	16425601	16425800	*	6.59578e-06	0.00334345	-25.0751
NC_010443.5	16425701	16425900	*	0.000234665	0.028732	-27.4122
NC_010443.5	16472501	16472700	*	3.49834e-05	0.00949969	-30.9978
NC_010443.5	16748001	16748200	*	0.000478607	0.0422543	-26.4777
NC_010443.5	16866101	16866300	*	0.000324567	0.0343419	26.2723
NC_010443.5	16890701	16890900	*	0.000196148	0.0260231	-36.1905
NC_010443.5	16890801	16891000	*	2.88271e-05	0.0084574	-35.3571
NC_010443.5	16938901	16939100	*	0.00026558	0.0307043	28.6919
NC_010443.5	16948901	16949100	*	0.000256311	0.0300549	34.4577
NC_010443.5	16987901	16988100	*	0.000636755	0.0492403	26.2566
NC_010443.5	16988001	16988200	*	0.000209857	0.0270566	36.1496
NC_010443.5	16988101	16988300	*	3.49846e-05	0.00949987	45.5645
NC_010443.5	17199301	17199500	*	4.33012e-07	0.000536638	30.5048
NC_010443.5	17300801	17301000	*	0.000303011	0.0331308	30.1865
NC_010443.5	17330001	17330200	*	0.000277137	0.0314488	29.9059
NC_010443.5	17336301	17336500	*	0.000280538	0.0316948	-30.9322
NC_010443.5	17351101	17351300	*	6.86246e-06	0.00342988	-28.1263
NC_010443.5	17366401	17366600	*	0.000256964	0.0301116	25.0305
NC_010443.5	17375001	17375200	*	2.04173e-05	0.00683517	-39.0909
NC_010443.5	17383801	17384000	*	0.000488027	0.04269	28.3693
NC_010443.5	17385701	17385900	*	0.000288347	0.0322084	30.5873
NC_010443.5	17401301	17401500	*	6.95876e-05	0.0143325	-32.1212
NC_010443.5	17404801	17405000	*	2.75268e-05	0.00822879	-38.3806
NC_010443.5	17442601	17442800	*	6.27538e-05	0.0134761	-30.2564
NC_010443.5	17496101	17496300	*	1.20838e-05	0.00492138	44.1026
NC_010443.5	17533801	17534000	*	3.92433e-05	0.01019	38.7738
NC_010443.5	17559501	17559700	*	3.88654e-05	0.0101377	-25.8363
NC_010443.5	17566401	17566600	*	6.29131e-05	0.0134937	30.199
NC_010443.5	17608701	17608900	*	5.31042e-05	0.0122198	26.9617
NC_010443.5	17610301	17610500	*	0.000152418	0.0224923	-32.3057
NC_010443.5	17665801	17666000	*	0.00017714	0.0245471	-26.864
NC_010443.5	17665901	17666100	*	4.68485e-06	0.00267511	-25.0255
NC_010443.5	17681001	17681200	*	0.000101712	0.01782	-25.5952
NC_010443.5	17743201	17743400	*	4.73284e-05	0.0114171	-29.9625
NC_010443.5	17819501	17819700	*	0.000501802	0.0434237	29.6804
NC_010443.5	17847601	17847800	*	0.000418861	0.0396213	34.6312
NC_010443.5	17933701	17933900	*	0.000467142	0.0417543	28.7602
NC_010443.5	17933801	17934000	*	7.44688e-06	0.00361725	27.6643
NC_010443.5	18050301	18050500	*	6.73163e-07	0.000727969	-39.6603
NC_010443.5	18050401	18050600	*	9.72526e-07	0.000935806	-33.2481
NC_010443.5	18064701	18064900	*	0.000598478	0.0477571	-25.8687
NC_010443.5	18178301	18178500	*	0.000145217	0.0218982	29.3182
NC_010443.5	18200301	18200500	*	4.04601e-05	0.0103833	-33.4609
NC_010443.5	18320301	18320500	*	1.73249e-05	0.00618426	31.1785
NC_010443.5	18782901	18783100	*	0.000581863	0.0470053	32.7273
NC_010443.5	19120201	19120400	*	7.17572e-05	0.0146079	26.6667
NC_010443.5	19145801	19146000	*	9.29367e-05	0.0169538	29.4118
NC_010443.5	19145901	19146100	*	9.29367e-05	0.0169538	29.4118
NC_010443.5	19175801	19176000	*	0.000474955	0.0421015	-29.3707
NC_010443.5	19186001	19186200	*	0.00054328	0.0453573	25.3168
NC_010443.5	19439901	19440100	*	3.30828e-06	0.00212616	-32.6125
NC_010443.5	19476101	19476300	*	0.000249803	0.0296586	29.6516
NC_010443.5	19516801	19517000	*	2.26897e-05	0.00728933	-34.5745
NC_010443.5	19612101	19612300	*	1.21819e-06	0.00108977	-30.628
NC_010443.5	19662201	19662400	*	4.657e-07	0.000563561	-31.2845
NC_010443.5	19705301	19705500	*	1.0119e-05	0.00439438	27.8203
NC_010443.5	20008201	20008400	*	1.34063e-06	0.00116317	48.6207
NC_010443.5	20008301	20008500	*	0.000367684	0.0368274	28.428
NC_010443.5	20155701	20155900	*	7.1149e-05	0.0145349	40.9091
NC_010443.5	20161601	20161800	*	5.01644e-06	0.00279882	-36.2169
NC_010443.5	20289201	20289400	*	4.21119e-05	0.0106201	25.0854
NC_010443.5	20289301	20289500	*	6.4786e-06	0.00330214	28.4226
NC_010443.5	20601701	20601900	*	4.37425e-06	0.00255451	-29.1157
NC_010443.5	20619901	20620100	*	9.47416e-09	3.35966e-05	-38.7599
NC_010443.5	20751801	20752000	*	4.19505e-05	0.0105919	37.6404
NC_010443.5	20793701	20793900	*	4.01415e-05	0.0103264	34.8414
NC_010443.5	20918301	20918500	*	6.57125e-07	0.000716456	26.3889
NC_010443.5	20964701	20964900	*	0.00025166	0.0297652	28.0567
NC_010443.5	21056401	21056600	*	1.547e-10	1.28737e-06	31.6456
NC_010443.5	21199101	21199300	*	0.000585454	0.0471707	29.6454
NC_010443.5	21304701	21304900	*	0.000545633	0.0454661	25.7508
NC_010443.5	21337101	21337300	*	0.000543434	0.0453603	35.625
NC_010443.5	21337601	21337800	*	0.000107878	0.0184812	26.7208
NC_010443.5	21345901	21346100	*	3.36416e-11	3.73602e-07	-64.4156
NC_010443.5	21346001	21346200	*	5.83344e-11	5.82683e-07	-56.2879
NC_010443.5	21348501	21348700	*	0.000124779	0.0201441	-25.0132
NC_010443.5	21483201	21483400	*	0.000116693	0.019391	-29.6151
NC_010443.5	21510001	21510200	*	1.24446e-05	0.00498924	-28.4668
NC_010443.5	21574101	21574300	*	0.000516899	0.0441133	-25.169
NC_010443.5	21698301	21698500	*	1.45977e-05	0.00554969	-43.7815
NC_010443.5	21698401	21698600	*	1.11221e-05	0.0046761	-40.9524
NC_010443.5	21744901	21745100	*	3.73822e-06	0.00230855	-27.4834
NC_010443.5	21800301	21800500	*	6.89478e-05	0.014247	29.057
NC_010443.5	21862701	21862900	*	1.14314e-06	0.00104602	36.5542
NC_010443.5	21968301	21968500	*	0.000114489	0.0191756	-30.1455
NC_010443.5	22254801	22255000	*	1.23112e-08	4.08681e-05	-26.4151
NC_010443.5	22279601	22279800	*	1.673e-06	0.00134288	-45.5665
NC_010443.5	22280101	22280300	*	7.57832e-06	0.00365957	-28.6532
NC_010443.5	22280201	22280400	*	5.22008e-07	0.000611015	-27.8112
NC_010443.5	22286601	22286800	*	2.17558e-05	0.00711802	37.8061
NC_010443.5	22305301	22305500	*	4.6201e-11	4.81383e-07	-53.4205
NC_010443.5	22487001	22487200	*	1.31283e-06	0.00114778	34.3939
NC_010443.5	22523601	22523800	*	1.10277e-05	0.00464869	36.3636
NC_010443.5	22541001	22541200	*	0.000282455	0.0318045	32.8722
NC_010443.5	22626801	22627000	*	0.00028065	0.031698	26.0669
NC_010443.5	22737401	22737600	*	0.000372649	0.0370966	-25.7662
NC_010443.5	22737501	22737700	*	0.000372649	0.0370966	-25.7662
NC_010443.5	23020501	23020700	*	0.000100908	0.017724	-28.7879
NC_010443.5	23516901	23517100	*	6.02435e-05	0.0131684	29.2208
NC_010443.5	23665801	23666000	*	0.000373046	0.0371163	25.8292
NC_010443.5	23667101	23667300	*	5.33578e-05	0.0122496	-32.4324
NC_010443.5	24223401	24223600	*	0.000146714	0.0219886	28.4367
NC_010443.5	24432101	24432300	*	7.08466e-05	0.0144963	27.3469
NC_010443.5	24911701	24911900	*	1.32405e-05	0.00520567	28.2497
NC_010443.5	25083601	25083800	*	7.82687e-06	0.00373258	-27.5673
NC_010443.5	25083701	25083900	*	3.62072e-09	1.59616e-05	-26.061
NC_010443.5	25257801	25258000	*	3.21606e-05	0.00901859	-30.2489
NC_010443.5	25257901	25258100	*	0.000253279	0.0298837	-31.3986
NC_010443.5	25296701	25296900	*	0.000366188	0.0367311	30.7044
NC_010443.5	25557001	25557200	*	7.59531e-12	1.09413e-07	25.2941
NC_010443.5	25677501	25677700	*	0.000107222	0.0184063	-37.3277
NC_010443.5	25687901	25688100	*	0.000528988	0.0447273	26.3158
NC_010443.5	26081601	26081800	*	0.000224193	0.028065	-27.451
NC_010443.5	26112801	26113000	*	2.6581e-05	0.0080386	35.2837
NC_010443.5	26350101	26350300	*	0.000119127	0.0196327	-28.7463
NC_010443.5	26390401	26390600	*	0.000229261	0.0284409	28.0948
NC_010443.5	26422801	26423000	*	2.06178e-06	0.00155377	-34.6601
NC_010443.5	26422901	26423100	*	4.44524e-07	0.000546305	-30.0727
NC_010443.5	26425101	26425300	*	3.23761e-05	0.00906096	37.8876
NC_010443.5	26425201	26425400	*	0.000216305	0.027499	29.4936
NC_010443.5	26525801	26526000	*	0.000456115	0.0411905	-33.6291
NC_010443.5	26600801	26601000	*	1.69558e-08	5.18388e-05	26.8585
NC_010443.5	26644201	26644400	*	0.000323317	0.0342536	28.195
NC_010443.5	26646101	26646300	*	6.59819e-05	0.0139044	26.8817
NC_010443.5	26698701	26698900	*	1.1547e-07	0.000210783	-29.549
NC_010443.5	26769501	26769700	*	2.28462e-05	0.00731252	34.4793
NC_010443.5	26857701	26857900	*	2.51091e-05	0.00776748	-38.4381
NC_010443.5	27214801	27215000	*	1.39873e-06	0.0011957	27.3173
NC_010443.5	27218201	27218400	*	2.76721e-05	0.00825591	26.2443
NC_010443.5	27355901	27356100	*	1.67007e-06	0.00134145	-33.7698
NC_010443.5	27383201	27383400	*	3.26168e-05	0.00910107	-25.5582
NC_010443.5	27424901	27425100	*	9.47592e-05	0.0171609	27.1739
NC_010443.5	27425001	27425200	*	2.70907e-09	1.27106e-05	32.6589
NC_010443.5	27425101	27425300	*	0.00012616	0.0202694	28.2051
NC_010443.5	27510101	27510300	*	9.89908e-09	3.4671e-05	-28.3019
NC_010443.5	27510201	27510400	*	9.92023e-07	0.000947919	-28.2983
NC_010443.5	27524201	27524400	*	5.43998e-05	0.0123723	28.7879
NC_010443.5	27524301	27524500	*	6.47867e-07	0.000709793	32.2549
NC_010443.5	27552101	27552300	*	1.09174e-07	0.000202047	-51.7705
NC_010443.5	27766901	27767100	*	8.60713e-05	0.0162305	-33.0777
NC_010443.5	27826301	27826500	*	0.000232057	0.0286046	31.8182
NC_010443.5	27826401	27826600	*	0.000122181	0.0199324	37.8977
NC_010443.5	27837401	27837600	*	2.01515e-06	0.00152763	-27.2727
NC_010443.5	27921101	27921300	*	2.2631e-05	0.00728116	-28.4468
NC_010443.5	27962601	27962800	*	3.4459e-05	0.00940991	27.4401
NC_010443.5	28022401	28022600	*	1.42305e-06	0.00120914	-38.1788
NC_010443.5	28085301	28085500	*	2.71154e-05	0.00814015	25.6303
NC_010443.5	28680701	28680900	*	1.21897e-07	0.000219081	-41.2686
NC_010443.5	28712901	28713100	*	1.40383e-05	0.00541373	33.7069
NC_010443.5	28764701	28764900	*	0.000228343	0.0283715	37.9157
NC_010443.5	28764801	28765000	*	0.000485368	0.0425544	30.3644
NC_010443.5	28800901	28801100	*	7.28708e-06	0.00356745	-27.2376
NC_010443.5	28989201	28989400	*	1.07711e-05	0.00457555	-30.9391
NC_010443.5	29167401	29167600	*	7.67913e-05	0.0152097	31.9358
NC_010443.5	29231401	29231600	*	0.00016281	0.0234083	-26.4835
NC_010443.5	29233601	29233800	*	2.55673e-05	0.00785906	-26.4088
NC_010443.5	29431301	29431500	*	0.000539055	0.045203	-27.7283
NC_010443.5	29485501	29485700	*	2.10809e-05	0.00697812	29.0825
NC_010443.5	29504801	29505000	*	1.55021e-06	0.00127972	-31.1355
NC_010443.5	29519301	29519500	*	3.8598e-06	0.00235392	-26.657
NC_010443.5	29584701	29584900	*	1.17698e-05	0.00484804	-41.0473
NC_010443.5	29604101	29604300	*	0.000286257	0.0320717	28.1091
NC_010443.5	29647701	29647900	*	9.59894e-05	0.017289	26.0536
NC_010443.5	29660601	29660800	*	1.23251e-07	0.00022061	-38.0579
NC_010443.5	29669901	29670100	*	0.000235028	0.0287454	-28.2105
NC_010443.5	29734101	29734300	*	4.49802e-08	0.000106353	35.8209
NC_010443.5	29781201	29781400	*	2.03738e-06	0.0015401	30.6586
NC_010443.5	29797801	29798000	*	5.36478e-05	0.0122891	-27.4164
NC_010443.5	29897901	29898100	*	1.4214e-05	0.00545657	-36.675
NC_010443.5	29914701	29914900	*	1.84982e-05	0.00644926	-31.5755
NC_010443.5	30023501	30023700	*	3.37341e-05	0.00929593	35.0629
NC_010443.5	30043401	30043600	*	0.000145331	0.0219038	26.5255
NC_010443.5	30241601	30241800	*	5.60989e-05	0.0126094	26.3869
NC_010443.5	30397801	30398000	*	2.11408e-05	0.00698802	-34.5204
NC_010443.5	30510801	30511000	*	1.57558e-06	0.0012947	40.1884
NC_010443.5	30563101	30563300	*	1.0803e-07	0.000200686	30.2518
NC_010443.5	30631801	30632000	*	0.000412307	0.0392826	31.5372
NC_010443.5	30632901	30633100	*	9.57143e-05	0.0172655	-34.2742
NC_010443.5	30633501	30633700	*	0.000168578	0.0238815	25.2778
NC_010443.5	30696601	30696800	*	0.000284239	0.0319389	-29.819
NC_010443.5	30746101	30746300	*	6.67368e-05	0.0139921	-31.25
NC_010443.5	31031401	31031600	*	1.74121e-05	0.00619984	35.866
NC_010443.5	31089501	31089700	*	0.00052181	0.0443702	30
NC_010443.5	31187601	31187800	*	2.45899e-06	0.00174208	-25.0754
NC_010443.5	31187701	31187900	*	3.95178e-06	0.0023909	-25.2525
NC_010443.5	31324801	31325000	*	6.8602e-07	0.000738599	39.2308
NC_010443.5	31341401	31341600	*	3.319e-05	0.00920188	28.7847
NC_010443.5	31374101	31374300	*	0.000129279	0.0205359	28.0982
NC_010443.5	31374201	31374400	*	0.000325725	0.0344073	27.2212
NC_010443.5	31408301	31408500	*	1.04473e-05	0.00448653	-30.2307
NC_010443.5	31471001	31471200	*	9.71148e-05	0.0173907	-30.179
NC_010443.5	31471101	31471300	*	0.000622631	0.048686	-25.8551
NC_010443.5	31872301	31872500	*	5.94313e-05	0.0130613	-40.4762
NC_010443.5	31956401	31956600	*	8.98516e-05	0.0166856	-36.1742
NC_010443.5	31956501	31956700	*	8.5581e-09	3.09398e-05	-41.7765
NC_010443.5	31956601	31956800	*	0.00057337	0.0466329	-35.3241
NC_010443.5	31969101	31969300	*	1.09681e-08	3.74416e-05	30.8497
NC_010443.5	31983901	31984100	*	1.83878e-10	1.47537e-06	-28.5202
NC_010443.5	31990201	31990400	*	6.18922e-05	0.0133535	-29.7134
NC_010443.5	32100901	32101100	*	1.28546e-05	0.00510189	32.6299
NC_010443.5	32248101	32248300	*	9.55534e-11	8.64339e-07	49.461
NC_010443.5	32248201	32248400	*	1.90451e-16	9.54709e-12	31.6569
NC_010443.5	32272401	32272600	*	0.000337936	0.0351369	30.7079
NC_010443.5	32279301	32279500	*	3.0149e-05	0.00868969	-36.7368
NC_010443.5	32376201	32376400	*	0.000125099	0.0201795	-25.4462
NC_010443.5	32406701	32406900	*	8.40808e-06	0.00390569	37.9572
NC_010443.5	32406801	32407000	*	8.40808e-06	0.00390569	37.9572
NC_010443.5	32481401	32481600	*	3.92549e-06	0.00237875	-34.5455
NC_010443.5	32506801	32507000	*	7.93829e-05	0.0155176	25.0725
NC_010443.5	32526401	32526600	*	0.000631533	0.0490155	27.0968
NC_010443.5	32560901	32561100	*	0.000144686	0.0218541	-31.9518
NC_010443.5	32561001	32561200	*	0.000647168	0.0496702	-28.7803
NC_010443.5	32634001	32634200	*	1.07572e-05	0.00457121	26.5791
NC_010443.5	32638501	32638700	*	6.12922e-06	0.00318758	30.8778
NC_010443.5	32656401	32656600	*	0.000115066	0.019234	-31.1228
NC_010443.5	32692301	32692500	*	1.65575e-07	0.000272452	-44.8463
NC_010443.5	32692401	32692600	*	1.15931e-08	3.90576e-05	-52.2573
NC_010443.5	32701501	32701700	*	5.04404e-07	0.000596228	-37.5246
NC_010443.5	32702401	32702600	*	3.56145e-07	0.000468117	-53.1447
NC_010443.5	32702501	32702700	*	3.56145e-07	0.000468117	-53.1447
NC_010443.5	32862001	32862200	*	0.000336905	0.0350624	-29.5006
NC_010443.5	32887201	32887400	*	0.000207878	0.026906	29.5082
NC_010443.5	33194701	33194900	*	0.000200129	0.0262833	-29.3401
NC_010443.5	33237201	33237400	*	4.37628e-05	0.0108725	30.6682
NC_010443.5	33237301	33237500	*	1.17786e-07	0.000213591	28.0653
NC_010443.5	33256501	33256700	*	2.70369e-05	0.00812192	-25.6452
NC_010443.5	33517401	33517600	*	0.000132553	0.0208483	26.4706
NC_010443.5	33517501	33517700	*	0.000507765	0.0437022	28.7443
NC_010443.5	33582701	33582900	*	3.26454e-10	2.36397e-06	-43.8272
NC_010443.5	33582801	33583000	*	0.000276283	0.0314037	-30.6856
NC_010443.5	33608401	33608600	*	1.84354e-05	0.00643503	-28.2154
NC_010443.5	33608501	33608700	*	4.81375e-06	0.00272755	-34.6154
NC_010443.5	33658101	33658300	*	1.1453e-06	0.0010474	46.1508
NC_010443.5	33658201	33658400	*	2.1366e-06	0.00159124	33.0481
NC_010443.5	33660901	33661100	*	1.1908e-06	0.00107421	-25.9501
NC_010443.5	33689001	33689200	*	2.55208e-07	0.000371304	-41.4038
NC_010443.5	33736001	33736200	*	5.25071e-07	0.000613491	-25
NC_010443.5	33755001	33755200	*	0.000167699	0.0238086	-36.3144
NC_010443.5	33823201	33823400	*	0.000280867	0.0317132	-29.1005
NC_010443.5	34357901	34358100	*	6.43711e-05	0.0137021	-36.407
NC_010443.5	34358001	34358200	*	7.24741e-05	0.0147048	-31.9714
NC_010443.5	34361301	34361500	*	0.000348337	0.0356882	-30.9091
NC_010443.5	34414701	34414900	*	7.77927e-06	0.0037164	25.7345
NC_010443.5	34414801	34415000	*	7.77927e-06	0.0037164	25.7345
NC_010443.5	34509001	34509200	*	0.000157855	0.022964	33.6293
NC_010443.5	34599101	34599300	*	6.27051e-08	0.000135681	-30.9804
NC_010443.5	34599501	34599700	*	0.00012667	0.0203199	-25.6933
NC_010443.5	34623701	34623900	*	6.70037e-06	0.00337733	-34.6591
NC_010443.5	34658901	34659100	*	2.42568e-05	0.00759211	34.6154
NC_010443.5	34659001	34659200	*	2.42568e-05	0.00759211	34.6154
NC_010443.5	34731101	34731300	*	0.000281724	0.0317621	30.889
NC_010443.5	34735301	34735500	*	7.24002e-06	0.003553	32.204
NC_010443.5	34841601	34841800	*	2.02364e-05	0.00680164	-35.0829
NC_010443.5	34879501	34879700	*	3.15639e-06	0.00205903	-28.8071
NC_010443.5	35016801	35017000	*	9.29537e-10	5.43348e-06	-42.6587
NC_010443.5	35016901	35017100	*	9.19991e-07	0.000899854	-34.5023
NC_010443.5	35017601	35017800	*	2.20062e-05	0.00716776	-28.4969
NC_010443.5	35127801	35128000	*	2.63247e-05	0.0080002	-34.3723
NC_010443.5	35186401	35186600	*	5.09938e-05	0.0119405	40.579
NC_010443.5	35272801	35273000	*	5.53196e-08	0.000123769	34.8684
NC_010443.5	35303001	35303200	*	1.55045e-05	0.00574881	-35.422
NC_010443.5	35408001	35408200	*	0.000409831	0.0391631	27.3136
NC_010443.5	35437401	35437600	*	0.000652461	0.0498966	31.586
NC_010443.5	35590601	35590800	*	0.000150791	0.022353	27.9396
NC_010443.5	35730801	35731000	*	7.20307e-05	0.0146462	-27.9898
NC_010443.5	36067701	36067900	*	3.92135e-13	8.47704e-09	74.0385
NC_010443.5	36067801	36068000	*	2.55639e-08	6.99664e-05	58.7728
NC_010443.5	36078701	36078900	*	0.00013163	0.0207646	-33.8235
NC_010443.5	36078801	36079000	*	0.000272628	0.0312052	-33.0065
NC_010443.5	36195501	36195700	*	2.12348e-05	0.00700672	-26.9747
NC_010443.5	36195601	36195800	*	8.69314e-07	0.000867527	-30.9733
NC_010443.5	36381101	36381300	*	0.000113733	0.0190999	29.9784
NC_010443.5	36381201	36381400	*	0.000195489	0.0259602	30.9384
NC_010443.5	36619801	36620000	*	4.30073e-05	0.0107489	-27.9592
NC_010443.5	36777801	36778000	*	2.62816e-05	0.00799169	-30.9463
NC_010443.5	36799701	36799900	*	0.000307844	0.0334187	-26.0947
NC_010443.5	36806701	36806900	*	0.00024984	0.0296589	-26.2815
NC_010443.5	36909801	36910000	*	0.000116138	0.0193342	40.4389
NC_010443.5	37130901	37131100	*	1.64115e-05	0.00597346	28.4708
NC_010443.5	37131001	37131200	*	1.11967e-07	0.000205851	33.0003
NC_010443.5	37285101	37285300	*	3.08153e-06	0.00202315	-27.4778
NC_010443.5	37292501	37292700	*	1.94168e-06	0.00148964	-30.0703
NC_010443.5	37292601	37292800	*	7.80871e-06	0.00372703	-32.9567
NC_010443.5	37391001	37391200	*	3.72368e-05	0.00987373	36.5937
NC_010443.5	37391101	37391300	*	3.72368e-05	0.00987373	36.5937
NC_010443.5	37668301	37668500	*	2.524e-05	0.00779337	36.338
NC_010443.5	37768101	37768300	*	0.000408754	0.0390998	25.0676
NC_010443.5	37768201	37768400	*	6.19949e-06	0.00321205	30.9808
NC_010443.5	37779801	37780000	*	0.000348563	0.0357056	26.4706
NC_010443.5	37829001	37829200	*	6.08955e-05	0.0132603	33.7037
NC_010443.5	38289601	38289800	*	3.01729e-05	0.00869134	-44.4444
NC_010443.5	38382101	38382300	*	0.000513476	0.0439419	32.0513
NC_010443.5	38382201	38382400	*	0.000121337	0.0198448	38.0208
NC_010443.5	39373401	39373600	*	0.000325087	0.0343738	-30.5556
NC_010443.5	39435601	39435800	*	0.000566198	0.0463428	25.0742
NC_010443.5	39748401	39748600	*	3.0208e-06	0.0019953	45.9381
NC_010443.5	40345601	40345800	*	1.31898e-06	0.00115095	-43.2937
NC_010443.5	40345701	40345900	*	1.31898e-06	0.00115095	-43.2937
NC_010443.5	40647601	40647800	*	5.84484e-05	0.0129426	38.0392
NC_010443.5	40789701	40789900	*	0.000621475	0.0486293	25.3623
NC_010443.5	40789801	40790000	*	0.000621475	0.0486293	25.3623
NC_010443.5	40952201	40952400	*	0.000565918	0.0463298	25.1852
NC_010443.5	41017501	41017700	*	1.96194e-09	9.85634e-06	25.0403
NC_010443.5	41297601	41297800	*	6.94071e-05	0.0143075	-45
NC_010443.5	41297701	41297900	*	0.00021939	0.0276904	-35.3066
NC_010443.5	41955801	41956000	*	2.37931e-05	0.00750346	-27.4607
NC_010443.5	41962401	41962600	*	1.40054e-05	0.00540521	36.8421
NC_010443.5	41962501	41962700	*	0.000311103	0.0336326	30.2288
NC_010443.5	42128601	42128800	*	0.000191207	0.0256134	-27.2354
NC_010443.5	42202301	42202500	*	0.000167296	0.0237716	26.5627
NC_010443.5	42671601	42671800	*	0.000209465	0.0270256	32.5706
NC_010443.5	42918601	42918800	*	5.07627e-06	0.00281884	-32.7586
NC_010443.5	43235201	43235400	*	2.63786e-06	0.00182356	45.6844
NC_010443.5	43235301	43235500	*	8.27927e-07	0.000839155	28.9574
NC_010443.5	43247201	43247400	*	0.000598149	0.04774	-27.3168
NC_010443.5	43274301	43274500	*	1.90574e-11	2.33059e-07	55.8036
NC_010443.5	43367401	43367600	*	8.00837e-10	4.83297e-06	-36.1905
NC_010443.5	43367501	43367700	*	3.70026e-14	1.07758e-09	-29.1026
NC_010443.5	43416701	43416900	*	1.4921e-05	0.00562463	-26.2153
NC_010443.5	43589801	43590000	*	0.000251482	0.0297493	-25.3606
NC_010443.5	43641001	43641200	*	0.000299403	0.0328852	29.6429
NC_010443.5	43733001	43733200	*	0.000479274	0.0422907	30.678
NC_010443.5	44030701	44030900	*	3.59651e-05	0.00966059	26.0085
NC_010443.5	44075801	44076000	*	0.000105199	0.0182179	-26.2242
NC_010443.5	44129401	44129600	*	4.95377e-07	0.000588609	32.7021
NC_010443.5	44148001	44148200	*	2.15766e-08	6.15723e-05	-39.8505
NC_010443.5	44148101	44148300	*	1.19415e-11	1.58746e-07	-40.5313
NC_010443.5	44148201	44148400	*	2.12464e-05	0.00700984	-34.2044
NC_010443.5	44197101	44197300	*	0.000571578	0.0465521	26.1181
NC_010443.5	44350901	44351100	*	5.2916e-05	0.0122	-34.9638
NC_010443.5	44351001	44351200	*	8.58135e-05	0.0162054	-25.0448
NC_010443.5	44419001	44419200	*	3.1939e-07	0.000433238	46.4646
NC_010443.5	44419101	44419300	*	3.57187e-08	8.96519e-05	61.5385
NC_010443.5	44848601	44848800	*	0.000636248	0.0492167	-29.5139
NC_010443.5	45090701	45090900	*	5.27974e-06	0.00289495	-25.4146
NC_010443.5	45109001	45109200	*	0.000184905	0.0251298	25
NC_010443.5	45111901	45112100	*	0.000130245	0.0206314	-45.1034
NC_010443.5	45162001	45162200	*	7.19593e-05	0.0146369	-27.2841
NC_010443.5	45229801	45230000	*	1.72319e-05	0.0061638	-37.037
NC_010443.5	45229901	45230100	*	6.91847e-07	0.000742749	-37.0357
NC_010443.5	45342001	45342200	*	0.000611394	0.048265	-28.1716
NC_010443.5	45476501	45476700	*	7.5978e-07	0.000793223	-27.9609
NC_010443.5	45514001	45514200	*	3.30325e-06	0.00212436	-31.4452
NC_010443.5	45621301	45621500	*	0.000268088	0.0308794	-32.9847
NC_010443.5	46302901	46303100	*	0.000318364	0.033996	33.6364
NC_010443.5	46374101	46374300	*	0.000377063	0.0373074	30.0952
NC_010443.5	46955601	46955800	*	0.000115975	0.0193203	36.6304
NC_010443.5	47126201	47126400	*	0.00031574	0.0338434	28.4211
NC_010443.5	47126301	47126500	*	0.00031574	0.0338434	28.4211
NC_010443.5	47274201	47274400	*	5.16177e-05	0.0120254	27.8011
NC_010443.5	47413101	47413300	*	1.0966e-05	0.00462932	25.7545
NC_010443.5	47501401	47501600	*	0.000528505	0.0447115	33.0233
NC_010443.5	47501501	47501700	*	0.000528505	0.0447115	33.0233
NC_010443.5	47504101	47504300	*	0.000132611	0.0208532	32.6625
NC_010443.5	48013801	48014000	*	0.000567982	0.0464177	-25.2903
NC_010443.5	48209401	48209600	*	8.0396e-11	7.50285e-07	-44.6939
NC_010443.5	48209501	48209700	*	4.85757e-09	1.98566e-05	-44.2857
NC_010443.5	48650901	48651100	*	0.000606347	0.0480934	29.4676
NC_010443.5	48657401	48657600	*	3.84798e-06	0.00235027	-42.1911
NC_010443.5	48657501	48657700	*	1.49153e-06	0.00124918	-40.4762
NC_010443.5	48831001	48831200	*	3.10935e-07	0.000425287	-36.4286
NC_010443.5	49073501	49073700	*	9.08363e-05	0.0167861	-25.8553
NC_010443.5	49167401	49167600	*	4.07833e-05	0.0104353	-33.7551
NC_010443.5	49167501	49167700	*	8.74671e-07	0.000870957	-41.5152
NC_010443.5	49561701	49561900	*	0.000287769	0.0321736	-35.2799
NC_010443.5	49660201	49660400	*	0.00051832	0.0441862	-32.0737
NC_010443.5	49711101	49711300	*	0.000424849	0.0399397	27.3062
NC_010443.5	49755601	49755800	*	0.000464944	0.0416563	-30.2053
NC_010443.5	50337101	50337300	*	0.000188059	0.0253813	29.7985
NC_010443.5	50437101	50437300	*	0.000382984	0.0375965	-28.8449
NC_010443.5	50455801	50456000	*	5.82512e-05	0.012912	-49.4318
NC_010443.5	50455901	50456100	*	5.82512e-05	0.012912	-49.4318
NC_010443.5	50551401	50551600	*	3.0477e-06	0.00200746	27.2006
NC_010443.5	50961401	50961600	*	3.04122e-05	0.00872039	-42.4099
NC_010443.5	51014301	51014500	*	4.11002e-06	0.00245022	-33.083
NC_010443.5	51014401	51014600	*	1.39218e-06	0.00119268	-25.5662
NC_010443.5	51125701	51125900	*	0.000288166	0.0322006	-25.6177
NC_010443.5	51182601	51182800	*	3.66325e-07	0.000475843	-45.283
NC_010443.5	51387601	51387800	*	0.000509807	0.04379	-30.5704
NC_010443.5	51678701	51678900	*	0.000463002	0.0415722	27.668
NC_010443.5	51756501	51756700	*	0.000540003	0.0452467	36
NC_010443.5	51791901	51792100	*	0.000284855	0.0319724	-28.5714
NC_010443.5	51825801	51826000	*	2.26933e-05	0.00728933	-36.8841
NC_010443.5	51910201	51910400	*	0.000169069	0.0239194	-29.3367
NC_010443.5	52044101	52044300	*	1.41796e-06	0.00120717	44.2929
NC_010443.5	52061401	52061600	*	9.99768e-05	0.017621	29.7448
NC_010443.5	52205801	52206000	*	0.0004134	0.0393426	-27.9365
NC_010443.5	52483701	52483900	*	6.09247e-05	0.0132631	31.382
NC_010443.5	52687201	52687400	*	9.89609e-05	0.0175121	31.25
NC_010443.5	52687301	52687500	*	9.89609e-05	0.0175121	31.25
NC_010443.5	52788301	52788500	*	4.00579e-06	0.0024101	-45.3145
NC_010443.5	52789101	52789300	*	8.32803e-05	0.0159542	25.8331
NC_010443.5	52858101	52858300	*	7.86405e-05	0.0154322	31.5079
NC_010443.5	52937901	52938100	*	9.38961e-06	0.00419635	-44.3651
NC_010443.5	53043501	53043700	*	9.04412e-06	0.00408797	27.7477
NC_010443.5	53075701	53075900	*	5.96661e-05	0.0130928	-33.5526
NC_010443.5	53464501	53464700	*	9.22559e-08	0.000179799	42.381
NC_010443.5	53464601	53464800	*	5.6961e-08	0.000126238	37.691
NC_010443.5	53588601	53588800	*	9.94115e-05	0.0175594	32.4885
NC_010443.5	53727001	53727200	*	0.00028014	0.031666	33.3333
NC_010443.5	53746101	53746300	*	2.539e-05	0.00782403	-46.9677
NC_010443.5	53746201	53746400	*	0.000543797	0.0453797	-25.8852
NC_010443.5	53753701	53753900	*	8.63676e-06	0.00397457	-27.7266
NC_010443.5	53820301	53820500	*	0.000129642	0.0205619	-30.0893
NC_010443.5	54149101	54149300	*	0.000189224	0.0254666	-37.8049
NC_010443.5	54149201	54149400	*	2.06268e-08	5.95015e-05	-46.0526
NC_010443.5	54149301	54149500	*	5.79335e-06	0.0030699	-33.0984
NC_010443.5	54149401	54149600	*	0.000280403	0.0316855	-29.2026
NC_010443.5	54366001	54366200	*	2.6032e-07	0.000376038	-40.1416
NC_010443.5	54418401	54418600	*	0.000107751	0.0184673	25.8434
NC_010443.5	54430701	54430900	*	4.60429e-05	0.0112061	43.75
NC_010443.5	54430801	54431000	*	2.45223e-06	0.00173897	32.3773
NC_010443.5	54430901	54431100	*	5.65876e-05	0.0126863	25.2472
NC_010443.5	54431001	54431200	*	0.000544929	0.0454409	26.8365
NC_010443.5	54433101	54433300	*	1.57838e-10	1.30791e-06	-38.4102
NC_010443.5	54436801	54437000	*	5.26489e-05	0.0121686	39.1304
NC_010443.5	54692601	54692800	*	2.33041e-05	0.00740578	-28.5664
NC_010443.5	55018701	55018900	*	0.000104144	0.0181055	29.934
NC_010443.5	55154501	55154700	*	0.000292585	0.0324976	-28.8499
NC_010443.5	55363801	55364000	*	6.20614e-05	0.0133784	29.0517
NC_010443.5	55363901	55364100	*	7.21424e-07	0.000765016	28.5325
NC_010443.5	55575101	55575300	*	0.000640751	0.0494041	30.787
NC_010443.5	55775701	55775900	*	0.000618495	0.0485055	30.5804
NC_010443.5	56240601	56240800	*	2.09577e-13	4.82702e-09	-70.3125
NC_010443.5	56353801	56354000	*	8.95012e-07	0.000884396	36.3339
NC_010443.5	56637301	56637500	*	0.00029024	0.0323302	-31.4572
NC_010443.5	56643501	56643700	*	0.00051149	0.0438593	28.6173
NC_010443.5	56647701	56647900	*	0.000374882	0.0372122	-26.164
NC_010443.5	56647801	56648000	*	3.08572e-05	0.00880781	-35.7468
NC_010443.5	56682601	56682800	*	0.000256319	0.0300549	-32.7381
NC_010443.5	56682701	56682900	*	3.92632e-06	0.00237916	-36.3095
NC_010443.5	56786601	56786800	*	3.18362e-06	0.00207245	-40.122
NC_010443.5	56786701	56786900	*	5.53307e-05	0.0124934	-31.8657
NC_010443.5	56804101	56804300	*	0.000123359	0.0200341	25.6638
NC_010443.5	56804201	56804400	*	8.70438e-06	0.00399179	27.8195
NC_010443.5	56812301	56812500	*	0.00029937	0.0328831	-25.9176
NC_010443.5	57012201	57012400	*	1.46529e-07	0.000250348	-33.7342
NC_010443.5	57059001	57059200	*	3.22515e-08	8.30083e-05	28.776
NC_010443.5	57143701	57143900	*	3.73719e-05	0.00989149	34.2062
NC_010443.5	57270601	57270800	*	0.000450951	0.0409042	28.0766
NC_010443.5	57401901	57402100	*	2.16337e-05	0.00709342	-26.6667
NC_010443.5	57510101	57510300	*	0.000356165	0.0361219	-30.8989
NC_010443.5	57539001	57539200	*	0.00014992	0.0222728	39.3275
NC_010443.5	57566601	57566800	*	0.000343483	0.035444	27.1635
NC_010443.5	57567701	57567900	*	1.5688e-05	0.00579571	-34.7985
NC_010443.5	57567801	57568000	*	8.28628e-05	0.0159033	-35.2324
NC_010443.5	57587101	57587300	*	0.000467809	0.0417837	25.2941
NC_010443.5	57611301	57611500	*	3.77574e-08	9.32796e-05	-31.3684
NC_010443.5	57626601	57626800	*	7.37833e-05	0.0148573	28.8889
NC_010443.5	57835501	57835700	*	5.53067e-09	2.20339e-05	-47.5932
NC_010443.5	57835601	57835800	*	1.44096e-11	1.86388e-07	-32.8571
NC_010443.5	57895701	57895900	*	0.00032169	0.0341667	25.3012
NC_010443.5	57911901	57912100	*	0.000537277	0.0451158	-26.9345
NC_010443.5	57912001	57912200	*	0.000391173	0.0380675	-28.2324
NC_010443.5	57941201	57941400	*	1.01804e-05	0.00441166	-29.4441
NC_010443.5	57941301	57941500	*	7.92126e-06	0.00376455	-35.0855
NC_010443.5	57951801	57952000	*	2.37736e-06	0.00170604	-43.3036
NC_010443.5	57972301	57972500	*	4.79916e-07	0.000575773	-29.9513
NC_010443.5	57972401	57972600	*	0.000346756	0.0356056	-29.5
NC_010443.5	57977101	57977300	*	0.000607089	0.0481255	28.1969
NC_010443.5	58008501	58008700	*	1.03956e-06	0.00097936	-33.7535
NC_010443.5	58008601	58008800	*	4.87638e-08	0.000112779	-33.2275
NC_010443.5	58143201	58143400	*	7.09662e-05	0.0145131	37.5
NC_010443.5	58201101	58201300	*	0.00010711	0.0183938	36.2754
NC_010443.5	58232301	58232500	*	0.000132712	0.0208578	-28.5441
NC_010443.5	58277501	58277700	*	0.000163075	0.0234337	-34.0489
NC_010443.5	58277601	58277800	*	0.000102442	0.0179066	-28.9548
NC_010443.5	58296501	58296700	*	2.26278e-05	0.00728065	-35.6275
NC_010443.5	58296601	58296800	*	0.000151129	0.0223829	-30.3563
NC_010443.5	58385901	58386100	*	6.8781e-07	0.000739985	-28.953
NC_010443.5	58633701	58633900	*	0.000297638	0.0327865	-25.2579
NC_010443.5	58917901	58918100	*	0.00034552	0.0355303	-35.0735
NC_010443.5	59026001	59026200	*	0.000220391	0.0277678	-30.0235
NC_010443.5	59091201	59091400	*	0.000140168	0.0215092	-30.6184
NC_010443.5	59204101	59204300	*	0.000106445	0.0183368	-33.2197
NC_010443.5	59509301	59509500	*	8.71683e-06	0.00399535	-25.4545
NC_010443.5	59509401	59509600	*	8.71683e-06	0.00399535	-25.4545
NC_010443.5	59731901	59732100	*	3.24815e-06	0.00210041	-37.2268
NC_010443.5	59965001	59965200	*	0.000195145	0.0259364	-29.533
NC_010443.5	60011301	60011500	*	0.00025166	0.0297652	28.0567
NC_010443.5	60401301	60401500	*	0.000381935	0.0375464	-25.5
NC_010443.5	60403701	60403900	*	4.85286e-05	0.0115976	-38.141
NC_010443.5	60403801	60404000	*	5.00794e-05	0.0118058	-34.2273
NC_010443.5	60420301	60420500	*	6.50425e-07	0.000711921	-33.2965
NC_010443.5	60953801	60954000	*	9.35278e-05	0.0170242	-39.2334
NC_010443.5	60953901	60954100	*	6.47135e-05	0.013741	-27.2261
NC_010443.5	61489701	61489900	*	9.52211e-05	0.0172117	26.7692
NC_010443.5	61864101	61864300	*	4.27785e-05	0.0107118	-27.3336
NC_010443.5	62406501	62406700	*	1.38597e-05	0.00536786	-32
NC_010443.5	62536901	62537100	*	0.000135631	0.0211315	26.0504
NC_010443.5	63368401	63368600	*	3.1513e-06	0.00205666	29.5094
NC_010443.5	63751901	63752100	*	0.000118304	0.019562	-27.5
NC_010443.5	63794901	63795100	*	0.000466694	0.0417421	25.0488
NC_010443.5	63860101	63860300	*	0.000645828	0.0496109	26.9231
NC_010443.5	63974701	63974900	*	1.1331e-05	0.00473362	31.8182
NC_010443.5	64038901	64039100	*	4.84947e-05	0.011592	-34.336
NC_010443.5	64063801	64064000	*	0.000424135	0.0398999	-25.5142
NC_010443.5	64860301	64860500	*	9.92044e-05	0.0175393	-37.5212
NC_010443.5	65027101	65027300	*	0.000557261	0.0459579	25.4255
NC_010443.5	65185001	65185200	*	2.72174e-05	0.0081616	-26.7606
NC_010443.5	65195201	65195400	*	0.000245216	0.0293176	25.2754
NC_010443.5	65242601	65242800	*	5.91259e-06	0.00311342	-37.5166
NC_010443.5	65242701	65242900	*	5.67421e-06	0.00302538	-32.6892
NC_010443.5	65261301	65261500	*	1.36749e-06	0.0011787	-34.6237
NC_010443.5	65261701	65261900	*	1.04563e-06	0.000983535	-35.6586
NC_010443.5	65422601	65422800	*	0.000397674	0.0384655	-29.1497
NC_010443.5	65827001	65827200	*	5.20945e-07	0.000609906	53.1985
NC_010443.5	65842901	65843100	*	0.000359422	0.0363339	26.9287
NC_010443.5	65844101	65844300	*	9.88008e-06	0.0043276	30.1561
NC_010443.5	65879801	65880000	*	1.71235e-10	1.39466e-06	-50.353
NC_010443.5	65879901	65880100	*	1.05046e-09	6.01016e-06	-49.4444
NC_010443.5	66074501	66074700	*	4.34662e-05	0.0108269	31.2821
NC_010443.5	66133001	66133200	*	1.62904e-05	0.00594442	32.5758
NC_010443.5	66268001	66268200	*	7.33643e-05	0.0148029	27.2727
NC_010443.5	66438001	66438200	*	0.000140472	0.0215342	-32.0269
NC_010443.5	66781401	66781600	*	0.000561265	0.0461107	31.5508
NC_010443.5	67034501	67034700	*	2.31727e-05	0.00738606	-27.8186
NC_010443.5	67047601	67047800	*	2.25068e-05	0.00725752	-34.4677
NC_010443.5	67054001	67054200	*	0.000171899	0.0241393	28.6111
NC_010443.5	67054101	67054300	*	7.52403e-05	0.0150194	34.7326
NC_010443.5	67178301	67178500	*	5.98356e-07	0.000673411	-30.3409
NC_010443.5	67200201	67200400	*	0.000171866	0.0241372	-29.9888
NC_010443.5	67206901	67207100	*	8.69716e-05	0.0163364	28.0524
NC_010443.5	67311001	67311200	*	7.73895e-05	0.0152796	-25.5675
NC_010443.5	67569801	67570000	*	0.000168454	0.0238733	-27.6613
NC_010443.5	67820601	67820800	*	0.000206218	0.0267639	-32.7714
NC_010443.5	68061501	68061700	*	8.58018e-05	0.0162039	38.6364
NC_010443.5	68061601	68061800	*	9.26769e-05	0.0169462	31.7172
NC_010443.5	68063101	68063300	*	2.00638e-05	0.00676691	30.5905
NC_010443.5	68183901	68184100	*	6.52674e-05	0.0138075	-25.1888
NC_010443.5	68460901	68461100	*	4.54111e-06	0.00261918	-28.0481
NC_010443.5	68471701	68471900	*	0.000313503	0.0337528	-31.3277
NC_010443.5	69081401	69081600	*	4.00644e-05	0.0103162	-31.9355
NC_010443.5	69342701	69342900	*	0.000235923	0.028778	27.5794
NC_010443.5	69972201	69972400	*	0.000433677	0.0401969	-28.5797
NC_010443.5	70185301	70185500	*	1.51236e-05	0.00566855	-47.3013
NC_010443.5	70193101	70193300	*	4.95897e-05	0.011737	-34.7031
NC_010443.5	70193201	70193400	*	0.000188595	0.0254155	-28.6541
NC_010443.5	70987601	70987800	*	1.46957e-06	0.00123603	-34.8391
NC_010443.5	71169201	71169400	*	0.000218787	0.0276453	27.2152
NC_010443.5	71284201	71284400	*	5.02535e-05	0.0118336	31.7814
NC_010443.5	71298401	71298600	*	0.00028237	0.0318045	-27.037
NC_010443.5	71359001	71359200	*	0.000221505	0.027854	28.7315
NC_010443.5	71377501	71377700	*	6.25397e-05	0.01345	-34.2732
NC_010443.5	71393401	71393600	*	3.41779e-05	0.00936646	-28.1268
NC_010443.5	71399201	71399400	*	0.00048679	0.0426239	35.6342
NC_010443.5	71451301	71451500	*	2.30749e-05	0.00736604	-35.786
NC_010443.5	71482301	71482500	*	6.97007e-11	6.72814e-07	-37.0776
NC_010443.5	71530301	71530500	*	0.000139631	0.0214616	-31.5623
NC_010443.5	71666701	71666900	*	0.000416282	0.0394644	-27.907
NC_010443.5	71969401	71969600	*	0.000139454	0.0214418	-26.2648
NC_010443.5	71969501	71969700	*	2.7197e-05	0.00815761	-33.0887
NC_010443.5	72082601	72082800	*	2.78415e-06	0.00189144	45.7162
NC_010443.5	72209001	72209200	*	4.02716e-05	0.0103523	-31.2899
NC_010443.5	72213201	72213400	*	1.98864e-05	0.00672909	27.2727
NC_010443.5	72307301	72307500	*	5.60185e-08	0.000124815	-45.6522
NC_010443.5	72307401	72307600	*	3.39028e-07	0.000452594	-40.875
NC_010443.5	72463901	72464100	*	0.000156414	0.0228231	-26.5039
NC_010443.5	72464001	72464200	*	0.000171779	0.0241354	-27.265
NC_010443.5	72524601	72524800	*	0.000154345	0.0226461	-30.8862
NC_010443.5	72701001	72701200	*	4.69646e-05	0.0113584	26.1611
NC_010443.5	72701101	72701300	*	0.000121766	0.0198838	27.8643
NC_010443.5	72799001	72799200	*	0.000222849	0.0279654	33.7329
NC_010443.5	72878901	72879100	*	0.000536427	0.0450937	29.2077
NC_010443.5	72976201	72976400	*	0.000567021	0.046382	-33.6866
NC_010443.5	73027201	73027400	*	6.43518e-05	0.0137005	26.139
NC_010443.5	73152801	73153000	*	2.97308e-05	0.00862459	-30.4631
NC_010443.5	73254701	73254900	*	2.13463e-08	6.11092e-05	-29.9592
NC_010443.5	73297501	73297700	*	1.85488e-10	1.48681e-06	-27.3491
NC_010443.5	73547701	73547900	*	0.00048611	0.0425898	29.8216
NC_010443.5	73547901	73548100	*	9.28136e-07	0.000905304	30.8282
NC_010443.5	73548001	73548200	*	3.68618e-07	0.000477778	28.1344
NC_010443.5	73561801	73562000	*	2.52414e-05	0.00779366	-33.6867
NC_010443.5	73561901	73562100	*	0.000191058	0.0256012	-32.23
NC_010443.5	73587601	73587800	*	1.10293e-08	3.75884e-05	-71.4286
NC_010443.5	73617401	73617600	*	0.000129635	0.0205609	-36.7495
NC_010443.5	73648601	73648800	*	1.59567e-06	0.00130461	-36.5708
NC_010443.5	73700401	73700600	*	2.4958e-05	0.00773418	-31.8999
NC_010443.5	73730701	73730900	*	6.91883e-06	0.00344943	27.5862
NC_010443.5	73730801	73731000	*	6.91883e-06	0.00344943	27.5862
NC_010443.5	73743201	73743400	*	9.76555e-07	0.000938124	30.4122
NC_010443.5	73826401	73826600	*	3.15502e-05	0.00891147	32.6577
NC_010443.5	73884501	73884700	*	1.2248e-06	0.00109386	-46.6565
NC_010443.5	73884601	73884800	*	3.2882e-08	8.42294e-05	-51.7473
NC_010443.5	73938601	73938800	*	0.000110423	0.0187497	-25.3638
NC_010443.5	73966101	73966300	*	0.00019168	0.0256458	33.3333
NC_010443.5	74269501	74269700	*	4.31148e-06	0.00253054	41.6231
NC_010443.5	74272501	74272700	*	3.98129e-06	0.00240187	41.7478
NC_010443.5	74350601	74350800	*	0.000133727	0.0209507	-30.1659
NC_010443.5	74470701	74470900	*	0.000158981	0.0230738	29.891
NC_010443.5	74615001	74615200	*	0.000131014	0.0206976	-32.3391
NC_010443.5	74721401	74721600	*	2.43941e-05	0.00761688	29.8862
NC_010443.5	74721501	74721700	*	5.61578e-06	0.00301278	41.7045
NC_010443.5	74736901	74737100	*	0.000423249	0.039858	26.8544
NC_010443.5	74814801	74815000	*	6.53593e-05	0.0138215	-37.6768
NC_010443.5	74814901	74815100	*	2.41606e-05	0.00757427	-40.8088
NC_010443.5	74845401	74845600	*	3.28334e-05	0.00914375	31.5801
NC_010443.5	74915901	74916100	*	3.79613e-05	0.00998799	42.2454
NC_010443.5	75030101	75030300	*	0.000116665	0.0193881	-35.8852
NC_010443.5	75067901	75068100	*	1.0152e-06	0.00096339	-27.9788
NC_010443.5	75068001	75068200	*	4.59505e-05	0.0111912	-26.6429
NC_010443.5	75482201	75482400	*	1.48821e-06	0.00124763	-38.2353
NC_010443.5	75523101	75523300	*	9.33222e-05	0.0169993	26.2458
NC_010443.5	75791601	75791800	*	0.000202135	0.0264434	26.6162
NC_010443.5	75791701	75791900	*	0.000202135	0.0264434	26.6162
NC_010443.5	75932401	75932600	*	0.000449144	0.0408384	27.5219
NC_010443.5	75934501	75934700	*	5.05367e-05	0.0118711	40.5952
NC_010443.5	75934601	75934800	*	6.62182e-05	0.0139315	36.1702
NC_010443.5	76381401	76381600	*	1.62606e-05	0.00593669	-26.5
NC_010443.5	76791801	76792000	*	3.85192e-06	0.00235165	25.2431
NC_010443.5	77169901	77170100	*	7.77377e-05	0.0153267	-35.1881
NC_010443.5	77170001	77170200	*	0.000278797	0.0315706	-25.5556
NC_010443.5	77186501	77186700	*	0.000219032	0.0276654	-28.7037
NC_010443.5	77398201	77398400	*	3.83711e-05	0.0100581	30.1291
NC_010443.5	77398301	77398500	*	5.36272e-05	0.0122858	34.7291
NC_010443.5	77487101	77487300	*	0.000598478	0.0477571	25.8687
NC_010443.5	77497101	77497300	*	0.000324941	0.0343638	-32.4357
NC_010443.5	77540901	77541100	*	0.000481484	0.0424024	35.6806
NC_010443.5	77572901	77573100	*	1.24462e-05	0.00498924	-34.1176
NC_010443.5	77573001	77573200	*	2.53183e-05	0.00780827	-25.7629
NC_010443.5	77638901	77639100	*	0.00012621	0.0202697	-30.4072
NC_010443.5	77792201	77792400	*	0.000313123	0.0337252	25
NC_010443.5	77798701	77798900	*	0.000523896	0.0444873	32.1795
NC_010443.5	77907601	77907800	*	2.99415e-05	0.00865699	-41.3666
NC_010443.5	77941401	77941600	*	8.41998e-05	0.0160519	25.2081
NC_010443.5	77957501	77957700	*	6.31576e-06	0.00325218	26.4151
NC_010443.5	77972501	77972700	*	0.000439636	0.0403266	-26.5514
NC_010443.5	78012001	78012200	*	2.44946e-05	0.00763324	27.7932
NC_010443.5	78077101	78077300	*	0.000489118	0.042751	-27.2222
NC_010443.5	78264201	78264400	*	8.0658e-05	0.0156589	-30.7692
NC_010443.5	78279101	78279300	*	7.08788e-09	2.67985e-05	-38.5714
NC_010443.5	78279201	78279400	*	2.96489e-07	0.000411613	-29.566
NC_010443.5	78329901	78330100	*	5.49434e-05	0.0124432	-28.3514
NC_010443.5	78971501	78971700	*	0.000493384	0.0430034	-32.616
NC_010443.5	79223301	79223500	*	4.37785e-06	0.00255548	30.1786
NC_010443.5	79300301	79300500	*	1.37989e-05	0.00535424	-28.5714
NC_010443.5	79590501	79590700	*	1.16397e-08	3.91581e-05	51.1628
NC_010443.5	79590601	79590800	*	5.46458e-11	5.52884e-07	62.7907
NC_010443.5	79610101	79610300	*	0.000209347	0.0270182	-36.6667
NC_010443.5	79610201	79610400	*	0.000209347	0.0270182	-36.6667
NC_010443.5	79629201	79629400	*	9.54499e-05	0.0172319	30.0559
NC_010443.5	79793301	79793500	*	5.1537e-05	0.0120136	25.1178
NC_010443.5	79923501	79923700	*	0.00016974	0.0239764	-32.5426
NC_010443.5	80078201	80078400	*	0.000614308	0.04837	-30.3279
NC_010443.5	80085901	80086100	*	1.90524e-05	0.00656738	26.3158
NC_010443.5	80750601	80750800	*	0.000326401	0.0344524	-26.4141
NC_010443.5	81208501	81208700	*	0.000209774	0.0270497	30.8475
NC_010443.5	81208601	81208800	*	0.000209774	0.0270497	30.8475
NC_010443.5	81590601	81590800	*	0.000531469	0.0448585	-29.3155
NC_010443.5	81640601	81640800	*	0.000446686	0.0407082	-26.6667
NC_010443.5	81663401	81663600	*	0.000196817	0.0260424	26.5857
NC_010443.5	81761801	81762000	*	0.000407579	0.0390361	-36.4739
NC_010443.5	81890801	81891000	*	1.9234e-06	0.00148131	42.0163
NC_010443.5	81890901	81891100	*	2.27343e-06	0.00165519	42.1849
NC_010443.5	82061901	82062100	*	7.08978e-08	0.000148698	-27.3709
NC_010443.5	82062001	82062200	*	6.18079e-07	0.000688857	-26.6045
NC_010443.5	82684001	82684200	*	1.92172e-07	0.000304661	-45.3159
NC_010443.5	83030301	83030500	*	1.3596e-05	0.00530391	29.7258
NC_010443.5	83030401	83030600	*	0.000211491	0.0271821	28.3766
NC_010443.5	83722301	83722500	*	5.35927e-05	0.0122828	-30.9615
NC_010443.5	84096701	84096900	*	0.000141238	0.0216086	28.2051
NC_010443.5	84238401	84238600	*	3.65724e-05	0.00976079	-25
NC_010443.5	84369501	84369700	*	0.00039261	0.0381621	-28.4518
NC_010443.5	84605401	84605600	*	0.000448711	0.040816	30.3794
NC_010443.5	84667001	84667200	*	7.68561e-06	0.00368896	38.2353
NC_010443.5	85013001	85013200	*	0.000314829	0.0338222	-26.0256
NC_010443.5	86250201	86250400	*	0.000132226	0.0208177	-28.5098
NC_010443.5	86295901	86296100	*	0.000203591	0.0265577	-25.9822
NC_010443.5	86296001	86296200	*	0.000305672	0.033286	-29.2063
NC_010443.5	86505301	86505500	*	1.34907e-08	4.36957e-05	-47.619
NC_010443.5	86523401	86523600	*	0.000219095	0.0276704	-33.8164
NC_010443.5	86523501	86523700	*	0.000219095	0.0276704	-33.8164
NC_010443.5	86614601	86614800	*	0.000216235	0.0274934	-31.1404
NC_010443.5	86614701	86614900	*	1.4839e-08	4.70123e-05	-56.8254
NC_010443.5	86685401	86685600	*	0.000208512	0.0269593	32.4444
NC_010443.5	86685501	86685700	*	5.66381e-05	0.0126917	30.6731
NC_010443.5	86805201	86805400	*	0.000510482	0.0438188	30.2857
NC_010443.5	86939901	86940100	*	3.13245e-05	0.00889082	-27.2727
NC_010443.5	87495101	87495300	*	0.000322483	0.0342178	29.5977
NC_010443.5	88156901	88157100	*	2.64539e-05	0.00801955	25.2727
NC_010443.5	88350801	88351000	*	0.000102166	0.0178742	-26.9082
NC_010443.5	88839301	88839500	*	6.60101e-06	0.00334526	-27.4296
NC_010443.5	88972901	88973100	*	0.000131608	0.0207626	34.1348
NC_010443.5	89389501	89389700	*	0.00065311	0.0499272	-25.9978
NC_010443.5	89552301	89552500	*	0.000166211	0.0236817	-31.7237
NC_010443.5	89725201	89725400	*	0.000468089	0.0417993	28.3077
NC_010443.5	89995701	89995900	*	3.80783e-05	0.0100068	32.1115
NC_010443.5	90103401	90103600	*	0.000401957	0.0387015	33.3781
NC_010443.5	90148401	90148600	*	0.000135763	0.0211475	26.7776
NC_010443.5	90438801	90439000	*	3.12004e-08	8.09824e-05	-40.9127
NC_010443.5	90438901	90439100	*	3.12004e-08	8.09824e-05	-40.9127
NC_010443.5	90595201	90595400	*	6.88645e-05	0.0142365	-32.1797
NC_010443.5	90595301	90595500	*	0.000106615	0.0183526	-32.1449
NC_010443.5	90747701	90747900	*	4.28707e-07	0.000532485	44.1472
NC_010443.5	90747801	90748000	*	1.2546e-05	0.00501667	42.6087
NC_010443.5	91622801	91623000	*	1.46528e-06	0.00123325	35.9213
NC_010443.5	91803401	91803600	*	3.71845e-05	0.00986934	-28.6927
NC_010443.5	91803501	91803700	*	1.42277e-05	0.00546059	-31.0073
NC_010443.5	92027301	92027500	*	4.86603e-05	0.0116123	25.4894
NC_010443.5	92027401	92027600	*	2.8967e-06	0.00193556	34.2009
NC_010443.5	92106701	92106900	*	6.60862e-07	0.000718205	32.0033
NC_010443.5	92106801	92107000	*	1.98955e-05	0.00673075	35.661
NC_010443.5	92418501	92418700	*	1.17611e-06	0.00106493	31.0857
NC_010443.5	92418601	92418800	*	0.000157098	0.0228901	29.3677
NC_010443.5	92671201	92671400	*	1.6193e-07	0.000268199	-38.5673
NC_010443.5	92848701	92848900	*	0.000475532	0.0421324	-30.6944
NC_010443.5	92940301	92940500	*	5.1565e-06	0.00284976	30.8048
NC_010443.5	93248901	93249100	*	0.000520895	0.0443271	-28.9855
NC_010443.5	93496501	93496700	*	3.1518e-05	0.00890751	27.8081
NC_010443.5	93505301	93505500	*	1.13356e-06	0.00103968	37.8151
NC_010443.5	93940901	93941100	*	5.90708e-05	0.013028	26.9746
NC_010443.5	94271901	94272100	*	0.000468249	0.0418078	-25.731
NC_010443.5	94345201	94345400	*	0.000188865	0.0254405	-27.3694
NC_010443.5	94345301	94345500	*	7.87662e-05	0.0154482	-31.3948
NC_010443.5	94359301	94359500	*	0.000136369	0.0211716	41.6204
NC_010443.5	94862401	94862600	*	1.06099e-06	0.000992764	-43.6437
NC_010443.5	94862501	94862700	*	2.35775e-06	0.00169587	-42.5439
NC_010443.5	94954001	94954200	*	0.000159689	0.0231297	27.7469
NC_010443.5	95001201	95001400	*	0.000190967	0.025601	27.116
NC_010443.5	95001301	95001500	*	5.52731e-06	0.00298033	31.1526
NC_010443.5	95080301	95080500	*	0.000478311	0.0422422	-30.7732
NC_010443.5	95206601	95206800	*	1.20844e-05	0.00492138	-34
NC_010443.5	95206701	95206900	*	1.84637e-07	0.000296028	-40
NC_010443.5	95206801	95207000	*	5.52135e-05	0.0124768	-41.6841
NC_010443.5	95309601	95309800	*	0.000146303	0.0219469	-26.6447
NC_010443.5	95309701	95309900	*	0.000283314	0.0318712	-38.1313
NC_010443.5	95402501	95402700	*	6.86617e-09	2.60912e-05	-49.8938
NC_010443.5	95402601	95402800	*	1.05097e-07	0.00019717	-54.5622
NC_010443.5	95419201	95419400	*	9.88492e-05	0.0175107	-28.9474
NC_010443.5	95502801	95503000	*	0.000305868	0.0332977	26.5999
NC_010443.5	95659701	95659900	*	0.000508403	0.0437353	-26.9126
NC_010443.5	95691101	95691300	*	0.000249616	0.0296443	26.6868
NC_010443.5	95954501	95954700	*	0.000447742	0.0407521	27.3503
NC_010443.5	95954601	95954800	*	3.33208e-05	0.00922208	28.8941
NC_010443.5	96048601	96048800	*	9.84052e-06	0.00431606	-42.9021
NC_010443.5	96193601	96193800	*	0.00050832	0.0437307	-32.1569
NC_010443.5	96223901	96224100	*	0.000110798	0.0187873	25.981
NC_010443.5	96241601	96241800	*	6.85557e-06	0.00342725	38.1538
NC_010443.5	96241701	96241900	*	2.38098e-05	0.00750652	34
NC_010443.5	96265001	96265200	*	0.0002866	0.0320877	25.7576
NC_010443.5	96302501	96302700	*	2.15117e-06	0.00159767	30.9341
NC_010443.5	96302601	96302800	*	4.62395e-08	0.000108381	25.0117
NC_010443.5	96560301	96560500	*	1.09752e-09	6.21766e-06	48.0076
NC_010443.5	96612801	96613000	*	2.00615e-05	0.00676655	27.5862
NC_010443.5	96612901	96613100	*	0.000260513	0.0303419	25.1564
NC_010443.5	96733501	96733700	*	1.06504e-05	0.00454168	-27.3014
NC_010443.5	97073301	97073500	*	4.93173e-05	0.0116983	-27.0042
NC_010443.5	97075001	97075200	*	2.76644e-07	0.000392338	-41.5488
NC_010443.5	97075101	97075300	*	4.19452e-06	0.00248395	-27.1248
NC_010443.5	97126301	97126500	*	2.38274e-09	1.14891e-05	-57.7269
NC_010443.5	97126401	97126600	*	6.55689e-07	0.000715467	-37.5406
NC_010443.5	97141401	97141600	*	0.000414733	0.039382	28.5924
NC_010443.5	97198901	97199100	*	0.000309579	0.0335328	-34.5486
NC_010443.5	97206901	97207100	*	0.000116449	0.0193682	-31.6652
NC_010443.5	97261801	97262000	*	0.000266667	0.0307764	26.97
NC_010443.5	97347601	97347800	*	0.000296269	0.0327019	-27.6639
NC_010443.5	97385001	97385200	*	0.000222908	0.0279705	-28.5714
NC_010443.5	97401101	97401300	*	0.000124848	0.0201525	40.7843
NC_010443.5	97642201	97642400	*	0.000145713	0.0219335	33.9827
NC_010443.5	97722601	97722800	*	1.17577e-07	0.000213379	-30.1587
NC_010443.5	97768101	97768300	*	6.4171e-05	0.0136751	30.5522
NC_010443.5	97859201	97859400	*	0.000154137	0.0226233	-31.586
NC_010443.5	97874001	97874200	*	0.00012336	0.0200341	26.4113
NC_010443.5	97971501	97971700	*	0.000203913	0.0265765	-31.4551
NC_010443.5	98000801	98001000	*	2.41308e-05	0.00756842	41.1299
NC_010443.5	98056501	98056700	*	0.000240956	0.0291116	-42.2556
NC_010443.5	98176901	98177100	*	0.000142255	0.0216936	-34.9495
NC_010443.5	98179701	98179900	*	0.000602517	0.0479345	30.3401
NC_010443.5	98179801	98180000	*	1.06265e-05	0.00453458	27.1304
NC_010443.5	98249701	98249900	*	0.000253738	0.0299183	-27.8707
NC_010443.5	98258001	98258200	*	5.86634e-05	0.0129735	-27.8136
NC_010443.5	98258101	98258300	*	5.41631e-05	0.0123359	-41.0714
NC_010443.5	98386701	98386900	*	0.000272048	0.0311699	-25.0458
NC_010443.5	98392101	98392300	*	7.33651e-05	0.0148029	-38.6667
NC_010443.5	98419401	98419600	*	0.000407612	0.039037	27.4745
NC_010443.5	98419501	98419700	*	5.16566e-05	0.0120306	30.8777
NC_010443.5	98420101	98420300	*	0.00016912	0.0239241	-27.6711
NC_010443.5	98527701	98527900	*	3.6517e-09	1.60572e-05	-54.0564
NC_010443.5	98527801	98528000	*	2.07723e-08	5.98146e-05	-55.7079
NC_010443.5	98531701	98531900	*	7.41434e-05	0.0148876	-28.1328
NC_010443.5	98531801	98532000	*	3.15916e-05	0.00891652	-35.0649
NC_010443.5	98579201	98579400	*	8.97453e-07	0.000886074	-38.2263
NC_010443.5	98579301	98579500	*	1.11646e-06	0.00103053	-38.0741
NC_010443.5	98584701	98584900	*	0.000401259	0.0386513	-27.2727
NC_010443.5	98584801	98585000	*	8.2357e-06	0.0038599	-40.4777
NC_010443.5	98591701	98591900	*	0.000215122	0.0274253	31.3243
NC_010443.5	98591801	98592000	*	0.000151978	0.0224619	28.9059
NC_010443.5	98698001	98698200	*	1.70181e-05	0.0061137	-26.9474
NC_010443.5	99134201	99134400	*	0.000165034	0.0235925	-35.1648
NC_010443.5	99436401	99436600	*	1.86558e-06	0.00144891	-30.8115
NC_010443.5	99445301	99445500	*	0.000274394	0.0313234	-29.1667
NC_010443.5	99638501	99638700	*	5.61005e-06	0.0030108	-39.1026
NC_010443.5	99929701	99929900	*	1.78915e-05	0.00630535	34.4055
NC_010443.5	100102401	100102600	*	1.58773e-05	0.00584361	-42.4769
NC_010443.5	100607701	100607900	*	4.3845e-05	0.0108864	25
NC_010443.5	100777001	100777200	*	0.000176899	0.0245268	-36.3462
NC_010443.5	100918701	100918900	*	7.0027e-05	0.0143954	35.8402
NC_010443.5	100983701	100983900	*	0.000543548	0.0453666	38.8889
NC_010443.5	101117301	101117500	*	0.000112932	0.0190116	27.6587
NC_010443.5	101121101	101121300	*	7.54217e-05	0.0150379	26.6846
NC_010443.5	101225501	101225700	*	0.000205845	0.0267365	-34.3274
NC_010443.5	101225601	101225800	*	0.000205845	0.0267365	-34.3274
NC_010443.5	101310101	101310300	*	0.000207974	0.0269144	26.1637
NC_010443.5	101345401	101345600	*	2.95245e-05	0.00858767	41.6052
NC_010443.5	101349201	101349400	*	2.53279e-05	0.00781039	-28.815
NC_010443.5	101637901	101638100	*	3.64339e-05	0.00973922	-30.364
NC_010443.5	101897301	101897500	*	0.000223969	0.0280498	-36.2943
NC_010443.5	101897401	101897600	*	0.000322252	0.0342006	-35.2069
NC_010443.5	101914501	101914700	*	0.000543405	0.0453599	-34.7199
NC_010443.5	102306801	102307000	*	3.57129e-05	0.00962068	-28.2241
NC_010443.5	102612501	102612700	*	0.000214244	0.0273707	38.5714
NC_010443.5	103479001	103479200	*	0.000268336	0.0308943	36.0577
NC_010443.5	103537301	103537500	*	0.000562676	0.0461724	28.4669
NC_010443.5	103569601	103569800	*	0.000504385	0.0435429	-26.0714
NC_010443.5	103776301	103776500	*	0.000143137	0.021746	-26.6588
NC_010443.5	103790701	103790900	*	3.28468e-05	0.00914654	40.7407
NC_010443.5	103845001	103845200	*	2.25202e-08	6.36146e-05	-28.9826
NC_010443.5	103899801	103900000	*	3.84794e-06	0.00235027	-28.7033
NC_010443.5	103899901	103900100	*	2.57737e-05	0.00789629	-30.7638
NC_010443.5	103914301	103914500	*	0.000158341	0.0230129	-32.9463
NC_010443.5	104139701	104139900	*	0.000257826	0.0301766	-27.7307
NC_010443.5	104343501	104343700	*	0.000419684	0.0396628	-27.4962
NC_010443.5	104503301	104503500	*	5.97798e-06	0.00313704	37.9073
NC_010443.5	104598001	104598200	*	0.00050929	0.0437732	37.9592
NC_010443.5	104829801	104830000	*	0.000145778	0.0219335	-33.0303
NC_010443.5	104866801	104867000	*	8.17145e-10	4.90579e-06	32.0897
NC_010443.5	104900101	104900300	*	2.73126e-09	1.28036e-05	-35.7032
NC_010443.5	104900201	104900400	*	8.74622e-05	0.0164019	-26.4177
NC_010443.5	104916301	104916500	*	0.000124969	0.0201672	28.6914
NC_010443.5	104916401	104916600	*	1.25779e-05	0.00502559	30.5188
NC_010443.5	104916701	104916900	*	6.55615e-09	2.5197e-05	64.031
NC_010443.5	104916801	104917000	*	5.23796e-11	5.35763e-07	65.5526
NC_010443.5	105005501	105005700	*	1.77537e-05	0.00627646	-31.0956
NC_010443.5	105139101	105139300	*	0.000235081	0.0287458	-28.9855
NC_010443.5	105147901	105148100	*	0.000139658	0.0214638	30
NC_010443.5	105172401	105172600	*	0.000125736	0.0202427	-29.5958
NC_010443.5	105365601	105365800	*	8.78403e-06	0.0040166	29.0441
NC_010443.5	105365701	105365900	*	0.000164162	0.0235174	26.8851
NC_010443.5	105476601	105476800	*	8.20603e-05	0.0158215	35.6034
NC_010443.5	105476701	105476900	*	8.52344e-06	0.00393746	37.4591
NC_010443.5	105564301	105564500	*	0.000191331	0.0256249	25
NC_010443.5	105568801	105569000	*	0.000334437	0.0349288	31.7308
NC_010443.5	105707101	105707300	*	0.000273242	0.0312459	-33.3333
NC_010443.5	105717701	105717900	*	9.38655e-13	1.85817e-08	-42.0422
NC_010443.5	105717801	105718000	*	2.54698e-08	6.98034e-05	-36.819
NC_010443.5	105816201	105816400	*	6.18101e-09	2.39944e-05	-34.2914
NC_010443.5	105923801	105924000	*	3.43518e-06	0.00218274	35.5707
NC_010443.5	105923901	105924100	*	0.00012444	0.0201249	29.7978
NC_010443.5	105938601	105938800	*	6.8685e-06	0.00343155	-31.871
NC_010443.5	106090201	106090400	*	3.13795e-06	0.00205055	26.5581
NC_010443.5	106090301	106090500	*	3.79241e-05	0.0099825	27.0716
NC_010443.5	106255501	106255700	*	4.91756e-05	0.0116734	28.4874
NC_010443.5	106314301	106314500	*	0.000535466	0.0450424	-31.3187
NC_010443.5	106582201	106582400	*	6.52622e-05	0.0138066	39.4426
NC_010443.5	106712201	106712400	*	6.78292e-05	0.0141335	27.746
NC_010443.5	106731001	106731200	*	1.60999e-05	0.00589489	25.9134
NC_010443.5	106799401	106799600	*	0.000110549	0.0187664	35.0831
NC_010443.5	106932401	106932600	*	0.000229433	0.0284512	25.1024
NC_010443.5	106993601	106993800	*	0.000139631	0.0214616	-31.5623
NC_010443.5	107533601	107533800	*	9.48155e-09	3.36155e-05	45.7385
NC_010443.5	107676901	107677100	*	0.000200648	0.0263205	30.0739
NC_010443.5	107677001	107677200	*	0.000542848	0.0453313	33.6563
NC_010443.5	107697101	107697300	*	2.85467e-06	0.001918	25.9259
NC_010443.5	107719501	107719700	*	0.000636693	0.049238	26.8817
NC_010443.5	107846001	107846200	*	6.26901e-06	0.00323503	-26.2295
NC_010443.5	107867001	107867200	*	0.000296243	0.0327004	-27.381
NC_010443.5	107892101	107892300	*	3.94803e-08	9.65489e-05	-44.6128
NC_010443.5	107900301	107900500	*	0.000495287	0.0431108	-28.3784
NC_010443.5	107944001	107944200	*	0.000385693	0.0377517	-27.452
NC_010443.5	108009001	108009200	*	0.000562167	0.0461505	-29.798
NC_010443.5	108192201	108192400	*	5.05456e-06	0.00281243	28.6542
NC_010443.5	108400901	108401100	*	8.39115e-05	0.0160197	29.1548
NC_010443.5	108401001	108401200	*	1.07736e-05	0.00457575	36.6132
NC_010443.5	108658701	108658900	*	2.07108e-08	5.97013e-05	-25.1007
NC_010443.5	108658801	108659000	*	2.20359e-09	1.07924e-05	-32.416
NC_010443.5	108665801	108666000	*	2.81684e-05	0.00834203	-30.6494
NC_010443.5	108707301	108707500	*	6.12954e-05	0.0133089	26.087
NC_010443.5	108789701	108789900	*	6.06986e-05	0.0132369	-31.0729
NC_010443.5	108789801	108790000	*	1.08296e-05	0.00459174	-34.801
NC_010443.5	108803901	108804100	*	2.3698e-11	2.81311e-07	-38.3333
NC_010443.5	108804001	108804200	*	1.10943e-09	6.26999e-06	-36.6798
NC_010443.5	108807201	108807400	*	1.96497e-06	0.00150111	29.6703
NC_010443.5	108832701	108832900	*	7.92916e-06	0.0037672	28
NC_010443.5	108832801	108833000	*	4.03481e-06	0.00241982	39.3162
NC_010443.5	108952401	108952600	*	0.000226222	0.0282224	-26.6667
NC_010443.5	108977901	108978100	*	2.37559e-08	6.61929e-05	-33.2308
NC_010443.5	108978001	108978200	*	2.73328e-06	0.0018683	-25.1903
NC_010443.5	109231301	109231500	*	0.000233427	0.0286628	-36.3169
NC_010443.5	109231401	109231600	*	0.000254175	0.0299338	-29.1403
NC_010443.5	109264101	109264300	*	0.000389325	0.0379779	25.4284
NC_010443.5	109264201	109264400	*	0.000425574	0.0399739	28.8723
NC_010443.5	109276601	109276800	*	1.46975e-05	0.00557074	34.2105
NC_010443.5	109358401	109358600	*	0.000148712	0.0221798	-30.9524
NC_010443.5	109370801	109371000	*	4.49175e-08	0.000106251	-35.6958
NC_010443.5	109394401	109394600	*	2.75407e-06	0.0018776	25.6653
NC_010443.5	109394501	109394700	*	2.79803e-06	0.00189575	30.8844
NC_010443.5	109405001	109405200	*	1.04806e-06	0.000984955	29.6501
NC_010443.5	109436201	109436400	*	0.000342833	0.0354125	-25.7576
NC_010443.5	109441801	109442000	*	8.21743e-05	0.0158295	25.9404
NC_010443.5	109789301	109789500	*	2.2086e-06	0.00162602	-37.4955
NC_010443.5	109789401	109789600	*	0.000289197	0.0322599	-30.2372
NC_010443.5	109795101	109795300	*	3.03967e-05	0.00871858	28.3174
NC_010443.5	109827901	109828100	*	8.78249e-05	0.0164436	33.3333
NC_010443.5	110241601	110241800	*	1.73505e-05	0.00618905	-34.4237
NC_010443.5	110704001	110704200	*	0.000281258	0.0317358	-31.7143
NC_010443.5	110761401	110761600	*	1.85381e-08	5.53602e-05	53.5294
NC_010443.5	110761501	110761700	*	2.16588e-05	0.00709825	35.2671
NC_010443.5	110766501	110766700	*	4.35416e-05	0.0108381	-26.3333
NC_010443.5	110936601	110936800	*	0.000444159	0.0405683	-31.8881
NC_010443.5	110958101	110958300	*	0.000441508	0.0404389	28.7287
NC_010443.5	111008101	111008300	*	0.00017804	0.0246303	-27.9958
NC_010443.5	111142701	111142900	*	6.25886e-05	0.0134569	-25
NC_010443.5	111183601	111183800	*	7.76157e-06	0.00371126	-35.1399
NC_010443.5	111398401	111398600	*	0.000194518	0.0258876	26.6537
NC_010443.5	111398501	111398700	*	3.87434e-06	0.00236065	32.3552
NC_010443.5	111778001	111778200	*	0.000149424	0.0222353	-28.0242
NC_010443.5	111778101	111778300	*	0.000149424	0.0222353	-28.0242
NC_010443.5	111898001	111898200	*	0.000229401	0.0284494	27.0093
NC_010443.5	111898101	111898300	*	0.000229401	0.0284494	27.0093
NC_010443.5	111910101	111910300	*	0.000347846	0.0356768	-25.4287
NC_010443.5	112010601	112010800	*	0.000135288	0.0211	35.2851
NC_010443.5	112019201	112019400	*	2.97666e-08	7.82674e-05	-28.5736
NC_010443.5	112032801	112033000	*	7.73506e-05	0.0152743	-34.5977
NC_010443.5	112041101	112041300	*	1.83345e-05	0.00641194	-39.8182
NC_010443.5	112117401	112117600	*	2.10972e-05	0.00698166	-29.7337
NC_010443.5	112287201	112287400	*	6.18903e-06	0.00320838	-42.3626
NC_010443.5	112343601	112343800	*	0.000106016	0.0183052	-35.2778
NC_010443.5	112427101	112427300	*	9.67082e-05	0.0173591	-41.2281
NC_010443.5	112486201	112486400	*	8.98365e-07	0.000886592	-32.4597
NC_010443.5	112601901	112602100	*	5.14247e-05	0.0119975	-25.8752
NC_010443.5	112624201	112624400	*	4.28804e-06	0.00252126	-45.5357
NC_010443.5	112657701	112657900	*	3.174e-06	0.00206783	-40.331
NC_010443.5	112742601	112742800	*	0.000573523	0.0466418	25.5327
NC_010443.5	112747901	112748100	*	0.000631438	0.0490097	25.099
NC_010443.5	113105501	113105700	*	3.59784e-05	0.00966244	25.7143
NC_010443.5	113353101	113353300	*	0.000122117	0.0199244	-25.2381
NC_010443.5	113380301	113380500	*	1.22481e-07	0.000219791	42.1154
NC_010443.5	113380401	113380600	*	2.95274e-07	0.000410081	44.0252
NC_010443.5	113447701	113447900	*	3.66601e-08	9.13774e-05	-38.6737
NC_010443.5	113512701	113512900	*	0.000101855	0.0178375	-30.0125
NC_010443.5	113545801	113546000	*	0.000122562	0.0199741	-25.2101
NC_010443.5	113545901	113546100	*	3.68239e-06	0.00228488	-26.2895
NC_010443.5	113800301	113800500	*	0.000173238	0.0242496	36.5949
NC_010443.5	113825501	113825700	*	0.00016304	0.0234307	27.0833
NC_010443.5	113850201	113850400	*	5.44102e-08	0.000122258	-41.2705
NC_010443.5	113850301	113850500	*	5.44102e-08	0.000122258	-41.2705
NC_010443.5	114068501	114068700	*	6.83614e-07	0.000736401	-26.3911
NC_010443.5	114068601	114068800	*	8.48561e-07	0.000852386	-25.5804
NC_010443.5	114143901	114144100	*	2.249e-05	0.00725518	25.4237
NC_010443.5	114229101	114229300	*	0.000223729	0.028033	-34.632
NC_010443.5	114229201	114229400	*	4.64592e-06	0.00266029	-43.6508
NC_010443.5	114245801	114246000	*	0.000151764	0.0224397	-25.8065
NC_010443.5	114338501	114338700	*	1.31863e-06	0.00115093	-34.1875
NC_010443.5	114426701	114426900	*	0.000240439	0.0290675	-27.1172
NC_010443.5	114494201	114494400	*	0.000363982	0.0366077	34.2964
NC_010443.5	114494301	114494500	*	0.000363982	0.0366077	34.2964
NC_010443.5	114503801	114504000	*	5.1932e-07	0.00060866	-47.4046
NC_010443.5	114509901	114510100	*	3.24466e-05	0.00907451	29.612
NC_010443.5	114537301	114537500	*	1.10008e-05	0.00463989	-39.6761
NC_010443.5	114556201	114556400	*	0.000353741	0.0359871	-33.5901
NC_010443.5	114556301	114556500	*	0.000112955	0.0190145	-26.3889
NC_010443.5	114808801	114809000	*	6.92591e-08	0.000146449	33.2492
NC_010443.5	114844701	114844900	*	9.43759e-06	0.00421069	-44.0635
NC_010443.5	114844801	114845000	*	6.80029e-08	0.000144336	-36.3049
NC_010443.5	114844901	114845100	*	7.78439e-05	0.0153397	-27.7692
NC_010443.5	114980601	114980800	*	3.59427e-05	0.00965632	-30.2002
NC_010443.5	115040601	115040800	*	9.24921e-05	0.0169462	-37.9336
NC_010443.5	115040701	115040900	*	0.000543598	0.0453683	-33.3817
NC_010443.5	115471401	115471600	*	0.000126537	0.0203042	25.582
NC_010443.5	115783901	115784100	*	0.000338923	0.0351626	-26.7213
NC_010443.5	116063101	116063300	*	2.45194e-06	0.00173897	-32.7586
NC_010443.5	116572501	116572700	*	0.000150779	0.0223521	-33.8247
NC_010443.5	116654701	116654900	*	4.59857e-09	1.90724e-05	-48.2993
NC_010443.5	116746601	116746800	*	0.000114872	0.0192175	-25.5224
NC_010443.5	116866101	116866300	*	0.00038542	0.0377361	-26.9693
NC_010443.5	117364101	117364300	*	0.000169673	0.0239701	43.4921
NC_010443.5	117364201	117364400	*	4.30884e-05	0.0107634	47.8495
NC_010443.5	117408801	117409000	*	0.000455645	0.0411655	30.9908
NC_010443.5	117459701	117459900	*	2.18332e-05	0.00713322	29.0075
NC_010443.5	117508301	117508500	*	0.000324711	0.0343491	-30.91
NC_010443.5	117535501	117535700	*	9.59117e-05	0.0172815	25.641
NC_010443.5	117600101	117600300	*	0.000186311	0.0252413	-31.0065
NC_010443.5	117765001	117765200	*	0.000172326	0.0241783	-26.3983
NC_010443.5	117793301	117793500	*	4.06346e-05	0.0104121	-30.2564
NC_010443.5	118540401	118540600	*	0.00010924	0.018633	-28.9373
NC_010443.5	118644301	118644500	*	0.000303116	0.0331367	-25.0539
NC_010443.5	118738201	118738400	*	0.000601706	0.0478938	25.6666
NC_010443.5	118738301	118738500	*	0.000601706	0.0478938	25.6666
NC_010443.5	118917301	118917500	*	1.57843e-07	0.000262964	-29.4514
NC_010443.5	118917401	118917600	*	7.95451e-09	2.9335e-05	-32.1981
NC_010443.5	118962101	118962300	*	0.000238591	0.0289291	-25
NC_010443.5	118962201	118962400	*	2.93862e-06	0.00195613	-29.8011
NC_010443.5	119505001	119505200	*	0.000169259	0.0239368	-27.2031
NC_010443.5	119559001	119559200	*	2.45792e-07	0.000361437	-25.3924
NC_010443.5	119655101	119655300	*	0.000139944	0.0214898	-33.1825
NC_010443.5	120101001	120101200	*	2.12457e-05	0.00700975	-27.5724
NC_010443.5	120210201	120210400	*	3.42038e-05	0.00936954	-28.0348
NC_010443.5	120806401	120806600	*	6.52379e-07	0.000713178	28.8651
NC_010443.5	120806501	120806700	*	1.37026e-07	0.000238721	42.8571
NC_010443.5	120941901	120942100	*	0.000255863	0.0300287	36.875
NC_010443.5	120942001	120942200	*	0.000255863	0.0300287	36.875
NC_010443.5	120956301	120956500	*	1.28607e-07	0.000227208	-26.7034
NC_010443.5	121067301	121067500	*	8.42022e-05	0.0160521	26.3006
NC_010443.5	121077401	121077600	*	0.000304024	0.0331847	-25.768
NC_010443.5	121234801	121235000	*	2.53272e-08	6.95538e-05	-25.8089
NC_010443.5	121234901	121235100	*	3.08731e-08	8.04064e-05	-28.1923
NC_010443.5	121479101	121479300	*	0.000324128	0.0343143	-30.5556
NC_010443.5	121492301	121492500	*	0.000133817	0.020959	25.8199
NC_010443.5	121589201	121589400	*	7.48423e-05	0.0149728	25.7778
NC_010443.5	121700401	121700600	*	0.000143096	0.021746	26.2016
NC_010443.5	121700501	121700700	*	0.000143096	0.021746	26.2016
NC_010443.5	122453001	122453200	*	0.000149182	0.0222158	-29.3426
NC_010443.5	122611201	122611400	*	5.40699e-05	0.0123237	-28.4766
NC_010443.5	122611301	122611500	*	1.71638e-06	0.00136545	-28.2639
NC_010443.5	122875401	122875600	*	0.000388242	0.0379122	-25.8218
NC_010443.5	122877101	122877300	*	4.78741e-05	0.0115021	-32.3958
NC_010443.5	123310301	123310500	*	0.000622109	0.0486554	26.087
NC_010443.5	123505601	123505800	*	2.22899e-09	1.08872e-05	-29.8729
NC_010443.5	123505701	123505900	*	0.000231267	0.0285459	-27.8846
NC_010443.5	123721201	123721400	*	0.00041366	0.039346	25.4944
NC_010443.5	124097901	124098100	*	0.000346439	0.0355909	27.5194
NC_010443.5	124234101	124234300	*	4.34947e-08	0.000103656	-29.638
NC_010443.5	124234201	124234400	*	8.13945e-07	0.000829242	-29.9107
NC_010443.5	124586101	124586300	*	6.3728e-05	0.013616	25.4031
NC_010443.5	124586201	124586400	*	7.64375e-05	0.0151725	25.7081
NC_010443.5	124608501	124608700	*	0.000149192	0.0222158	-33.8235
NC_010443.5	124906601	124906800	*	2.36468e-05	0.00747449	28.9897
NC_010443.5	124906701	124906900	*	1.47388e-07	0.000251391	27.8788
NC_010443.5	124987201	124987400	*	2.08896e-05	0.00693406	-30.8333
NC_010443.5	125158501	125158700	*	0.000406663	0.0389751	29.3662
NC_010443.5	126137501	126137700	*	6.92757e-05	0.0142894	-51.4286
NC_010443.5	126395401	126395600	*	3.38174e-05	0.00931158	-33.5134
NC_010443.5	126401701	126401900	*	8.84032e-08	0.00017439	-31.9444
NC_010443.5	126401801	126402000	*	3.3633e-12	5.5512e-08	-47.1974
NC_010443.5	126714501	126714700	*	0.000100362	0.0176711	25
NC_010443.5	126767601	126767800	*	4.44833e-05	0.0109857	32.9412
NC_010443.5	126767801	126768000	*	0.000637775	0.0492965	33.696
NC_010443.5	126822901	126823100	*	1.98133e-11	2.41029e-07	-28.3635
NC_010443.5	126823001	126823200	*	3.38643e-10	2.43373e-06	-37.7699
NC_010443.5	126836301	126836500	*	0.000304018	0.0331847	-27.5629
NC_010443.5	126836401	126836600	*	1.98121e-05	0.00671321	-26.7476
NC_010443.5	126947801	126948000	*	3.88801e-06	0.00236479	-25.1604
NC_010443.5	127001901	127002100	*	1.04724e-06	0.000984414	-28.7264
NC_010443.5	127002001	127002200	*	1.23422e-06	0.00110056	-29.5675
NC_010443.5	127300301	127300500	*	2.92945e-05	0.00854519	35.5282
NC_010443.5	127437401	127437600	*	2.82079e-07	0.000397274	48.2155
NC_010443.5	127486501	127486700	*	0.00031569	0.0338432	39.3484
NC_010443.5	127627201	127627400	*	0.000318115	0.0339918	32.3349
NC_010443.5	127802801	127803000	*	1.91071e-06	0.00147554	-25.8333
NC_010443.5	127802901	127803100	*	6.28316e-11	6.20274e-07	-27.9294
NC_010443.5	127868001	127868200	*	0.000546101	0.0454854	28.2051
NC_010443.5	127916701	127916900	*	2.14813e-08	6.13719e-05	45.0564
NC_010443.5	127936101	127936300	*	2.76186e-05	0.00824381	41.8817
NC_010443.5	128448301	128448500	*	0.000336788	0.0350545	-36.6013
NC_010443.5	128653601	128653800	*	0.000362887	0.0365545	33.053
NC_010443.5	129265901	129266100	*	0.000115358	0.0192547	28.3302
NC_010443.5	129388901	129389100	*	1.56358e-05	0.00578237	37.535
NC_010443.5	129389001	129389200	*	2.80063e-05	0.00831611	31.6066
NC_010443.5	129522201	129522400	*	8.444e-07	0.000849576	-40.6225
NC_010443.5	129522301	129522500	*	1.18189e-07	0.000214177	-37.3922
NC_010443.5	129582701	129582900	*	0.00043268	0.0401684	-28.8889
NC_010443.5	129582801	129583000	*	0.00043268	0.0401684	-28.8889
NC_010443.5	129737301	129737500	*	1.52834e-05	0.00570443	-30.4762
NC_010443.5	129835001	129835200	*	3.55737e-09	1.57462e-05	-26.388
NC_010443.5	129835101	129835300	*	5.97798e-09	2.33545e-05	-39.357
NC_010443.5	129957001	129957200	*	0.000177886	0.024615	-31.7084
NC_010443.5	130355001	130355200	*	2.5536e-08	6.99314e-05	-40.0641
NC_010443.5	130355201	130355400	*	2.85738e-05	0.00841729	-34.6441
NC_010443.5	130381701	130381900	*	0.000289401	0.0322723	26.0817
NC_010443.5	130396801	130397000	*	0.000152269	0.0224785	-28.7062
NC_010443.5	130409701	130409900	*	0.000232059	0.0286046	-40
NC_010443.5	130892601	130892800	*	0.000323234	0.0342483	-39.6169
NC_010443.5	130903501	130903700	*	2.53186e-05	0.00780827	-27.2727
NC_010443.5	130907401	130907600	*	0.000104146	0.0181055	-30.4348
NC_010443.5	130907501	130907700	*	1.27695e-05	0.00507618	-25.3993
NC_010443.5	131018401	131018600	*	0.000397649	0.0384635	29.8851
NC_010443.5	131032701	131032900	*	0.000170235	0.0240225	28.9659
NC_010443.5	131050501	131050700	*	0.000208345	0.0269454	32.023
NC_010443.5	131065701	131065900	*	4.81603e-06	0.00272846	-53.3333
NC_010443.5	131167901	131168100	*	8.20265e-05	0.0158186	28.0012
NC_010443.5	131177801	131178000	*	0.000337743	0.0351234	33.1081
NC_010443.5	131213301	131213500	*	0.000131902	0.0207901	28.8
NC_010443.5	131213401	131213600	*	0.000274973	0.0313418	29.4899
NC_010443.5	131430201	131430400	*	5.43325e-07	0.000629009	-28.5022
NC_010443.5	131453901	131454100	*	2.07233e-05	0.00690448	-38.8075
NC_010443.5	131605301	131605500	*	0.000604986	0.0480192	-27.9602
NC_010443.5	132006601	132006800	*	3.48778e-06	0.00220356	-52.3374
NC_010443.5	132270301	132270500	*	4.6098e-05	0.0112146	-28.2187
NC_010443.5	132402901	132403100	*	0.000160525	0.0231939	27.817
NC_010443.5	132495601	132495800	*	0.000499604	0.043311	33.9599
NC_010443.5	132495701	132495900	*	0.000183168	0.025017	29.4513
NC_010443.5	132580201	132580400	*	2.60469e-08	7.10123e-05	35.0575
NC_010443.5	132580301	132580500	*	3.2942e-08	8.42898e-05	31.6353
NC_010443.5	132707101	132707300	*	0.000257653	0.0301679	-33.38
NC_010443.5	133344501	133344700	*	2.62055e-05	0.0079763	-25.5181
NC_010443.5	133749401	133749600	*	0.000327893	0.0345419	28.4848
NC_010443.5	133946001	133946200	*	0.000184261	0.025089	-31.4379
NC_010443.5	133970701	133970900	*	0.000337549	0.0351091	27.4839
NC_010443.5	133970801	133971000	*	0.000337549	0.0351091	27.4839
NC_010443.5	134018201	134018400	*	1.4368e-09	7.76447e-06	35.0633
NC_010443.5	134018401	134018600	*	3.68752e-05	0.00981231	-38.022
NC_010443.5	134045401	134045600	*	0.000434617	0.0401969	-25.2343
NC_010443.5	134078001	134078200	*	0.000116965	0.019421	30.7018
NC_010443.5	134199601	134199800	*	0.00033682	0.0350571	-26.5812
NC_010443.5	134249001	134249200	*	0.000188438	0.0254017	32.1188
NC_010443.5	134351001	134351200	*	1.33446e-09	7.29479e-06	26.2499
NC_010443.5	134351101	134351300	*	2.15916e-05	0.00708525	25.9553
NC_010443.5	134404101	134404300	*	7.73318e-07	0.000801567	27.7299
NC_010443.5	135023701	135023900	*	0.000429642	0.0400936	34.2255
NC_010443.5	135066601	135066800	*	0.000105963	0.0183027	-31.5909
NC_010443.5	135078801	135079000	*	0.000174961	0.0243863	-25.7143
NC_010443.5	135338101	135338300	*	5.13392e-05	0.0119886	32.5914
NC_010443.5	135886001	135886200	*	0.000435958	0.0401969	33.1818
NC_010443.5	136311701	136311900	*	0.000269797	0.0310044	-26.3004
NC_010443.5	136363701	136363900	*	0.000168001	0.0238387	-25.974
NC_010443.5	136363801	136364000	*	0.000623412	0.0487175	-28.5611
NC_010443.5	136615901	136616100	*	3.05792e-06	0.00201198	36.3782
NC_010443.5	136648201	136648400	*	9.17576e-05	0.016873	26.7517
NC_010443.5	136743501	136743700	*	3.38948e-05	0.00932442	-27.7778
NC_010443.5	136887501	136887700	*	4.37699e-05	0.0108737	34.7578
NC_010443.5	136914301	136914500	*	9.63328e-06	0.00426229	-29.5207
NC_010443.5	136914401	136914600	*	2.46062e-05	0.00765932	-37.3684
NC_010443.5	137460401	137460600	*	0.000526055	0.0445827	-25.5567
NC_010443.5	137477201	137477400	*	9.74294e-07	0.00093704	-30.5426
NC_010443.5	137527501	137527700	*	9.82979e-06	0.00431401	-27.3574
NC_010443.5	137548801	137549000	*	8.37416e-11	7.74333e-07	-35.8773
NC_010443.5	137666701	137666900	*	5.51316e-05	0.0124688	-37.8571
NC_010443.5	137677201	137677400	*	9.15604e-05	0.0168535	27.3227
NC_010443.5	137791901	137792100	*	1.31701e-06	0.00115018	48.1112
NC_010443.5	138143501	138143700	*	0.000300578	0.0329639	-25.7751
NC_010443.5	138286301	138286500	*	0.000172299	0.0241757	25.2482
NC_010443.5	138286401	138286600	*	5.30207e-05	0.0122139	29.9355
NC_010443.5	138372901	138373100	*	5.84259e-05	0.0129385	-28.0045
NC_010443.5	138815601	138815800	*	7.57194e-06	0.00365771	41.8037
NC_010443.5	138815701	138815900	*	3.6337e-08	9.07538e-05	46.4199
NC_010443.5	139412601	139412800	*	0.000507661	0.0436955	-30.3544
NC_010443.5	139537701	139537900	*	0.000222494	0.0279395	25.5627
NC_010443.5	139537801	139538000	*	2.18021e-06	0.00161083	31.3395
NC_010443.5	139576301	139576500	*	0.000503312	0.0434909	-27.5568
NC_010443.5	139607401	139607600	*	0.000637181	0.0492611	27.3345
NC_010443.5	139607501	139607700	*	0.000276057	0.0313982	30.7459
NC_010443.5	139621101	139621300	*	6.77003e-07	0.000731176	-25.2169
NC_010443.5	139711101	139711300	*	1.9635e-06	0.00150049	39.3475
NC_010443.5	139723801	139724000	*	0.000579013	0.0469272	29.1071
NC_010443.5	139732901	139733100	*	4.80636e-05	0.0115252	25.8985
NC_010443.5	139790501	139790700	*	6.30469e-05	0.0135158	32.1477
NC_010443.5	139790601	139790800	*	6.30469e-05	0.0135158	32.1477
NC_010443.5	139795901	139796100	*	0.000431088	0.0401075	26.1645
NC_010443.5	139809901	139810100	*	0.000339505	0.0351979	-25.3086
NC_010443.5	139932701	139932900	*	0.000340493	0.0352582	32.847
NC_010443.5	140005101	140005300	*	0.000131104	0.0207051	36.3752
NC_010443.5	140492901	140493100	*	0.000153784	0.0225945	-33.254
NC_010443.5	140719901	140720100	*	0.000645316	0.0495983	-28.3448
NC_010443.5	140813401	140813600	*	5.81047e-05	0.0128921	-32.8889
NC_010443.5	140851101	140851300	*	1.12242e-05	0.00470364	30.5943
NC_010443.5	140851201	140851400	*	0.000507401	0.0436888	25.2588
NC_010443.5	140861801	140862000	*	0.000577104	0.0468255	36.7424
NC_010443.5	140886201	140886400	*	2.80493e-07	0.000395717	30.1531
NC_010443.5	140940701	140940900	*	3.19484e-05	0.00898554	-29.926
NC_010443.5	141005501	141005700	*	1.82907e-05	0.00640019	-31.7157
NC_010443.5	141440101	141440300	*	2.39473e-07	0.000355079	-28.698
NC_010443.5	141482101	141482300	*	6.07414e-06	0.00317054	-26.7031
NC_010443.5	141482201	141482400	*	6.07414e-06	0.00317054	-26.7031
NC_010443.5	141548901	141549100	*	2.75376e-06	0.00187746	36.3636
NC_010443.5	141578901	141579100	*	2.25499e-05	0.00726447	-55.5556
NC_010443.5	141579001	141579200	*	2.25499e-05	0.00726447	-55.5556
NC_010443.5	141663901	141664100	*	0.000194037	0.0258418	25.9259
NC_010443.5	141688901	141689100	*	0.000477725	0.0422283	28.373
NC_010443.5	141689001	141689200	*	5.35092e-06	0.00291732	35.7749
NC_010443.5	142088601	142088800	*	0.000110482	0.0187575	-36.1538
NC_010443.5	142261101	142261300	*	2.52254e-05	0.00778976	32.8523
NC_010443.5	142261201	142261400	*	3.98717e-05	0.010286	34.3632
NC_010443.5	142269001	142269200	*	1.95611e-08	5.75448e-05	40.9357
NC_010443.5	142344801	142345000	*	0.000407193	0.03901	27.5
NC_010443.5	142351701	142351900	*	0.000221953	0.0278951	37.9953
NC_010443.5	142351801	142352000	*	7.38017e-06	0.0035964	38.1818
NC_010443.5	142358201	142358400	*	0.000228333	0.0283715	-31.751
NC_010443.5	142500301	142500500	*	5.39648e-08	0.000121443	-36.3945
NC_010443.5	142671001	142671200	*	0.000337543	0.035109	-40.5172
NC_010443.5	143282601	143282800	*	0.000292466	0.0324895	-28.9855
NC_010443.5	143370601	143370800	*	0.000152792	0.0225291	-30.5694
NC_010443.5	143415701	143415900	*	1.47795e-06	0.00124185	28.5127
NC_010443.5	143416701	143416900	*	0.000239207	0.0289731	-31.882
NC_010443.5	143416801	143417000	*	3.64375e-06	0.00226908	-35.1429
NC_010443.5	143506501	143506700	*	3.36886e-05	0.00928776	-30.9524
NC_010443.5	143506601	143506800	*	9.91522e-06	0.00433714	-28.8579
NC_010443.5	143520501	143520700	*	0.000346481	0.0355941	30.0026
NC_010443.5	143592001	143592200	*	0.000305525	0.0332734	-40.5575
NC_010443.5	143606201	143606400	*	0.000466331	0.0417263	37.3737
NC_010443.5	143608901	143609100	*	0.000403411	0.0387854	30.9343
NC_010443.5	143670101	143670300	*	8.34814e-05	0.0159778	32.9787
NC_010443.5	143688601	143688800	*	6.16678e-07	0.000687816	-35.6649
NC_010443.5	143688701	143688900	*	6.16678e-07	0.000687816	-35.6649
NC_010443.5	143744601	143744800	*	0.000524101	0.0444965	-28.1016
NC_010443.5	143825701	143825900	*	8.08175e-05	0.0156793	-28.7923
NC_010443.5	143834801	143835000	*	6.0249e-05	0.0131684	-26.087
NC_010443.5	143834901	143835100	*	6.0249e-05	0.0131684	-26.087
NC_010443.5	143951601	143951800	*	2.55894e-05	0.00786377	-29.5359
NC_010443.5	144319201	144319400	*	7.02879e-07	0.000751007	33.3536
NC_010443.5	144365601	144365800	*	0.000135411	0.021113	27.7778
NC_010443.5	144422201	144422400	*	7.63971e-07	0.000795139	32.8111
NC_010443.5	144422301	144422500	*	7.13882e-07	0.000759806	42.0669
NC_010443.5	144425301	144425500	*	0.000314282	0.0337925	37.0629
NC_010443.5	144444701	144444900	*	3.53623e-10	2.51792e-06	39.3651
NC_010443.5	144444801	144445000	*	3.94913e-05	0.0102263	26.2474
NC_010443.5	144519201	144519400	*	4.94043e-05	0.0117113	27.0031
NC_010443.5	144519301	144519500	*	2.90133e-06	0.00193779	31.0579
NC_010443.5	144533201	144533400	*	0.00033584	0.0350076	-33.9089
NC_010443.5	144636501	144636700	*	0.000140527	0.0215377	25.3419
NC_010443.5	144641401	144641600	*	0.00050704	0.0436759	-28.5647
NC_010443.5	144666001	144666200	*	0.000447035	0.0407283	-29.0793
NC_010443.5	144689601	144689800	*	2.19633e-05	0.00716064	-37.201
NC_010443.5	144689701	144689900	*	5.74676e-06	0.0030529	-33.6892
NC_010443.5	144752801	144753000	*	9.44148e-05	0.0171193	-40.7095
NC_010443.5	144806801	144807000	*	6.06187e-06	0.00316657	-25.8671
NC_010443.5	144952001	144952200	*	0.000400733	0.0386253	-26.2625
NC_010443.5	145101501	145101700	*	0.000173595	0.0242784	27.8788
NC_010443.5	145160201	145160400	*	6.53803e-08	0.000140121	-25.7952
NC_010443.5	145484801	145485000	*	0.00017913	0.0247203	-30.5163
NC_010443.5	145501001	145501200	*	4.71814e-08	0.00011011	34.5543
NC_010443.5	145503701	145503900	*	0.000137089	0.0212406	-28.0036
NC_010443.5	145572301	145572500	*	0.000228118	0.0283531	-27.6746
NC_010443.5	145586501	145586700	*	9.60678e-05	0.0172946	-25.5126
NC_010443.5	145611501	145611700	*	9.75781e-06	0.00429734	-33.2509
NC_010443.5	145615501	145615700	*	3.22123e-05	0.00902883	-29.4118
NC_010443.5	145622401	145622600	*	0.00014157	0.0216316	33.0955
NC_010443.5	145662901	145663100	*	1.56803e-06	0.00129063	-31.8842
NC_010443.5	145672401	145672600	*	0.000260694	0.0303525	25
NC_010443.5	145676701	145676900	*	4.68862e-05	0.0113466	35.4167
NC_010443.5	145676801	145677000	*	0.000228597	0.0283887	37.8848
NC_010443.5	145803601	145803800	*	0.000501772	0.0434218	-27.8787
NC_010443.5	145842701	145842900	*	2.1592e-06	0.00160027	38.1689
NC_010443.5	145842801	145843000	*	0.000132993	0.0208857	30.2732
NC_010443.5	145917101	145917300	*	0.000377501	0.0373213	29.7441
NC_010443.5	145917201	145917400	*	3.71648e-06	0.00229986	26.1345
NC_010443.5	145933401	145933600	*	4.44713e-07	0.000546497	-45.8333
NC_010443.5	145933501	145933700	*	2.82778e-05	0.00836619	-41.0698
NC_010443.5	145987901	145988100	*	9.40181e-07	0.000913037	-35.0966
NC_010443.5	145988001	145988200	*	0.000198493	0.0261584	-34.0153
NC_010443.5	145995101	145995300	*	0.000200181	0.0262882	-31.8691
NC_010443.5	145998101	145998300	*	0.000107265	0.0184092	-41.113
NC_010443.5	145998701	145998900	*	1.85596e-05	0.00646065	-37.451
NC_010443.5	145998801	145999000	*	2.01192e-07	0.000314469	-43.2692
NC_010443.5	146001901	146002100	*	0.000231248	0.0285442	39.8323
NC_010443.5	146006801	146007000	*	0.000427725	0.0400422	29.4118
NC_010443.5	146268401	146268600	*	2.72704e-05	0.0081719	37.3206
NC_010443.5	146297601	146297800	*	1.13242e-05	0.00473362	-37.0219
NC_010443.5	146299101	146299300	*	7.5867e-06	0.00366056	31.5301
NC_010443.5	146314601	146314800	*	7.59343e-05	0.0151026	-29.7186
NC_010443.5	146330001	146330200	*	0.000108863	0.0185958	-26.3605
NC_010443.5	146355901	146356100	*	5.23235e-07	0.000611788	-42.6978
NC_010443.5	146356001	146356200	*	2.11494e-08	6.06525e-05	-42.4036
NC_010443.5	146367001	146367200	*	0.000493131	0.0429884	28.5714
NC_010443.5	146391301	146391500	*	0.000585517	0.0471729	30.5031
NC_010443.5	146403301	146403500	*	6.65543e-05	0.013982	-30.5556
NC_010443.5	146485201	146485400	*	3.24204e-05	0.00907024	-39.8582
NC_010443.5	146552301	146552500	*	0.000231911	0.0285987	27.7917
NC_010443.5	146567901	146568100	*	0.00021873	0.0276427	-33.5946
NC_010443.5	146647401	146647600	*	3.25226e-06	0.00210195	47.0717
NC_010443.5	146720001	146720200	*	0.00059044	0.0473737	27.5424
NC_010443.5	146785101	146785300	*	7.02391e-05	0.0144214	-25.8355
NC_010443.5	146799201	146799400	*	1.59409e-06	0.00130378	-45.7768
NC_010443.5	146799301	146799500	*	0.000623702	0.0487263	-33.6321
NC_010443.5	146820701	146820900	*	0.000173323	0.0242581	25.2365
NC_010443.5	146931701	146931900	*	5.37531e-06	0.00292683	-37.0144
NC_010443.5	147052101	147052300	*	0.000498705	0.0432775	-29.2857
NC_010443.5	147087101	147087300	*	9.37089e-08	0.0001818	-30.0748
NC_010443.5	147136101	147136300	*	0.000327806	0.0345349	25.2615
NC_010443.5	147311201	147311400	*	0.000191987	0.0256702	30.4255
NC_010443.5	147428401	147428600	*	4.7938e-05	0.0115103	36.5903
NC_010443.5	147455401	147455600	*	1.05393e-05	0.00451092	-26.8293
NC_010443.5	147478901	147479100	*	0.000277137	0.0314488	29.9059
NC_010443.5	147569901	147570100	*	0.000104003	0.0180915	-29.8984
NC_010443.5	147576201	147576400	*	0.00062417	0.0487342	-29.2358
NC_010443.5	147635501	147635700	*	7.06467e-06	0.00349565	29.3339
NC_010443.5	147672801	147673000	*	9.12274e-05	0.0168245	41.0204
NC_010443.5	147681001	147681200	*	3.4623e-05	0.00943444	-36.5196
NC_010443.5	147681101	147681300	*	3.60377e-05	0.00967035	-38.4481
NC_010443.5	147704701	147704900	*	1.04466e-06	0.000982956	-32.9159
NC_010443.5	147704801	147705000	*	2.42237e-07	0.000357998	-31.1111
NC_010443.5	147708801	147709000	*	1.08421e-05	0.00459442	41.2429
NC_010443.5	147793701	147793900	*	0.000521564	0.0443582	28.5985
NC_010443.5	147844001	147844200	*	0.00021128	0.0271653	-31.4634
NC_010443.5	147844101	147844300	*	0.000270793	0.0310785	-28.2304
NC_010443.5	147896301	147896500	*	0.000250399	0.0296905	-34.47
NC_010443.5	147896401	147896600	*	0.000142198	0.0216877	-36.3455
NC_010443.5	147919501	147919700	*	3.53062e-06	0.00222179	-41.0222
NC_010443.5	147919601	147919800	*	3.53062e-06	0.00222179	-41.0222
NC_010443.5	147946601	147946800	*	0.000345006	0.0355034	-31.0227
NC_010443.5	147975701	147975900	*	0.000524248	0.0445054	-25.9091
NC_010443.5	147975801	147976000	*	4.81809e-06	0.00272934	-28.4058
NC_010443.5	147994001	147994200	*	3.66941e-10	2.59109e-06	51.7857
NC_010443.5	147994101	147994300	*	7.66891e-06	0.00368617	34.5209
NC_010443.5	148023001	148023200	*	9.12261e-08	0.000178696	-44
NC_010443.5	148023101	148023300	*	9.42937e-05	0.0171082	-26.6194
NC_010443.5	148024701	148024900	*	5.30154e-07	0.000617739	-32.1014
NC_010443.5	148024801	148025000	*	1.00759e-05	0.00438162	-34.7148
NC_010443.5	148061101	148061300	*	0.00026375	0.030574	-31.6694
NC_010443.5	148076401	148076600	*	3.71796e-05	0.00986872	-32.7083
NC_010443.5	148230701	148230900	*	0.000639021	0.0493526	-32.7664
NC_010443.5	148231101	148231300	*	0.000117797	0.0195087	36.1895
NC_010443.5	148233001	148233200	*	1.28309e-06	0.00113057	27.2727
NC_010443.5	148251201	148251400	*	1.01397e-05	0.00440056	-40.155
NC_010443.5	148274801	148275000	*	0.000613236	0.0483347	-30
NC_010443.5	148287301	148287500	*	0.000592478	0.0474642	-25.6355
NC_010443.5	148422101	148422300	*	5.42774e-06	0.00294713	32.3551
NC_010443.5	148676701	148676900	*	0.000398096	0.0384863	-25.7945
NC_010443.5	148863601	148863800	*	2.07427e-05	0.00690768	-36.5323
NC_010443.5	148886501	148886700	*	0.000160764	0.0232182	26.0124
NC_010443.5	148921601	148921800	*	6.09859e-05	0.0132745	38.2353
NC_010443.5	148921701	148921900	*	4.16897e-06	0.00247561	42.5831
NC_010443.5	148922101	148922300	*	0.000424772	0.0399359	35.2621
[truncated: 44,420 more rows]

## Sheet: M3F-VS-M8F.CHG.filter
chr	start	end	strand	pvalue	qvalue	meth.diff
NC_010443.5	47248401	47248600	*	5.5092e-06	0.0288354	25
NC_010443.5	74386401	74386600	*	3.59334e-08	0.000832565	-28.619
NC_010443.5	105943501	105943700	*	2.76248e-16	8.2305e-11	30.6997
NC_010443.5	108352801	108353000	*	1.36596e-06	0.0114415	26.4796
NC_010443.5	123770001	123770200	*	1.54732e-06	0.0124986	25
NC_010443.5	126631801	126632000	*	6.37423e-13	9.24059e-08	53.3333
NC_010443.5	142722101	142722300	*	1.18797e-22	7.26511e-17	54.3918
NC_010443.5	142722201	142722400	*	8.44846e-39	2.45419e-32	45.2555
NC_010443.5	147042901	147043100	*	5.91344e-09	0.000211747	39.435
NC_010443.5	176603601	176603800	*	1.00057e-09	5.11041e-05	30.7692
NC_010443.5	176603701	176603900	*	5.62282e-14	1.09807e-08	43.4783
NC_010443.5	179671801	179672000	*	2.12497e-23	1.37174e-17	36.478
NC_010443.5	179671901	179672100	*	2.66902e-34	4.43042e-28	42.8571
NC_010443.5	190170301	190170500	*	1.02381e-05	0.0431057	25
NC_010443.5	202219701	202219900	*	1.46662e-10	1.082e-05	25.2174
NC_010443.5	223294001	223294200	*	1.11744e-06	0.00993436	25.7143
NC_010443.5	228929801	228930000	*	5.47149e-08	0.00114141	33.1583
NC_010443.5	238020201	238020400	*	3.51744e-17	1.2021e-11	25.2245
NC_010443.5	238020301	238020500	*	3.07113e-23	1.92894e-17	36.237
NC_010443.5	247881101	247881300	*	1.5727e-38	4.06092e-32	53.2609
NC_010443.5	247881201	247881400	*	1.05618e-33	1.63632e-27	48.7805
NC_010443.5	250609201	250609400	*	3.16249e-15	7.73619e-10	29.3194
NC_010443.5	268358501	268358700	*	1.31381e-05	0.0498722	25
NC_010443.5	270434501	270434700	*	2.56402e-06	0.0175356	30.303
NC_010443.5	270434601	270434800	*	4.46034e-11	4.00211e-06	39.3443
NC_010444.4	565901	566100	*	1.32083e-06	0.0111944	37.931
NC_010444.4	566001	566200	*	3.04106e-07	0.00395921	40
NC_010444.4	3755101	3755300	*	3.42917e-07	0.00432634	25.4069
NC_010444.4	3921401	3921600	*	8.06328e-07	0.0079065	27.5862
NC_010444.4	4455201	4455400	*	6.42686e-08	0.00128312	27.5333
NC_010444.4	4455301	4455500	*	1.38569e-09	6.49239e-05	36.5566
NC_010444.4	4987601	4987800	*	2.06397e-09	9.06713e-05	27.8261
NC_010444.4	41548401	41548600	*	1.05035e-05	0.0437087	28.5606
NC_010444.4	48841001	48841200	*	8.82039e-11	7.04394e-06	28.5714
NC_010444.4	60350101	60350300	*	5.44817e-07	0.00600578	44.1176
NC_010444.4	60350201	60350400	*	9.70869e-24	6.63595e-18	67.5676
NC_010444.4	60350301	60350500	*	1.63256e-23	1.08398e-17	67.3077
NC_010444.4	70037001	70037200	*	5.99986e-26	5.16415e-20	54.726
NC_010444.4	70037101	70037300	*	1.88272e-31	2.30279e-25	46.8085
NC_010444.4	75147001	75147200	*	1.57019e-06	0.0126021	25
NC_010444.4	77043601	77043800	*	1.60658e-25	1.33342e-19	65.3061
NC_010444.4	79320101	79320300	*	8.44293e-10	4.42905e-05	35.5327
NC_010444.4	120889001	120889200	*	1.20067e-06	0.0104622	27.3369
NC_010444.4	123783701	123783900	*	2.37216e-10	1.58412e-05	33.7923
NC_010444.4	130049501	130049700	*	3.52372e-06	0.0216579	36.7742
NC_010444.4	137815001	137815200	*	6.32041e-14	1.21389e-08	32.9132
NC_010444.4	137815101	137815300	*	4.18936e-06	0.0241521	29.3629
NC_010444.4	142256401	142256600	*	4.99816e-16	1.41645e-10	28.3655
NC_010444.4	143549601	143549800	*	9.28816e-08	0.00167325	28.5714
NC_010444.4	144332301	144332500	*	1.70355e-11	1.75174e-06	30.9524
NC_010444.4	148075101	148075300	*	1.0112e-10	7.80712e-06	27.451
NC_010445.4	14733201	14733400	*	4.22832e-08	0.000941216	36.9433
NC_010445.4	26568401	26568600	*	1.38132e-15	3.68975e-10	28.1522
NC_010445.4	29622801	29623000	*	4.19616e-06	0.0241771	-28.7157
NC_010445.4	40002401	40002600	*	1.1278e-31	1.45606e-25	51.4851
NC_010445.4	40002501	40002700	*	5.44926e-24	3.83747e-18	35.2941
NC_010445.4	41345301	41345500	*	3.46336e-06	0.0214114	25
NC_010445.4	44528101	44528300	*	3.18752e-10	2.00188e-05	26.0894
NC_010445.4	53258101	53258300	*	9.60142e-09	0.000309803	25
NC_010445.4	92434101	92434300	*	3.95089e-17	1.31165e-11	38.6014
NC_010445.4	92434201	92434400	*	1.39046e-13	2.44796e-08	32.4585
NC_010445.4	107269501	107269700	*	6.34276e-06	0.0315566	29.1667
NC_010445.4	112073801	112074000	*	6.52306e-08	0.00130121	40.3846
NC_010445.4	112073901	112074100	*	9.05792e-09	0.000294816	31.1111
NC_010445.4	122841001	122841200	*	1.21627e-05	0.0476728	41.0837
NC_010445.4	125958101	125958300	*	1.45641e-09	6.74219e-05	27.129
NC_010445.4	129473501	129473700	*	8.2707e-09	0.000274186	26.4615
NC_010446.5	2865101	2865300	*	1.15851e-21	6.7307e-16	33.7931
NC_010446.5	2865201	2865400	*	2.74741e-17	9.52951e-12	25.3086
NC_010446.5	3311701	3311900	*	1.51863e-09	6.97464e-05	34.8986
NC_010446.5	3395701	3395900	*	1.19103e-06	0.0104094	30.53
NC_010446.5	3395801	3396000	*	3.92053e-13	6.06135e-08	30.7877
NC_010446.5	3395901	3396100	*	2.12039e-11	2.12397e-06	26.7857
NC_010446.5	6232001	6232200	*	8.22676e-08	0.00153315	34.9105
NC_010446.5	76066301	76066500	*	3.22954e-11	3.03854e-06	25.4026
NC_010446.5	77028501	77028700	*	1.15458e-05	0.0461657	27.957
NC_010446.5	96090801	96091000	*	5.93019e-19	2.46094e-13	43.975
NC_010446.5	96090901	96091100	*	3.96887e-19	1.77372e-13	27.7027
NC_010446.5	103886601	103886800	*	5.12742e-06	0.0275236	-27.1736
NC_010446.5	105255401	105255600	*	1.56166e-08	0.000451389	25
NC_010446.5	106096601	106096800	*	1.0172e-09	5.13888e-05	30
NC_010446.5	119827101	119827300	*	3.34805e-07	0.00424474	25
NC_010446.5	130172201	130172400	*	1.95327e-10	1.38392e-05	30.137
NC_010447.5	8501	8700	*	4.03127e-10	2.40832e-05	27.5862
NC_010447.5	7739901	7740100	*	2.04971e-06	0.0150828	30.2326
NC_010447.5	8453301	8453500	*	1.24308e-07	0.00208153	31.8182
NC_010447.5	14563701	14563900	*	4.36813e-07	0.00513723	26.4991
NC_010447.5	14563801	14564000	*	2.18992e-10	1.50124e-05	26.1326
NC_010447.5	15896701	15896900	*	2.67514e-20	1.29517e-14	25.8741
NC_010447.5	24628101	24628300	*	7.06521e-11	5.86393e-06	50.8475
NC_010447.5	24628201	24628400	*	3.16265e-09	0.000130779	50
NC_010447.5	46844501	46844700	*	8.52815e-06	0.0383341	36.3248
NC_010447.5	63056601	63056800	*	7.99486e-15	1.87671e-09	37.5
NC_010447.5	65915501	65915700	*	8.19408e-08	0.00152878	26.6667
NC_010447.5	66100201	66100400	*	5.53696e-12	6.51395e-07	27.757
NC_010447.5	66100301	66100500	*	2.36802e-13	3.84832e-08	27.4903
NC_010447.5	76945601	76945800	*	9.96148e-10	5.09905e-05	28.2828
NC_010447.5	80139101	80139300	*	1.07556e-08	0.000337316	28.5714
NC_010448.4	544401	544600	*	6.18608e-08	0.00124683	30.4981
NC_010448.4	8682701	8682900	*	1.59084e-07	0.0024917	30.1777
NC_010448.4	9068001	9068200	*	1.1415e-13	2.06808e-08	48.1009
NC_010448.4	9068101	9068300	*	6.65125e-13	9.54134e-08	30.7692
NC_010448.4	13172101	13172300	*	4.48407e-07	0.00523386	33.6538
NC_010448.4	34752101	34752300	*	2.1712e-14	4.58699e-09	26.0504
NC_010448.4	39703101	39703300	*	1.31987e-08	0.000393745	32.8549
NC_010448.4	39703201	39703400	*	5.52358e-14	1.08783e-08	47.093
NC_010448.4	39907601	39907800	*	1.82931e-07	0.00275335	25
NC_010448.4	42266901	42267100	*	8.53169e-06	0.0383426	27.8022
NC_010448.4	42917101	42917300	*	7.23023e-13	1.01833e-07	27.6812
NC_010448.4	47681801	47682000	*	2.48174e-16	7.4901e-11	40.7979
NC_010448.4	51309501	51309700	*	3.46861e-14	7.13343e-09	31.0551
NC_010448.4	55922301	55922500	*	1.23525e-08	0.000376228	30.8642
NC_010448.4	55922401	55922600	*	7.75116e-13	1.08513e-07	40.8163
NC_010448.4	64081501	64081700	*	7.32995e-10	3.94311e-05	27.6923
NC_010448.4	66795001	66795200	*	4.21332e-11	3.87013e-06	33.3333
NC_010448.4	66795101	66795300	*	5.73123e-11	4.93282e-06	30.7692
NC_010448.4	75296201	75296400	*	1.23572e-05	0.0480863	33.3742
NC_010448.4	77471501	77471700	*	8.06133e-07	0.0079065	25.4755
NC_010448.4	78573901	78574100	*	1.37129e-12	1.81066e-07	42.0819
NC_010448.4	78574001	78574200	*	2.10863e-12	2.67775e-07	26.4152
NC_010448.4	80168801	80169000	*	1.46313e-13	2.54399e-08	38.5746
NC_010448.4	88710401	88710600	*	8.49576e-08	0.0015657	30.2087
NC_010448.4	90982601	90982800	*	3.89577e-10	2.3394e-05	34.9684
NC_010448.4	91975401	91975600	*	1.68285e-08	0.00047868	27.8598
NC_010448.4	91975501	91975700	*	1.3277e-14	2.93855e-09	50
NC_010448.4	97792301	97792500	*	3.9644e-06	0.0233592	25
NC_010448.4	136129301	136129500	*	3.32632e-09	0.000135854	37.6812
NC_010448.4	136129401	136129600	*	5.91866e-08	0.00120653	37.2881
NC_010448.4	155925801	155926000	*	7.7884e-09	0.000262313	40.2256
NC_010448.4	156660101	156660300	*	1.42533e-20	7.36078e-15	34.9206
NC_010448.4	156660201	156660400	*	6.71927e-13	9.57979e-08	28.1818
NC_010448.4	157151701	157151900	*	2.21957e-12	2.78817e-07	29.4118
NC_010448.4	163330301	163330500	*	6.49968e-07	0.00683782	25
NC_010448.4	163330401	163330600	*	7.32634e-15	1.73733e-09	35.6894
NC_010448.4	163517701	163517900	*	2.56641e-08	0.000651819	28.5714
NC_010448.4	165013101	165013300	*	1.81563e-11	1.85876e-06	40.9375
NC_010448.4	165013201	165013400	*	9.888e-11	7.65964e-06	35.8712
NC_010448.4	169512401	169512600	*	1.05301e-07	0.0018358	25
NC_010449.5	4109401	4109600	*	2.5882e-07	0.00355771	25
NC_010449.5	9249401	9249600	*	2.29242e-10	1.54418e-05	58.7216
NC_010449.5	19234301	19234500	*	1.66806e-06	0.0131419	29.845
NC_010449.5	21600901	21601100	*	5.97913e-08	0.0012146	37.1429
NC_010449.5	23399901	23400100	*	1.56099e-07	0.00245441	29.4196
NC_010449.5	38188001	38188200	*	4.51608e-08	0.000989163	25
NC_010449.5	46656701	46656900	*	6.70195e-58	3.8937e-51	75.9067
NC_010449.5	46656801	46657000	*	5.99641e-58	3.8937e-51	59.6113
NC_010449.5	53477801	53478000	*	4.08329e-19	1.79042e-13	31.2876
NC_010449.5	113945101	113945300	*	1.87938e-14	4.04691e-09	25.2638
NC_010449.5	115867301	115867500	*	1.24841e-05	0.0482891	30
NC_010449.5	119735001	119735200	*	7.14774e-18	2.63663e-12	32.4324
NC_010449.5	119735101	119735300	*	1.70206e-13	2.88719e-08	36.3636
NC_010450.4	781001	781200	*	2.44766e-08	0.000629221	25
NC_010450.4	781101	781300	*	1.00901e-09	5.12062e-05	25
NC_010450.4	2031201	2031400	*	1.68641e-07	0.00258345	28.8136
NC_010450.4	11181601	11181800	*	7.34712e-07	0.00744295	25.5414
NC_010450.4	19948601	19948800	*	7.91313e-07	0.00782678	-34.1757
NC_010450.4	26790701	26790900	*	1.19023e-24	8.92258e-19	26.9421
NC_010450.4	26790801	26791000	*	4.90276e-45	2.27873e-38	44.6121
NC_010450.4	26790901	26791100	*	1.00402e-17	3.58963e-12	51.6245
NC_010450.4	29625601	29625800	*	3.29628e-07	0.00419283	26.1685
NC_010450.4	30291101	30291300	*	5.25749e-06	0.0279118	35.7718
NC_010450.4	35991201	35991400	*	1.29393e-13	2.30501e-08	25.5942
NC_010450.4	130815801	130816000	*	4.39935e-09	0.000168154	33.3333
NC_010450.4	133012601	133012800	*	1.60698e-06	0.0128046	30.9463
NC_010451.4	9629601	9629800	*	9.67575e-11	7.54553e-06	25
NC_010451.4	9629701	9629900	*	1.46689e-13	2.54399e-08	26.6055
NC_010451.4	21001201	21001400	*	6.79347e-06	0.0330005	25.7421
NC_010451.4	21667401	21667600	*	1.06714e-06	0.00959924	-26.3019
NC_010451.4	46627801	46628000	*	4.38632e-06	0.0248436	25.3731
NC_010451.4	64430001	64430200	*	4.87625e-11	4.30875e-06	27.8529
NC_010451.4	67589001	67589200	*	8.3258e-08	0.00154788	37.3404
NC_010451.4	122963801	122964000	*	9.76519e-07	0.00899406	26.7857
NC_010451.4	131200001	131200200	*	5.90475e-08	0.00120477	28.5714
NC_010452.4	10056001	10056200	*	8.97062e-11	7.13939e-06	-36.5476
NC_010452.4	12625401	12625600	*	2.26693e-07	0.00321229	26
NC_010452.4	17801201	17801400	*	3.39685e-08	0.00079657	25.4067
NC_010452.4	19635501	19635700	*	7.22777e-10	3.91533e-05	29.3103
NC_010452.4	19635601	19635800	*	4.24594e-10	2.51075e-05	36.3636
NC_010452.4	27235301	27235500	*	2.6321e-08	0.000663965	25.7576
NC_010452.4	52819001	52819200	*	1.24046e-06	0.0107078	27.1186
NC_010452.4	55278401	55278600	*	2.49507e-07	0.00345345	32.7396
NC_010452.4	61347301	61347500	*	1.93148e-06	0.0145608	25.4304
NC_010452.4	63376801	63377000	*	1.15704e-06	0.0101883	27.027
NC_010452.4	67651101	67651300	*	4.13788e-07	0.00495346	28.2213
NC_010453.5	2263901	2264100	*	1.12739e-09	5.5744e-05	41.6667
NC_010453.5	5262901	5263100	*	8.85763e-06	0.0393797	-31.3916
NC_010453.5	5263001	5263200	*	9.1801e-07	0.00861973	-38.8636
NC_010453.5	46267701	46267900	*	3.27166e-06	0.0205934	25.4902
NC_010453.5	69636501	69636700	*	3.34919e-11	3.13841e-06	26.5536
NC_010454.4	5540001	5540200	*	4.76459e-10	2.78204e-05	26.7442
NC_010454.4	5540101	5540300	*	1.05919e-11	1.1517e-06	41.0256
NC_010454.4	26390501	26390700	*	2.20233e-08	0.000580935	25
NC_010455.5	12145101	12145300	*	1.42537e-07	0.00231316	39.1571
NC_010455.5	14674601	14674800	*	5.44521e-06	0.0285907	28.5714
NC_010455.5	29624101	29624300	*	1.1818e-12	1.59675e-07	46.5116
NC_010455.5	80406501	80406700	*	2.57307e-08	0.000652797	26.4556
NC_010455.5	81244101	81244300	*	8.3249e-17	2.687e-11	27.9029
NC_010455.5	81244201	81244400	*	1.33385e-11	1.39628e-06	30.4149
NC_010455.5	120063801	120064000	*	1.01032e-05	0.0428057	26.9048
NC_010455.5	130792101	130792300	*	2.9093e-07	0.00383929	25.0988
NC_010455.5	131054601	131054800	*	1.03937e-08	0.000329525	33.0127
NC_010455.5	143887901	143888100	*	8.50436e-07	0.00821424	25.5814
NC_010455.5	152862901	152863100	*	9.9179e-22	5.90985e-16	39.6551
NC_010455.5	152863001	152863200	*	5.34663e-14	1.06198e-08	31.8966
NC_010455.5	155850301	155850500	*	5.52403e-07	0.00607545	26.7857
NC_010455.5	195663601	195663800	*	4.75668e-08	0.00102638	39.9123
NC_010455.5	195663701	195663900	*	8.2049e-10	4.3345e-05	36.4583
NC_010455.5	196830801	196831000	*	1.53824e-18	6.16337e-13	25.7962
NC_010455.5	198045001	198045200	*	1.14799e-13	2.06808e-08	56.25
NC_010455.5	198045101	198045300	*	2.52304e-08	0.000644323	33.3333
NC_010455.5	205508501	205508700	*	2.76792e-18	1.07207e-12	65.9314
NC_010455.5	205508601	205508800	*	1.03111e-34	1.84325e-28	73.3333
NC_010456.5	12213101	12213300	*	3.00218e-14	6.22931e-09	27.0144
NC_010456.5	12213201	12213400	*	2.55257e-25	2.0455e-19	33.0811
NC_010456.5	20783301	20783500	*	1.03301e-06	0.00937621	26.2311
NC_010456.5	33778601	33778800	*	3.49367e-06	0.0215473	30
NC_010456.5	36733301	36733500	*	9.12072e-10	4.73121e-05	28.5714
NC_010456.5	47903401	47903600	*	8.75869e-09	0.000287493	30.3813
NC_010456.5	47903501	47903700	*	2.68066e-11	2.62854e-06	27.5958
NC_010456.5	49867901	49868100	*	1.04031e-06	0.0094143	26.7752
NC_010456.5	51448301	51448500	*	1.0138e-07	0.00177945	27.0805
NC_010456.5	89585801	89586000	*	9.55439e-12	1.05732e-06	25.2381
NC_010456.5	90297401	90297600	*	4.44223e-17	1.454e-11	40
NC_010456.5	109403301	109403500	*	1.68725e-11	1.74268e-06	30.7692
NC_010456.5	109403401	109403600	*	2.18285e-15	5.6364e-10	41.4141
NC_010456.5	126918201	126918400	*	1.22967e-14	2.77442e-09	56.25
NC_010456.5	133444501	133444700	*	6.70839e-16	1.83409e-10	53.9027
NC_010456.5	133444601	133444800	*	2.65061e-36	5.59982e-30	71.4286
NC_010456.5	133444701	133444900	*	8.60414e-20	4.08068e-14	66.6667
NC_010456.5	135431301	135431500	*	1.01169e-06	0.00921998	26.7777
NC_010456.5	137586901	137587100	*	3.1406e-08	0.000751189	30.1677
NC_010456.5	138837101	138837300	*	9.02483e-07	0.00852644	26.6667
NC_010456.5	140664801	140665000	*	1.49417e-08	0.000436223	37.7423
NC_010456.5	140664901	140665100	*	4.12945e-07	0.00494921	42.0497
NC_010457.5	45659401	45659600	*	4.7113e-07	0.0054417	31.8141
NC_010457.5	72502201	72502400	*	4.24345e-29	4.28758e-23	46.8857
NC_010457.5	72502301	72502500	*	2.78242e-30	3.23306e-24	48.7006
NC_010457.5	82602901	82603100	*	1.97818e-08	0.000535172	-27.907
NC_010457.5	106588701	106588900	*	5.17199e-16	1.43087e-10	26.9231
NC_010458.4	32834601	32834800	*	2.17872e-09	9.50224e-05	25
NC_010458.4	51858401	51858600	*	1.71514e-13	2.8883e-08	29.8969
NC_010458.4	51858501	51858700	*	3.60764e-09	0.000144799	37.5
NC_010458.4	53425701	53425900	*	6.60823e-10	3.6305e-05	33.3333
NC_010458.4	53506301	53506500	*	6.18179e-10	3.45434e-05	40
NC_010458.4	71958601	71958800	*	5.24337e-21	2.83376e-15	69.8161
NC_010458.4	71958701	71958900	*	1.77487e-29	1.87484e-23	64.0755
NC_010458.4	78052701	78052900	*	8.9657e-06	0.039649	28.1132
NC_010459.5	4300501	4300700	*	1.94651e-06	0.0146203	25
NC_010459.5	31916801	31917000	*	1.15308e-05	0.0461338	33.3333
NC_010459.5	37340401	37340600	*	2.16563e-10	1.48898e-05	27.7355
NC_010459.5	37340501	37340700	*	3.28513e-12	4.01809e-07	41.1765
NC_010459.5	42568901	42569100	*	1.07458e-12	1.46897e-07	34.3415
NC_010459.5	47995301	47995500	*	2.07724e-13	3.44809e-08	33.3333
NC_010459.5	47995401	47995600	*	3.00427e-11	2.88321e-06	25.8065
NC_010459.5	49668401	49668600	*	4.11668e-09	0.000160787	29.4672
NC_010459.5	52249301	52249500	*	9.80216e-09	0.000314633	28.5507
NC_010459.5	52249401	52249600	*	4.34803e-07	0.00512397	30
NC_010459.5	58411501	58411700	*	2.57034e-13	4.1481e-08	32.8014
NC_010459.5	58411601	58411800	*	2.66779e-12	3.29773e-07	26.7408
NC_010459.5	58412901	58413100	*	8.07898e-06	0.0369388	26.9944
NC_010460.4	6091701	6091900	*	1.0955e-10	8.34705e-06	29.4118
NC_010460.4	9980001	9980200	*	7.60923e-14	1.40343e-08	40.5857
NC_010460.4	9980101	9980300	*	2.00692e-20	1.0139e-14	36.036
NC_010460.4	9980201	9980400	*	5.76617e-12	6.70006e-07	25.3165
NC_010460.4	20459501	20459700	*	8.11177e-06	0.037021	41.1059
NC_010460.4	44424401	44424600	*	1.70428e-07	0.00260054	25.7143
NC_010460.4	49234301	49234500	*	5.57394e-06	0.0290103	-28.9011
NC_010460.4	53281101	53281300	*	7.51938e-08	0.0014403	36.6453
NC_010460.4	53281201	53281400	*	2.03769e-16	6.31392e-11	45.0328
NC_010461.5	2929001	2929200	*	7.10056e-06	0.0340084	28.125
NC_010461.5	2929101	2929300	*	3.32278e-07	0.00422191	26.8873
NC_010461.5	14079701	14079900	*	1.60046e-10	1.16594e-05	29.558
NC_010461.5	35764601	35764800	*	1.76025e-09	7.8516e-05	-25.9259
NC_010461.5	37018701	37018900	*	8.85806e-12	9.89685e-07	50
NC_010461.5	37018801	37019000	*	4.29002e-13	6.55899e-08	50
NC_010461.5	97316501	97316700	*	1.11638e-17	3.93088e-12	30.214
NC_010461.5	97316601	97316800	*	1.27089e-15	3.43423e-10	30.395
NC_010462.3	25260601	25260800	*	3.27112e-07	0.00417223	35.4941
ps01	2426301	2426500	*	6.05372e-13	8.92758e-08	59.6618
ps01	2426401	2426600	*	2.75657e-07	0.00369437	41.2715
ps01	11341701	11341900	*	1.61755e-08	0.000463509	29.7707
ps01	12573901	12574100	*	3.80345e-12	4.60361e-07	28.3567
ps01	15866801	15867000	*	1.3959e-07	0.00227327	29.9957
ps02	10806201	10806400	*	3.31594e-06	0.0207978	36.3636
ps02	11780101	11780300	*	1.42711e-07	0.00231436	-37.8378

## Sheet: M3F-VS-M8F.CHH.filter
chr	start	end	strand	pvalue	qvalue	meth.diff
NC_010443.5	322401	322600	*	5.9609e-16	1.10877e-11	17.4757
NC_010443.5	679001	679200	*	4.28366e-70	5.57313e-64	39.8483
NC_010443.5	679101	679300	*	6.92521e-62	6.75739e-56	37.5995
NC_010443.5	1726101	1726300	*	2.75215e-06	0.0019846	16.4465
NC_010443.5	9968701	9968900	*	1.03184e-15	1.84881e-11	18.1564
NC_010443.5	9968801	9969000	*	4.7648e-17	1.12032e-12	19.7694
NC_010443.5	11793401	11793600	*	7.9415e-10	2.57263e-06	15.4836
NC_010443.5	12016601	12016800	*	3.65722e-16	7.20321e-12	16.1111
NC_010443.5	20458501	20458700	*	1.90547e-10	7.6976e-07	23.6842
NC_010443.5	21369001	21369200	*	8.72758e-11	3.94872e-07	20.1028
NC_010443.5	21369101	21369300	*	9.27888e-12	5.71532e-08	21.875
NC_010443.5	27630401	27630600	*	1.42896e-11	8.314e-08	20.9674
NC_010443.5	31080401	31080600	*	4.35722e-14	5.21939e-10	15.7973
NC_010443.5	35480501	35480700	*	2.3364e-31	4.05295e-26	23.2486
NC_010443.5	35480601	35480800	*	2.47398e-27	2.78541e-22	16.0052
NC_010443.5	35698501	35698700	*	2.99466e-15	4.75782e-11	15.9354
NC_010443.5	36292701	36292900	*	1.03924e-24	8.36335e-20	27.5862
NC_010443.5	51676501	51676700	*	1.03647e-14	1.43965e-10	15.5321
NC_010443.5	52307901	52308100	*	2.14539e-11	1.18943e-07	15.695
NC_010443.5	53153701	53153900	*	2.84774e-28	3.45542e-23	16.4897
NC_010443.5	54230201	54230400	*	1.25823e-25	1.12037e-20	19.9864
NC_010443.5	54230301	54230500	*	5.59563e-18	1.58453e-13	18.7793
NC_010443.5	58927401	58927600	*	2.30245e-21	1.20625e-16	18.6513
NC_010443.5	64960301	64960500	*	1.9713e-10	7.92256e-07	15.942
NC_010443.5	66352101	66352300	*	8.8454e-36	2.20367e-30	19.713
NC_010443.5	66381501	66381700	*	1.16636e-19	4.59836e-15	20.7407
NC_010443.5	66875101	66875300	*	1.09292e-19	4.32337e-15	16.9801
NC_010443.5	75569201	75569400	*	1.03382e-35	2.54846e-30	29.0268
NC_010443.5	75569301	75569500	*	3.99533e-43	1.5594e-37	21.4189
NC_010443.5	76466001	76466200	*	5.72505e-24	4.16371e-19	30.4672
NC_010443.5	88097801	88098000	*	1.21867e-16	2.63278e-12	16.9304
NC_010443.5	88097901	88098100	*	7.82936e-16	1.42022e-11	18.8581
NC_010443.5	92424501	92424700	*	1.18453e-20	5.52051e-16	15.0109
NC_010443.5	92424601	92424800	*	2.00305e-34	4.34336e-29	22.1616
NC_010443.5	92424701	92424900	*	3.79836e-25	3.21125e-20	16.2174
NC_010443.5	94835101	94835300	*	2.16687e-26	2.10558e-21	24.7896
NC_010443.5	97007801	97008000	*	2.26414e-16	4.63888e-12	18.3333
NC_010443.5	105943501	105943700	*	3.98485e-30	6.05966e-25	23.9402
NC_010443.5	105943601	105943800	*	9.08649e-31	1.46752e-25	29.5857
NC_010443.5	106410301	106410500	*	2.72489e-38	8.07753e-33	21.7144
NC_010443.5	106410401	106410600	*	3.03226e-27	3.36543e-22	31.1054
NC_010443.5	106615901	106616100	*	1.53929e-13	1.60856e-09	17.1029
NC_010443.5	106616001	106616200	*	6.67847e-08	0.000104881	16.0646
NC_010443.5	113345901	113346100	*	6.9787e-35	1.5867e-29	18.3396
NC_010443.5	113346001	113346200	*	1.86687e-36	4.85769e-31	19.0549
NC_010443.5	118590301	118590500	*	5.67471e-28	6.74582e-23	16.458
NC_010443.5	119805001	119805200	*	2.39069e-10	9.33258e-07	15.4639
NC_010443.5	121927801	121928000	*	1.26664e-10	5.44369e-07	15.4561
NC_010443.5	126631901	126632100	*	2.08789e-15	3.45547e-11	19.0476
NC_010443.5	130997601	130997800	*	1.72283e-12	1.33539e-08	15.0712
NC_010443.5	130997701	130997900	*	5.47473e-11	2.66936e-07	15.7374
NC_010443.5	130997801	130998000	*	9.51839e-14	1.04995e-09	15.1509
NC_010443.5	141401401	141401600	*	6.16392e-09	1.45455e-05	17.6261
NC_010443.5	142722201	142722400	*	5.22852e-44	2.11109e-38	36.9988
NC_010443.5	142722301	142722500	*	9.58213e-23	6.11439e-18	15.4709
NC_010443.5	143374101	143374300	*	3.4359e-20	1.49283e-15	18.8679
NC_010443.5	144803101	144803300	*	9.83253e-20	3.91602e-15	19.1742
NC_010443.5	145408101	145408300	*	5.84237e-20	2.45635e-15	19.5312
NC_010443.5	145408201	145408400	*	5.24924e-19	1.84578e-14	17.931
NC_010443.5	146421901	146422100	*	4.27466e-17	1.01015e-12	19.6862
NC_010443.5	146422001	146422200	*	1.02448e-11	6.23389e-08	17.3944
NC_010443.5	146422101	146422300	*	8.72698e-12	5.42532e-08	17.0711
NC_010443.5	146422201	146422400	*	3.53594e-12	2.47848e-08	15.7501
NC_010443.5	157720901	157721100	*	7.93974e-13	6.74414e-09	-15.1746
NC_010443.5	168242401	168242600	*	4.96287e-17	1.15759e-12	18.9014
NC_010443.5	168242501	168242700	*	2.39387e-36	6.16051e-31	18.3544
NC_010443.5	169646701	169646900	*	1.49263e-20	6.81385e-16	15.9888
NC_010443.5	175198801	175199000	*	1.20015e-19	4.7078e-15	24.8175
NC_010443.5	175198901	175199100	*	5.42804e-30	8.09655e-25	29.3986
NC_010443.5	175199001	175199200	*	1.76499e-22	1.08202e-17	19.7462
NC_010443.5	176603501	176603700	*	1.14164e-26	1.17777e-21	24.9191
NC_010443.5	176603601	176603800	*	8.21157e-35	1.84906e-29	40.4316
NC_010443.5	176603701	176603900	*	2.82509e-31	4.82912e-26	37.6471
NC_010443.5	179207601	179207800	*	1.71671e-13	1.76948e-09	15.7442
NC_010443.5	179671801	179672000	*	7.78875e-69	9.12e-63	47.5807
NC_010443.5	179671901	179672100	*	1.04441e-88	2.44584e-82	50.7945
NC_010443.5	179672001	179672200	*	3.43887e-33	6.82481e-28	24.4332
NC_010443.5	186766101	186766300	*	2.99112e-10	1.12689e-06	17.9298
NC_010443.5	186766201	186766400	*	1.08348e-20	5.11562e-16	18.5967
NC_010443.5	186766301	186766500	*	1.78267e-26	1.76149e-21	17.7546
NC_010443.5	202219701	202219900	*	5.86656e-15	8.69527e-11	18.3918
NC_010443.5	202268001	202268200	*	1.50671e-09	4.42885e-06	15.4526
NC_010443.5	203653601	203653800	*	4.98311e-17	1.16116e-12	19.7187
NC_010443.5	209687501	209687700	*	6.99723e-11	3.27925e-07	15.4191
NC_010443.5	222424301	222424500	*	2.36422e-05	0.0092814	15.2213
NC_010443.5	226209401	226209600	*	9.60121e-22	5.35345e-17	19.9865
NC_010443.5	228929801	228930000	*	2.28669e-26	2.21284e-21	32.2858
NC_010443.5	228929901	228930100	*	1.18574e-20	5.52051e-16	23.132
NC_010443.5	232161801	232162000	*	6.18667e-18	1.72478e-13	19.2873
NC_010443.5	232695501	232695700	*	8.92711e-14	9.93625e-10	15.7482
NC_010443.5	238020201	238020400	*	4.56807e-32	8.29277e-27	27.7154
NC_010443.5	238465801	238466000	*	4.70046e-22	2.72468e-17	18.3052
NC_010443.5	238465901	238466100	*	9.29697e-32	1.6494e-26	26.4607
NC_010443.5	238773901	238774100	*	8.24886e-11	3.76266e-07	15.609
NC_010443.5	244232901	244233100	*	5.8424e-24	4.22283e-19	18.9076
NC_010443.5	247881001	247881200	*	2.51393e-45	1.1108e-39	28.673
NC_010443.5	247881101	247881300	*	5.10061e-88	1.08589e-81	49.1986
NC_010443.5	247881201	247881400	*	6.17414e-46	2.89177e-40	39.8649
NC_010443.5	249876401	249876600	*	4.64323e-23	3.05441e-18	18.2329
NC_010443.5	249876501	249876700	*	2.99873e-19	1.09882e-14	20.2281
NC_010443.5	250609101	250609300	*	4.02591e-23	2.67842e-18	22.927
NC_010443.5	250609201	250609400	*	5.68757e-26	5.26457e-21	35.5131
NC_010443.5	250609301	250609500	*	1.55983e-12	1.22621e-08	15.6522
NC_010443.5	253598101	253598300	*	1.09065e-26	1.13015e-21	17.4003
NC_010443.5	258487201	258487400	*	2.05795e-13	2.07553e-09	15.0148
NC_010443.5	260418801	260419000	*	3.35224e-15	5.25463e-11	16.4397
NC_010443.5	260611801	260612000	*	1.02568e-18	3.41188e-14	26.8992
NC_010443.5	260611901	260612100	*	1.8438e-25	1.61115e-20	28.125
NC_010443.5	262983801	262984000	*	6.48648e-14	7.46451e-10	18.8596
NC_010443.5	264983401	264983600	*	7.88232e-18	2.15392e-13	19.9911
NC_010443.5	269498401	269498600	*	1.31961e-11	7.75636e-08	17.9442
NC_010443.5	270683601	270683800	*	9.31669e-13	7.76161e-09	19.8198
NC_010443.5	270683801	270684000	*	4.27016e-11	2.15751e-07	15.5844
NC_010443.5	271592101	271592300	*	6.21513e-22	3.54996e-17	19.1887
NC_010443.5	271872201	271872400	*	5.28813e-16	9.93896e-12	16.2904
NC_010443.5	271872301	271872500	*	3.61331e-15	5.60755e-11	19.4451
NC_010443.5	273101701	273101900	*	7.72392e-10	2.51434e-06	18.2002
NC_010443.5	273167101	273167300	*	3.22561e-06	0.00223798	17.0054
NC_010444.4	565901	566100	*	8.29726e-19	2.80792e-14	39.5522
NC_010444.4	566001	566200	*	6.27233e-18	1.74659e-13	40
NC_010444.4	1279101	1279300	*	7.75841e-11	3.58291e-07	31.8182
NC_010444.4	3127301	3127500	*	6.32695e-12	4.11346e-08	16.4103
NC_010444.4	4199701	4199900	*	3.74367e-11	1.92576e-07	16.8675
NC_010444.4	4987601	4987800	*	2.23096e-23	1.53213e-18	28.5328
NC_010444.4	6350901	6351100	*	1.11363e-08	2.39767e-05	15.8603
NC_010444.4	7623501	7623700	*	1.05616e-07	0.000152422	16.0533
NC_010444.4	8417401	8417600	*	1.19794e-12	9.70384e-09	19.2631
NC_010444.4	8539501	8539700	*	1.54507e-26	1.55292e-21	19.8317
NC_010444.4	13403601	13403800	*	6.2104e-08	9.85817e-05	20.7729
NC_010444.4	13617801	13618000	*	3.65794e-11	1.88893e-07	16.1817
NC_010444.4	15042901	15043100	*	1.07091e-09	3.30683e-06	15
NC_010444.4	16773801	16774000	*	1.57649e-11	9.08883e-08	24.1913
NC_010444.4	16773901	16774100	*	1.82806e-12	1.40823e-08	21.5371
NC_010444.4	16899001	16899200	*	4.598e-08	7.69931e-05	25.3947
NC_010444.4	16899101	16899300	*	3.28806e-07	0.000379858	16.6805
NC_010444.4	17677401	17677600	*	2.06013e-09	5.78407e-06	15.6713
NC_010444.4	17705001	17705200	*	7.24839e-17	1.63374e-12	16.4659
NC_010444.4	17705101	17705300	*	1.39711e-14	1.8907e-10	21.1502
NC_010444.4	19497501	19497700	*	4.46396e-09	1.10834e-05	26.7468
NC_010444.4	19497601	19497800	*	4.68626e-11	2.34047e-07	18.7919
NC_010444.4	24014101	24014300	*	4.7562e-25	3.94604e-20	18.4818
NC_010444.4	24912201	24912400	*	1.17195e-07	0.000165691	15.9119
NC_010444.4	25652701	25652900	*	1.93615e-05	0.00809425	15.4274
NC_010444.4	25667601	25667800	*	1.20752e-20	5.61077e-16	28.4685
NC_010444.4	25667701	25667900	*	4.73049e-11	2.35854e-07	17.0425
NC_010444.4	38972001	38972200	*	3.14257e-19	1.14276e-14	19.4961
NC_010444.4	39524901	39525100	*	6.72519e-19	2.31267e-14	20.8516
NC_010444.4	39525001	39525200	*	4.73418e-27	5.08564e-22	20.123
NC_010444.4	41548401	41548600	*	2.7113e-34	5.73389e-29	38.9262
NC_010444.4	42088801	42089000	*	2.33069e-16	4.75859e-12	15.8582
NC_010444.4	43118301	43118500	*	1.16531e-11	6.95458e-08	28.3731
NC_010444.4	43953401	43953600	*	1.59915e-13	1.66443e-09	18.8778
NC_010444.4	44115001	44115200	*	3.75978e-21	1.89351e-16	17.4764
NC_010444.4	45959601	45959800	*	2.0473e-19	7.79584e-15	16.3972
NC_010444.4	46108301	46108500	*	1.04714e-18	3.46362e-14	30.1937
NC_010444.4	46241801	46242000	*	6.58552e-11	3.12001e-07	18.8699
NC_010444.4	46241901	46242100	*	3.48658e-17	8.39159e-13	17.9435
NC_010444.4	48020501	48020700	*	7.57763e-10	2.47394e-06	-20.9247
NC_010444.4	48600601	48600800	*	1.44957e-10	6.09347e-07	18.7678
NC_010444.4	48841001	48841200	*	1.13141e-27	1.30521e-22	27.6243
NC_010444.4	48841101	48841300	*	5.30339e-30	7.96134e-25	33.9623
NC_010444.4	54727101	54727300	*	7.83545e-10	2.54463e-06	16.1804
NC_010444.4	54885601	54885800	*	9.15878e-22	5.11895e-17	17.5299
NC_010444.4	59125701	59125900	*	1.27823e-30	2.02257e-25	24.9003
NC_010444.4	60310001	60310200	*	2.73411e-19	1.01151e-14	16.4772
NC_010444.4	60310101	60310300	*	1.34261e-20	6.16504e-16	20.8066
NC_010444.4	61310701	61310900	*	1.26216e-10	5.42742e-07	15.8642
NC_010444.4	65064901	65065100	*	1.39731e-16	2.99111e-12	16.8808
NC_010444.4	66043201	66043400	*	3.98839e-11	2.03622e-07	15.4574
NC_010444.4	66051601	66051800	*	1.66102e-17	4.24655e-13	16.1698
NC_010444.4	69159601	69159800	*	6.01145e-23	3.92141e-18	22.5806
NC_010444.4	70037001	70037200	*	1.29916e-59	1.04911e-53	50.5031
NC_010444.4	70037101	70037300	*	9.31758e-78	1.36377e-71	53.6697
NC_010444.4	71302701	71302900	*	4.01895e-20	1.72376e-15	24.6071
NC_010444.4	71302801	71303000	*	6.59512e-17	1.49369e-12	22.7988
NC_010444.4	73444501	73444700	*	6.32191e-20	2.62498e-15	15.4746
NC_010444.4	73581001	73581200	*	6.63548e-20	2.7406e-15	17.8082
NC_010444.4	75125501	75125700	*	1.80173e-14	2.37844e-10	25
NC_010444.4	75438301	75438500	*	1.06866e-08	2.31467e-05	19.4467
NC_010444.4	77043501	77043700	*	1.54535e-47	7.86729e-42	43.8379
NC_010444.4	77043601	77043800	*	1.28693e-51	7.72763e-46	53.719
NC_010444.4	77736501	77736700	*	5.67251e-17	1.31136e-12	18.75
NC_010444.4	77736601	77736800	*	6.70214e-20	2.76326e-15	21.7742
NC_010444.4	79326501	79326700	*	1.22368e-11	7.26222e-08	19.1769
NC_010444.4	81210701	81210900	*	5.19968e-13	4.66187e-09	20.9901
NC_010444.4	86536701	86536900	*	2.80674e-22	1.6897e-17	17.3277
NC_010444.4	86536801	86537000	*	2.32524e-25	2.01679e-20	23.6675
NC_010444.4	114176201	114176400	*	3.73356e-06	0.00249405	15.812
NC_010444.4	114176301	114176500	*	5.32014e-09	1.28429e-05	15.3404
NC_010444.4	115135701	115135900	*	5.43115e-12	3.60002e-08	15.4688
NC_010444.4	115411601	115411800	*	1.70667e-14	2.26445e-10	15.4072
NC_010444.4	120889001	120889200	*	2.88363e-23	1.95739e-18	26.8156
NC_010444.4	123783701	123783900	*	1.22797e-29	1.77513e-24	33.3623
NC_010444.4	124191301	124191500	*	4.33637e-14	5.19738e-10	18.0095
NC_010444.4	124191401	124191600	*	3.98379e-21	1.99346e-16	15.9735
NC_010444.4	124257501	124257700	*	2.26271e-20	1.00548e-15	19.8165
NC_010444.4	128488101	128488300	*	3.87176e-14	4.6897e-10	25.4569
NC_010444.4	129714501	129714700	*	3.68394e-14	4.47469e-10	15.5365
NC_010444.4	130653801	130654000	*	4.63448e-18	1.35496e-13	15.9707
NC_010444.4	131194101	131194300	*	1.93924e-17	4.87272e-13	15.3717
NC_010444.4	131194201	131194400	*	1.41909e-16	3.02667e-12	24.2857
NC_010444.4	135095001	135095200	*	1.50118e-13	1.57242e-09	19.5027
NC_010444.4	135299501	135299700	*	2.02547e-08	3.92595e-05	15.3789
NC_010444.4	135299601	135299800	*	2.51896e-13	2.47441e-09	15.9424
NC_010444.4	135612001	135612200	*	4.09307e-08	6.99607e-05	20.9957
NC_010444.4	137815001	137815200	*	1.67957e-21	8.96778e-17	30.4512
NC_010444.4	137815101	137815300	*	3.35426e-13	3.18537e-09	26.8815
NC_010444.4	137969401	137969600	*	1.95037e-13	1.97951e-09	19.1275
NC_010444.4	138208701	138208900	*	6.2212e-07	0.000630231	18.349
NC_010444.4	143223801	143224000	*	7.22044e-16	1.32206e-11	17.622
NC_010444.4	143662101	143662300	*	2.06949e-14	2.69844e-10	19.6455
NC_010444.4	143834601	143834800	*	6.06443e-13	5.33105e-09	16.2205
NC_010444.4	143834701	143834900	*	1.15812e-14	1.58977e-10	19.5936
NC_010444.4	144267001	144267200	*	4.61428e-07	0.000497716	19.708
NC_010444.4	150447401	150447600	*	2.19086e-06	0.001671	15.568
NC_010445.4	2095301	2095500	*	2.54048e-08	4.72999e-05	15.5086
NC_010445.4	2610201	2610400	*	1.68502e-22	1.04117e-17	20.1595
NC_010445.4	2892801	2893000	*	9.90077e-17	2.17709e-12	27.2444
NC_010445.4	5102501	5102700	*	4.77725e-09	1.1743e-05	15.4205
NC_010445.4	5816401	5816600	*	7.96921e-19	2.70865e-14	21.9839
NC_010445.4	9217201	9217400	*	3.61085e-34	7.55003e-29	37.5547
NC_010445.4	9217301	9217500	*	1.68019e-21	8.96778e-17	24.1212
NC_010445.4	9508401	9508600	*	2.14864e-08	4.12237e-05	16.337
NC_010445.4	12293301	12293500	*	2.51058e-10	9.72763e-07	19.7841
NC_010445.4	15666501	15666700	*	5.97903e-11	2.8775e-07	21.9421
NC_010445.4	15666601	15666800	*	3.07307e-08	5.53758e-05	17.1136
NC_010445.4	16093201	16093400	*	7.14029e-14	8.14487e-10	18.921
NC_010445.4	17940801	17941000	*	4.77369e-16	9.13334e-12	16.2602
NC_010445.4	17940901	17941100	*	2.51725e-17	6.18573e-13	17.2932
NC_010445.4	18207101	18207300	*	8.55038e-11	3.88035e-07	19.4962
NC_010445.4	18207201	18207400	*	6.52106e-13	5.69187e-09	19.4413
NC_010445.4	18232101	18232300	*	8.91938e-12	5.52586e-08	19.4915
NC_010445.4	18885301	18885500	*	4.17545e-08	7.1042e-05	16.7558
NC_010445.4	19360201	19360400	*	6.40423e-21	3.11802e-16	15.4639
NC_010445.4	26568301	26568500	*	2.30597e-23	1.57901e-18	15.2576
NC_010445.4	26568401	26568600	*	1.56848e-27	1.80056e-22	21.4967
NC_010445.4	27755701	27755900	*	5.22201e-10	1.8077e-06	29.4124
NC_010445.4	28293501	28293700	*	1.6511e-06	0.00134687	15.9956
NC_010445.4	29459701	29459900	*	8.62527e-18	2.32976e-13	18.2068
NC_010445.4	29459801	29460000	*	6.72763e-15	9.80399e-11	15.8754
NC_010445.4	30444201	30444400	*	1.74443e-16	3.62803e-12	18.4867
NC_010445.4	31616701	31616900	*	8.80616e-18	2.37041e-13	17.3322
NC_010445.4	31616801	31617000	*	1.0442e-18	3.45916e-14	15.9029
NC_010445.4	35883401	35883600	*	1.46367e-16	3.11041e-12	15.8769
NC_010445.4	39880801	39881000	*	4.27422e-14	5.13046e-10	19.5262
NC_010445.4	40002401	40002600	*	2.42095e-52	1.53229e-46	57.1429
NC_010445.4	40002501	40002700	*	1.7649e-34	3.86271e-29	33.1936
NC_010445.4	40395101	40395300	*	6.70468e-12	4.31473e-08	21.8713
NC_010445.4	41465901	41466100	*	1.58585e-17	4.0677e-13	18.8976
NC_010445.4	41582201	41582400	*	1.11695e-17	2.94231e-13	16.8959
NC_010445.4	47347401	47347600	*	9.09525e-19	3.05152e-14	18.6528
NC_010445.4	47893301	47893500	*	2.90787e-14	3.63769e-10	15.3451
NC_010445.4	47893401	47893600	*	2.61039e-16	5.28359e-12	24.6086
NC_010445.4	48585601	48585800	*	4.02505e-19	1.44571e-14	15.0599
NC_010445.4	49025501	49025700	*	2.81279e-09	7.51523e-06	15.3144
NC_010445.4	51173601	51173800	*	6.05017e-10	2.04895e-06	15.7902
NC_010445.4	51637701	51637900	*	4.19677e-08	7.13375e-05	15.736
NC_010445.4	53258101	53258300	*	9.36335e-15	1.31934e-10	25.7276
NC_010445.4	62289001	62289200	*	1.16506e-11	6.95458e-08	17.037
NC_010445.4	68286001	68286200	*	6.21083e-11	2.97317e-07	16.5013
NC_010445.4	69745901	69746100	*	7.80013e-16	1.41712e-11	15.0407
NC_010445.4	77648801	77649000	*	5.7807e-16	1.07868e-11	15.2482
NC_010445.4	80380801	80381000	*	3.06276e-10	1.14852e-06	15.9919
NC_010445.4	86728501	86728700	*	8.90533e-13	7.4695e-09	19.5413
NC_010445.4	92434101	92434300	*	6.15553e-24	4.43546e-19	34.4294
NC_010445.4	92434201	92434400	*	7.02373e-13	6.0553e-09	20.8564
NC_010445.4	94877501	94877700	*	4.08747e-11	2.08046e-07	22.3012
NC_010445.4	94907901	94908100	*	1.32265e-32	2.51824e-27	17.1582
NC_010445.4	94908001	94908200	*	8.44948e-22	4.74516e-17	16.3231
NC_010445.4	95624401	95624600	*	5.44496e-06	0.00329361	15.2479
NC_010445.4	110063901	110064100	*	2.1455e-14	2.78207e-10	20.5029
NC_010445.4	110315601	110315800	*	7.52093e-10	2.45852e-06	15.534
NC_010445.4	110315701	110315900	*	1.02442e-10	4.5316e-07	15.6302
NC_010445.4	111724701	111724900	*	5.12372e-12	3.42889e-08	15.3174
NC_010445.4	111724801	111725000	*	7.77958e-13	6.62974e-09	18.3206
NC_010445.4	112073901	112074100	*	9.04249e-09	2.00969e-05	23.5611
NC_010445.4	113524301	113524500	*	8.38878e-17	1.87275e-12	17.4223
NC_010445.4	113694301	113694500	*	7.8605e-10	2.55171e-06	19.2425
NC_010445.4	117225101	117225300	*	1.94796e-15	3.25379e-11	15
NC_010445.4	117294501	117294700	*	4.66068e-19	1.64873e-14	15.908
NC_010445.4	118111401	118111600	*	3.80801e-16	7.4688e-12	16.7387
NC_010445.4	118139001	118139200	*	3.5338e-07	0.000402451	15.1659
NC_010445.4	121505701	121505900	*	1.56538e-07	0.000209511	16.7939
NC_010445.4	124864701	124864900	*	1.78212e-11	1.01297e-07	24.6494
NC_010445.4	124864801	124865000	*	5.13605e-18	1.47762e-13	26.4425
NC_010445.4	125958001	125958200	*	4.61078e-08	7.71697e-05	19.4648
NC_010445.4	125958101	125958300	*	3.26167e-10	1.21224e-06	24.4328
NC_010445.4	129289601	129289800	*	5.22585e-16	9.84561e-12	17.6829
NC_010445.4	129473501	129473700	*	1.20029e-39	3.85051e-34	31.5106
NC_010445.4	129473601	129473800	*	4.20768e-23	2.79142e-18	25.1151
NC_010446.5	2613101	2613300	*	9.95126e-21	4.72703e-16	22.2798
NC_010446.5	2613201	2613400	*	1.7006e-10	6.98478e-07	16.6667
NC_010446.5	2630101	2630300	*	7.66847e-16	1.39645e-11	16.8847
NC_010446.5	2865101	2865300	*	6.81141e-35	1.56385e-29	36.5019
NC_010446.5	2865201	2865400	*	9.33166e-21	4.46897e-16	18.5835
NC_010446.5	3311701	3311900	*	7.39541e-18	2.04957e-13	31.844
NC_010446.5	3640801	3641000	*	1.16491e-15	2.05424e-11	19.6429
NC_010446.5	3640901	3641100	*	7.19858e-07	0.000706298	18.8406
NC_010446.5	5306301	5306500	*	6.4239e-15	9.43579e-11	17.0732
NC_010446.5	5306401	5306600	*	2.61959e-20	1.15313e-15	18.2293
NC_010446.5	5757701	5757900	*	5.56866e-09	1.33493e-05	16.192
NC_010446.5	6061901	6062100	*	3.34541e-11	1.75306e-07	26.5625
NC_010446.5	6062001	6062200	*	4.56381e-16	8.80236e-12	26.5039
NC_010446.5	6231901	6232100	*	1.83817e-10	7.45014e-07	15.1751
NC_010446.5	6232001	6232200	*	3.64802e-16	7.19115e-12	35.9501
NC_010446.5	6493801	6494000	*	2.08592e-09	5.84761e-06	15.2481
NC_010446.5	11267501	11267700	*	3.76051e-37	1.03606e-31	26.2458
NC_010446.5	11267601	11267800	*	2.87967e-40	9.49821e-35	29.6501
NC_010446.5	11267701	11267900	*	2.42561e-13	2.39679e-09	15.8646
NC_010446.5	14230101	14230300	*	5.3154e-06	0.00323841	16.0036
NC_010446.5	14383001	14383200	*	1.51737e-13	1.58706e-09	16.1527
NC_010446.5	15582101	15582300	*	1.39325e-13	1.47972e-09	16.4396
NC_010446.5	19098401	19098600	*	1.75512e-10	7.16504e-07	16.9192
NC_010446.5	20184401	20184600	*	9.73969e-19	3.2584e-14	16.7052
NC_010446.5	20630601	20630800	*	0.000368278	0.0488306	-16.1769
NC_010446.5	21820301	21820500	*	8.80656e-11	3.97907e-07	15.8462
NC_010446.5	22329601	22329800	*	6.62211e-20	2.73991e-15	15.0081
NC_010446.5	22329701	22329900	*	2.01775e-11	1.12613e-07	17.919
NC_010446.5	32326001	32326200	*	3.70167e-08	6.44713e-05	15.4752
NC_010446.5	34622601	34622800	*	1.11368e-09	3.41817e-06	15.1684
NC_010446.5	36221901	36222100	*	5.25416e-18	1.50421e-13	19.8414
NC_010446.5	36222001	36222200	*	1.68354e-22	1.04117e-17	16.791
NC_010446.5	39326901	39327100	*	5.44185e-13	4.84744e-09	21.6409
NC_010446.5	39670901	39671100	*	1.51718e-28	1.91022e-23	22.5257
NC_010446.5	41777801	41778000	*	5.53554e-09	1.32821e-05	15.4582
NC_010446.5	46902001	46902200	*	5.52983e-15	8.26418e-11	16.1255
NC_010446.5	51275901	51276100	*	1.54586e-29	2.16776e-24	17.1205
NC_010446.5	51335701	51335900	*	6.19104e-20	2.57521e-15	17.6727
NC_010446.5	62477201	62477400	*	3.01389e-19	1.1011e-14	19.9737
NC_010446.5	62477301	62477500	*	2.48761e-28	3.05005e-23	20.1219
NC_010446.5	62605301	62605500	*	9.18257e-44	3.64476e-38	22.735
NC_010446.5	62605401	62605600	*	5.18642e-43	1.99111e-37	22.2712
NC_010446.5	69313201	69313400	*	1.76629e-17	4.49117e-13	18.6157
NC_010446.5	69313301	69313500	*	2.39875e-13	2.37426e-09	19.9307
NC_010446.5	76066301	76066500	*	8.03941e-28	9.36667e-23	19.4075
NC_010446.5	88474901	88475100	*	4.17966e-09	1.04876e-05	15.9695
NC_010446.5	94908801	94909000	*	1.22725e-25	1.09695e-20	21.0925
NC_010446.5	96090801	96091000	*	3.47793e-21	1.76676e-16	43.2435
NC_010446.5	96090901	96091100	*	2.75711e-32	5.16536e-27	29.851
NC_010446.5	96091001	96091200	*	1.00405e-14	1.40211e-10	17.1858
NC_010446.5	97516901	97517100	*	5.22424e-16	9.84561e-12	17.2085
NC_010446.5	102919501	102919700	*	9.70104e-16	1.74354e-11	17.0437
NC_010446.5	103480001	103480200	*	5.21666e-13	4.66995e-09	26.7717
NC_010446.5	103480101	103480300	*	5.98425e-26	5.51738e-21	26.9566
NC_010446.5	103480201	103480400	*	6.39349e-17	1.45506e-12	20.6715
NC_010446.5	105255301	105255500	*	1.08035e-12	8.86165e-09	20.1267
NC_010446.5	105255401	105255600	*	5.90351e-23	3.86175e-18	22.835
NC_010446.5	105255501	105255700	*	9.80205e-14	1.0787e-09	18.2847
NC_010446.5	105309401	105309600	*	3.10316e-09	8.16344e-06	16.8521
NC_010446.5	106096601	106096800	*	2.52768e-19	9.3959e-15	28.5367
NC_010446.5	108614601	108614800	*	3.87708e-07	0.000433637	15.9091
NC_010446.5	111901401	111901600	*	1.98167e-30	3.07334e-25	22.5163
NC_010446.5	122852601	122852800	*	1.72968e-28	2.16611e-23	19.8219
NC_010446.5	129060601	129060800	*	2.59747e-10	1.00096e-06	15.1544
NC_010446.5	129060701	129060900	*	2.36311e-12	1.75294e-08	15.5844
NC_010446.5	130111401	130111600	*	2.68475e-29	3.74242e-24	20.2597
NC_010446.5	130111501	130111700	*	2.03147e-10	8.12117e-07	20
NC_010446.5	130172201	130172400	*	1.36656e-16	2.92797e-12	26
NC_010446.5	130465701	130465900	*	3.03108e-10	1.13919e-06	16.8142
NC_010446.5	130465801	130466000	*	6.58948e-11	3.12126e-07	17.9536
NC_010447.5	8501	8700	*	9.00381e-13	7.53591e-09	25.0637
NC_010447.5	44501	44700	*	1.52936e-06	0.00126977	17.3412
NC_010447.5	869201	869400	*	3.58201e-21	1.80786e-16	34.8861
NC_010447.5	869301	869500	*	2.72182e-16	5.4713e-12	30.2817
NC_010447.5	1800401	1800600	*	1.94834e-11	1.09444e-07	21.7754
NC_010447.5	4725801	4726000	*	5.66584e-07	0.000585883	15.8523
NC_010447.5	4725901	4726100	*	4.89972e-08	8.11253e-05	15.8957
NC_010447.5	5380301	5380500	*	4.89236e-08	8.10321e-05	17.1948
NC_010447.5	14563701	14563900	*	1.54377e-17	3.97718e-13	29.844
NC_010447.5	14563801	14564000	*	5.40275e-22	3.11635e-17	31.2182
NC_010447.5	14660501	14660700	*	1.93906e-17	4.87272e-13	20.5512
NC_010447.5	14660601	14660800	*	1.77438e-13	1.82651e-09	22.2272
NC_010447.5	15896601	15896800	*	1.46862e-53	9.82648e-48	31.0847
NC_010447.5	15896701	15896900	*	5.04164e-66	5.62224e-60	33.0149
NC_010447.5	15896801	15897000	*	3.71863e-24	2.81827e-19	19.6174
NC_010447.5	16440601	16440800	*	1.08813e-14	1.5025e-10	18.3315
NC_010447.5	22164901	22165100	*	1.03688e-09	3.21618e-06	16
NC_010447.5	30116301	30116500	*	7.846e-22	4.41685e-17	16.055
NC_010447.5	30116401	30116600	*	1.59837e-22	9.95513e-18	16.566
NC_010447.5	30653001	30653200	*	6.87552e-15	9.98844e-11	-19.9823
NC_010447.5	30653101	30653300	*	5.80674e-10	1.97824e-06	-20.7792
NC_010447.5	33072101	33072300	*	2.98414e-24	2.29881e-19	15.2582
NC_010447.5	41043501	41043700	*	1.9373e-09	5.48789e-06	15.337
NC_010447.5	42838101	42838300	*	3.3375e-24	2.55421e-19	17.1193
NC_010447.5	54057901	54058100	*	4.09243e-14	4.93757e-10	28.8889
NC_010447.5	54058001	54058200	*	1.382e-24	1.10082e-19	20.5575
NC_010447.5	56682301	56682500	*	8.68436e-19	2.93046e-14	15.3685
NC_010447.5	62172301	62172500	*	5.51025e-24	4.04518e-19	16.8831
NC_010447.5	63056501	63056700	*	1.09863e-22	6.93481e-18	25.5736
NC_010447.5	63056601	63056800	*	1.36013e-38	4.13663e-33	49.6914
NC_010447.5	64462801	64463000	*	7.82783e-16	1.42022e-11	18.0471
NC_010447.5	64462901	64463100	*	2.27435e-06	0.00171867	15.0962
NC_010447.5	64716701	64716900	*	5.46794e-18	1.55969e-13	18.0575
NC_010447.5	64716801	64717000	*	5.63008e-14	6.58908e-10	20.3405
NC_010447.5	65082301	65082500	*	4.09424e-13	3.7873e-09	19.0566
NC_010447.5	65470401	65470600	*	2.20186e-13	2.20359e-09	24.6744
NC_010447.5	65915401	65915600	*	3.11311e-11	1.64615e-07	19.1219
NC_010447.5	66100201	66100400	*	8.69458e-37	2.31379e-31	36.2026
NC_010447.5	66100301	66100500	*	9.57677e-51	5.60681e-45	35.1168
NC_010447.5	66100401	66100600	*	3.68856e-28	4.42976e-23	19.676
NC_010447.5	67155101	67155300	*	2.45925e-14	3.12998e-10	17.1894
NC_010447.5	68748701	68748900	*	5.95591e-20	2.4996e-15	18.3077
NC_010447.5	68748801	68749000	*	4.13111e-30	6.24154e-25	29.1636
NC_010447.5	69381501	69381700	*	6.58331e-17	1.49245e-12	16.7141
NC_010447.5	76562701	76562900	*	2.32201e-11	1.27588e-07	16.4154
NC_010447.5	79422601	79422800	*	1.14224e-35	2.78641e-30	15.7591
NC_010447.5	80637801	80638000	*	2.13436e-15	3.51499e-11	16.3281
NC_010447.5	80637901	80638100	*	1.12954e-07	0.000160837	16.2322
NC_010447.5	85513501	85513700	*	6.32003e-12	4.11125e-08	18.9132
NC_010447.5	85513601	85513800	*	1.41067e-13	1.49279e-09	15.6358
NC_010447.5	88455401	88455600	*	9.82502e-05	0.0230434	16.1097
NC_010447.5	95195701	95195900	*	3.25704e-25	2.79394e-20	19.3416
NC_010447.5	95195801	95196000	*	3.44757e-16	6.81896e-12	16.185
NC_010447.5	96625901	96626100	*	8.7754e-13	7.37902e-09	-18.4429
NC_010447.5	101936001	101936200	*	4.22265e-13	3.88709e-09	16.8621
NC_010448.4	127301	127500	*	6.09211e-09	1.44021e-05	19.7044
NC_010448.4	1828701	1828900	*	2.18181e-06	0.00166578	15.4178
NC_010448.4	3809401	3809600	*	3.26706e-07	0.000378141	16.1158
NC_010448.4	5701501	5701700	*	2.31167e-17	5.70449e-13	18.77
NC_010448.4	5701601	5701800	*	3.12089e-29	4.32463e-24	23.6035
NC_010448.4	6659901	6660100	*	1.20383e-09	3.66365e-06	17.7619
NC_010448.4	7797001	7797200	*	2.72496e-11	1.46564e-07	18.8816
NC_010448.4	7797101	7797300	*	2.11073e-10	8.39501e-07	15.8042
NC_010448.4	8108101	8108300	*	2.33368e-11	1.28049e-07	16.9545
NC_010448.4	9067901	9068100	*	2.79071e-42	1.00544e-36	74.9154
NC_010448.4	9068001	9068200	*	1.94621e-92	5.06412e-86	67.5259
NC_010448.4	9068101	9068300	*	3.78782e-49	2.16353e-43	34.1691
NC_010448.4	10828801	10829000	*	3.28752e-07	0.000379837	15.8489
NC_010448.4	11534901	11535100	*	3.95281e-10	1.42588e-06	21.0569
NC_010448.4	12122601	12122800	*	6.79304e-40	2.20947e-34	34.0664
NC_010448.4	12122701	12122900	*	1.23025e-35	2.97015e-30	23.6561
NC_010448.4	13205101	13205300	*	5.43533e-11	2.65512e-07	15.5283
NC_010448.4	18841901	18842100	*	2.35481e-11	1.29056e-07	18.8327
NC_010448.4	23923501	23923700	*	3.25695e-11	1.71322e-07	18.4028
NC_010448.4	26643601	26643800	*	3.43931e-16	6.81415e-12	27.0115
NC_010448.4	26643701	26643900	*	5.97029e-19	2.07746e-14	16.717
NC_010448.4	28941001	28941200	*	1.0964e-15	1.95402e-11	18.71
NC_010448.4	28941101	28941300	*	2.77113e-13	2.69836e-09	18.1763
NC_010448.4	30160901	30161100	*	1.04752e-13	1.14472e-09	17.5298
NC_010448.4	30161001	30161200	*	2.58433e-17	6.33064e-13	23.7306
NC_010448.4	31124601	31124800	*	3.41786e-23	2.29343e-18	25.2853
NC_010448.4	31124701	31124900	*	1.24176e-10	5.34852e-07	17.9436
NC_010448.4	32694001	32694200	*	5.95436e-18	1.66996e-13	15.2004
NC_010448.4	34752101	34752300	*	1.25141e-23	8.77425e-19	22.5108
NC_010448.4	34752201	34752400	*	5.53589e-22	3.1853e-17	18.6275
NC_010448.4	39703101	39703300	*	5.96859e-31	9.84329e-26	37.963
NC_010448.4	39703201	39703400	*	2.61774e-44	1.07549e-38	49.7501
NC_010448.4	41465301	41465500	*	1.80561e-12	1.39323e-08	16.5517
NC_010448.4	42266901	42267100	*	1.48641e-16	3.15017e-12	21.9451
NC_010448.4	42267001	42267200	*	1.11542e-10	4.88249e-07	17.3867
NC_010448.4	42601101	42601300	*	1.58361e-14	2.12281e-10	15.5192
NC_010448.4	42917101	42917300	*	2.31717e-19	8.71018e-15	26.0797
NC_010448.4	46762301	46762500	*	4.85465e-29	6.5338e-24	16.007
NC_010448.4	47257901	47258100	*	4.9742e-16	9.45517e-12	18.2573
NC_010448.4	48851001	48851200	*	1.82204e-06	0.00145099	17.6913
NC_010448.4	50210601	50210800	*	1.21745e-11	7.23256e-08	16
NC_010448.4	51309401	51309600	*	1.77956e-08	3.53369e-05	15.5007
NC_010448.4	51309501	51309700	*	4.07916e-29	5.55392e-24	33.6931
NC_010448.4	51309601	51309800	*	2.98288e-13	2.87348e-09	16.3194
NC_010448.4	51503701	51503900	*	3.9173e-20	1.68634e-15	22.314
NC_010448.4	51503801	51504000	*	1.36066e-14	1.84774e-10	18.1067
NC_010448.4	52658201	52658400	*	3.59226e-11	1.85898e-07	21.8807
NC_010448.4	53900001	53900200	*	6.72747e-12	4.32701e-08	19.1489
NC_010448.4	53900101	53900300	*	1.01245e-14	1.41047e-10	17.3913
NC_010448.4	54492601	54492800	*	1.05855e-12	8.70418e-09	15.8583
NC_010448.4	55922301	55922500	*	3.43715e-21	1.75365e-16	37.3057
NC_010448.4	55922401	55922600	*	8.44071e-26	7.63196e-21	42.9308
NC_010448.4	63465601	63465800	*	9.06822e-13	7.58169e-09	17.328
NC_010448.4	64081501	64081700	*	2.39188e-06	0.00178445	15.0133
NC_010448.4	66037601	66037800	*	2.28416e-09	6.30572e-06	16.541
NC_010448.4	66420701	66420900	*	3.05281e-20	1.3338e-15	15.2212
NC_010448.4	66795001	66795200	*	2.00514e-10	8.04197e-07	28.5802
NC_010448.4	68226501	68226700	*	4.40634e-08	7.43172e-05	15.7709
NC_010448.4	68241101	68241300	*	4.84509e-12	3.26422e-08	20.3484
NC_010448.4	68722101	68722300	*	2.07349e-07	0.00026188	16.7738
NC_010448.4	69387901	69388100	*	5.10333e-10	1.77449e-06	18.7809
NC_010448.4	69533401	69533600	*	9.6558e-22	5.3711e-17	18.9631
NC_010448.4	69533501	69533700	*	1.99844e-18	6.29036e-14	18.4162
NC_010448.4	74100601	74100800	*	7.00629e-13	6.0489e-09	16.0101
NC_010448.4	74765501	74765700	*	6.08128e-11	2.92144e-07	20.0403
NC_010448.4	76665101	76665300	*	6.59831e-20	2.7349e-15	15.2184
NC_010448.4	77296001	77296200	*	5.64295e-19	1.97237e-14	16.7971
NC_010448.4	77296101	77296300	*	3.92876e-21	1.97014e-16	19.3773
NC_010448.4	78574001	78574200	*	6.31405e-09	1.48441e-05	15.8908
NC_010448.4	78685801	78686000	*	1.42608e-09	4.22098e-06	17.007
NC_010448.4	80168801	80169000	*	1.86421e-39	5.89957e-34	57.1429
NC_010448.4	81709001	81709200	*	2.74737e-27	3.06376e-22	16.9186
NC_010448.4	82031801	82032000	*	2.17669e-15	3.57968e-11	20.932
NC_010448.4	82031901	82032100	*	2.28167e-21	1.19805e-16	21.9512
NC_010448.4	84714201	84714400	*	3.6806e-06	0.00246719	17.3585
NC_010448.4	88640401	88640600	*	2.61919e-31	4.51008e-26	18.7615
NC_010448.4	88710401	88710600	*	4.56852e-11	2.28948e-07	17.7993
NC_010448.4	89406701	89406900	*	7.9804e-15	1.13948e-10	19.2526
NC_010448.4	90532901	90533100	*	4.28527e-14	5.14109e-10	15.1961
NC_010448.4	90982601	90982800	*	2.64992e-13	2.59543e-09	28.75
NC_010448.4	91975301	91975500	*	8.34491e-14	9.3594e-10	15.9737
NC_010448.4	91975401	91975600	*	1.02394e-29	1.50811e-24	28.2686
NC_010448.4	91975501	91975700	*	3.46456e-21	1.76379e-16	23.8536
NC_010448.4	93134401	93134600	*	1.12485e-10	4.91732e-07	17.4419
NC_010448.4	97775301	97775500	*	1.18203e-11	7.04718e-08	15.7006
NC_010448.4	97775401	97775600	*	2.03911e-11	1.13588e-07	15.1477
NC_010448.4	97792401	97792600	*	5.54474e-13	4.92225e-09	22.7161
NC_010448.4	100279001	100279200	*	1.6596e-14	2.20825e-10	16.4556
NC_010448.4	100397401	100397600	*	2.69794e-07	0.000324145	-17.0718
NC_010448.4	101264401	101264600	*	5.48524e-23	3.5982e-18	16.9238
NC_010448.4	101264501	101264700	*	7.74918e-18	2.12498e-13	15.8654
NC_010448.4	103947501	103947700	*	1.88754e-15	3.16188e-11	17.4515
NC_010448.4	108589801	108590000	*	1.14034e-14	1.56903e-10	23.233
NC_010448.4	113788201	113788400	*	4.01261e-18	1.19401e-13	16.0784
NC_010448.4	121058201	121058400	*	8.58896e-15	1.21903e-10	16.1458
NC_010448.4	124066101	124066300	*	0.000146604	0.0291853	-15.6293
NC_010448.4	127425701	127425900	*	1.50717e-36	3.96577e-31	20.9515
NC_010448.4	127951801	127952000	*	6.39654e-13	5.59669e-09	25
NC_010448.4	127951901	127952100	*	2.54639e-10	9.85169e-07	25
NC_010448.4	128897701	128897900	*	6.15128e-16	1.13966e-11	17.2982
NC_010448.4	136129301	136129500	*	2.78989e-24	2.1761e-19	40.6399
NC_010448.4	146320001	146320200	*	3.09356e-22	1.83408e-17	20.5739
NC_010448.4	146444401	146444600	*	2.70329e-18	8.26459e-14	16.0975
NC_010448.4	146926001	146926200	*	8.41433e-18	2.28332e-13	35.0928
NC_010448.4	146926101	146926300	*	5.71126e-31	9.4857e-26	21.6966
NC_010448.4	148268801	148269000	*	1.36812e-15	2.37678e-11	15.0637
NC_010448.4	148844001	148844200	*	2.03645e-13	2.05651e-09	17.4701
NC_010448.4	149385101	149385300	*	5.02693e-11	2.48885e-07	16.2139
NC_010448.4	149385201	149385400	*	3.73244e-17	8.9374e-13	22.2227
NC_010448.4	154183801	154184000	*	5.04427e-24	3.71474e-19	33.1888
NC_010448.4	154183901	154184100	*	8.33095e-08	0.000125695	22.9465
NC_010448.4	154964101	154964300	*	5.62068e-16	1.0505e-11	19.6068
NC_010448.4	155925801	155926000	*	5.3733e-08	8.74759e-05	19.7637
NC_010448.4	156660101	156660300	*	3.24787e-32	6.03651e-27	33.8513
NC_010448.4	156660201	156660400	*	4.83287e-18	1.40769e-13	27.0725
NC_010448.4	157151601	157151800	*	2.24481e-16	4.60331e-12	21.5773
NC_010448.4	157151701	157151900	*	4.57695e-22	2.66629e-17	23.3141
NC_010448.4	158024801	158025000	*	1.81188e-10	7.35824e-07	18.6979
NC_010448.4	159108001	159108200	*	6.32139e-14	7.29964e-10	15.3578
NC_010448.4	163743101	163743300	*	8.88157e-06	0.00468953	15.5283
NC_010448.4	165013101	165013300	*	4.88508e-24	3.60885e-19	43.7417
NC_010448.4	166323501	166323700	*	7.54055e-10	2.4637e-06	17.6471
NC_010448.4	169512301	169512500	*	4.02543e-21	2.01e-16	23.391
NC_010448.4	169512401	169512600	*	8.01732e-16	1.45319e-11	24.6078
NC_010449.5	1584101	1584300	*	1.9789e-15	3.29372e-11	-23.3766
NC_010449.5	2792401	2792600	*	2.40674e-08	4.52978e-05	17.8164
NC_010449.5	2792501	2792700	*	2.80233e-12	2.02612e-08	18.3087
NC_010449.5	5096201	5096400	*	3.13483e-06	0.00219162	15.2171
NC_010449.5	12408001	12408200	*	6.96017e-09	1.61159e-05	15.3846
NC_010449.5	13824401	13824600	*	1.05904e-12	8.70513e-09	18.0404
NC_010449.5	16782601	16782800	*	1.27262e-13	1.36835e-09	17.4045
NC_010449.5	19460801	19461000	*	1.54788e-10	6.45227e-07	21.3644
NC_010449.5	19632001	19632200	*	1.59717e-26	1.59162e-21	24.2744
NC_010449.5	21600901	21601100	*	3.87046e-18	1.15612e-13	45.7143
NC_010449.5	23131801	23132000	*	3.79579e-10	1.3788e-06	15.1544
NC_010449.5	23262701	23262900	*	5.23532e-17	1.2163e-12	17.6724
NC_010449.5	23399901	23400100	*	2.79698e-24	2.1761e-19	27.8788
NC_010449.5	23400001	23400200	*	1.31695e-20	6.05912e-16	20.4301
NC_010449.5	27459201	27459400	*	2.66803e-18	8.18887e-14	18.9439
NC_010449.5	28504001	28504200	*	2.76165e-11	1.48232e-07	17.1414
NC_010449.5	30518101	30518300	*	6.68944e-10	2.2322e-06	18.6946
NC_010449.5	31888001	31888200	*	1.43443e-12	1.13871e-08	15.023
NC_010449.5	31888101	31888300	*	5.82338e-11	2.81358e-07	19.7368
NC_010449.5	35853201	35853400	*	2.00209e-07	0.000254786	15.0013
NC_010449.5	38188001	38188200	*	1.79085e-18	5.69047e-14	24.1758
NC_010449.5	40975701	40975900	*	3.86231e-06	0.00255628	15.3167
NC_010449.5	43534201	43534400	*	2.83828e-07	0.000337658	15.7576
NC_010449.5	44395301	44395500	*	4.52949e-09	1.12247e-05	17.6421
NC_010449.5	44395601	44395800	*	2.1725e-11	1.20133e-07	16.1765
NC_010449.5	45322801	45323000	*	3.50845e-08	6.1688e-05	15.4586
NC_010449.5	46656701	46656900	*	4.35102e-111	1.45563e-104	73.2787
NC_010449.5	46656801	46657000	*	1.16126e-141	6.7987e-135	52.4548
NC_010449.5	46656901	46657100	*	1.40248e-34	3.12799e-29	16.0698
NC_010449.5	50876901	50877100	*	4.10858e-13	3.79851e-09	21.9797
NC_010449.5	53477701	53477900	*	2.45815e-19	9.16656e-15	24.0228
NC_010449.5	53477801	53478000	*	3.50944e-55	2.41722e-49	48.4906
NC_010449.5	53477901	53478100	*	9.97084e-30	1.47785e-24	31.7537
NC_010449.5	53634201	53634400	*	9.43934e-08	0.000139123	16.7246
NC_010449.5	57589601	57589800	*	5.6303e-12	3.7152e-08	15.7191
NC_010449.5	57760501	57760700	*	1.86136e-20	8.39883e-16	16.0319
NC_010449.5	60894901	60895100	*	4.75732e-14	5.64381e-10	18.4518
NC_010449.5	65927701	65927900	*	1.17222e-12	9.52513e-09	16.685
NC_010449.5	74754201	74754400	*	5.47833e-18	1.56075e-13	16.787
NC_010449.5	78702201	78702400	*	2.03529e-08	3.94171e-05	19.8795
NC_010449.5	84539901	84540100	*	2.49624e-16	5.07887e-12	15.8813
NC_010449.5	86169701	86169900	*	2.14546e-06	0.00164441	-16.4462
NC_010449.5	88833001	88833200	*	3.03187e-15	4.80065e-11	19.3936
NC_010449.5	91557301	91557500	*	7.87881e-10	2.55603e-06	15
NC_010449.5	92894801	92895000	*	1.80064e-28	2.24298e-23	15.1087
NC_010449.5	93049001	93049200	*	2.01944e-09	5.68686e-06	-16.7929
NC_010449.5	93697101	93697300	*	1.41222e-21	7.63787e-17	22.6667
NC_010449.5	94241601	94241800	*	2.94067e-13	2.83865e-09	15.3223
NC_010449.5	98184601	98184800	*	2.32012e-08	4.39343e-05	17.5793
NC_010449.5	99987501	99987700	*	5.02881e-06	0.0031078	-15.1615
NC_010449.5	104636701	104636900	*	7.53936e-22	4.25445e-17	17.798
NC_010449.5	104636801	104637000	*	7.36509e-34	1.51297e-28	18.0771
NC_010449.5	109444501	109444700	*	4.13155e-19	1.47942e-14	16.0634
NC_010449.5	111747401	111747600	*	2.14806e-23	1.47953e-18	23.4928
NC_010449.5	113453601	113453800	*	3.24618e-19	1.17497e-14	15.9834
NC_010449.5	113945101	113945300	*	1.95082e-20	8.74849e-16	19.9302
NC_010449.5	113945201	113945400	*	2.47778e-14	3.15185e-10	15.0675
NC_010449.5	115522801	115523000	*	5.19016e-12	3.46777e-08	16.4234
NC_010449.5	116754601	116754800	*	5.17848e-15	7.77598e-11	25.1814
NC_010449.5	116754701	116754900	*	2.49472e-10	9.67418e-07	15.47
NC_010449.5	119436701	119436900	*	7.82922e-13	6.66551e-09	17.4138
NC_010449.5	119735001	119735200	*	3.38832e-27	3.67357e-22	30.7291
NC_010449.5	120309701	120309900	*	1.32573e-21	7.22013e-17	15.0907
NC_010450.4	186701	186900	*	6.94341e-13	6.009e-09	18.6667
NC_010450.4	11181601	11181800	*	1.83272e-37	5.23406e-32	33.9668
NC_010450.4	11181701	11181900	*	6.79621e-39	2.12208e-33	24.4367
NC_010450.4	11797201	11797400	*	8.59998e-09	1.92596e-05	-15.5779
NC_010450.4	18274701	18274900	*	4.92434e-11	2.44115e-07	23.3112
NC_010450.4	26302301	26302500	*	1.47167e-15	2.54347e-11	21.2587
NC_010450.4	26790701	26790900	*	1.09522e-61	1.02593e-55	25.5716
NC_010450.4	26790801	26791000	*	2.20661e-99	6.4594e-93	47.6954
NC_010450.4	26790901	26791100	*	1.69678e-37	4.90565e-32	50.4
NC_010450.4	32617401	32617600	*	9.8192e-19	3.28031e-14	20.1389
NC_010450.4	34111001	34111200	*	4.02722e-05	0.013196	17.8178
NC_010450.4	35813101	35813300	*	4.4404e-10	1.57461e-06	22.4411
NC_010450.4	35813201	35813400	*	2.09489e-14	2.72247e-10	16.3746
NC_010450.4	36181601	36181800	*	3.31145e-10	1.2284e-06	15.428
NC_010450.4	65627401	65627600	*	6.4475e-19	2.22699e-14	17.6462
NC_010450.4	65944001	65944200	*	4.80233e-14	5.68856e-10	16.0494
NC_010450.4	69834201	69834400	*	6.31802e-16	1.16963e-11	25.5039
NC_010450.4	71567801	71568000	*	1.3164e-22	8.24276e-18	26.2347
NC_010450.4	71567901	71568100	*	1.21631e-15	2.13684e-11	26.8866
NC_010450.4	71627701	71627900	*	3.50935e-18	1.05363e-13	17.5439
NC_010450.4	76306701	76306900	*	1.85716e-06	0.00147152	16.7759
NC_010450.4	80921101	80921300	*	7.26475e-10	2.38914e-06	19.4872
NC_010450.4	80921201	80921400	*	8.13436e-11	3.71985e-07	20.6755
NC_010450.4	81295201	81295400	*	1.27229e-11	7.51451e-08	17.6039
NC_010450.4	85009301	85009500	*	2.98506e-20	1.30664e-15	22.3441
NC_010450.4	86879801	86880000	*	1.29955e-20	6.00262e-16	24.7312
NC_010450.4	88251101	88251300	*	2.67699e-15	4.29388e-11	15.3509
NC_010450.4	88953801	88954000	*	3.31484e-08	5.89253e-05	15.5645
NC_010450.4	91198501	91198700	*	3.11787e-13	2.98754e-09	21.3793
NC_010450.4	98382601	98382800	*	2.36518e-13	2.34997e-09	16.1523
NC_010450.4	98382701	98382900	*	2.76986e-11	1.48502e-07	20.4348
NC_010450.4	100867601	100867800	*	4.46645e-12	3.03884e-08	15.4348
NC_010450.4	104899701	104899900	*	3.0221e-22	1.80543e-17	15.1235
NC_010450.4	106420801	106421000	*	2.61984e-08	4.84975e-05	24.265
NC_010450.4	108469901	108470100	*	2.8395e-10	1.07826e-06	-17.2471
NC_010450.4	108880301	108880500	*	3.86013e-12	2.68084e-08	17.9083
NC_010450.4	120547701	120547900	*	2.57845e-11	1.39808e-07	16.2219
NC_010450.4	120565801	120566000	*	4.89713e-27	5.23666e-22	17.9572
NC_010450.4	126017501	126017700	*	1.8431e-22	1.12696e-17	15.7576
NC_010450.4	126017601	126017800	*	2.50256e-13	2.4614e-09	24.6315
NC_010450.4	129523701	129523900	*	4.56553e-58	3.44895e-52	18.9429
NC_010450.4	130384901	130385100	*	9.11822e-08	0.000135105	20.2036
NC_010450.4	134468201	134468400	*	8.69648e-33	1.68312e-27	18.6593
NC_010450.4	135365501	135365700	*	6.16368e-22	3.52918e-17	17.7801
NC_010450.4	136322201	136322400	*	1.20529e-10	5.20775e-07	17.0368
NC_010451.4	274801	275000	*	3.71692e-11	1.91474e-07	16.3179
NC_010451.4	727001	727200	*	1.78114e-16	3.70111e-12	19.5903
NC_010451.4	5978801	5979000	*	3.96441e-09	1.00368e-05	15.3653
NC_010451.4	6475501	6475700	*	1.24953e-14	1.70226e-10	18.002
NC_010451.4	6684801	6685000	*	1.93123e-17	4.86689e-13	17.3327
NC_010451.4	7804901	7805100	*	7.61231e-15	1.09166e-10	18.908
NC_010451.4	7805001	7805200	*	1.25757e-17	3.27589e-13	17.1132
NC_010451.4	8834501	8834700	*	6.44172e-11	3.0618e-07	15.6616
NC_010451.4	9629601	9629800	*	4.2054e-31	7.03454e-26	28.0822
NC_010451.4	9629701	9629900	*	1.51949e-46	7.26207e-41	30.6991
NC_010451.4	9629801	9630000	*	4.4938e-24	3.34087e-19	17.341
NC_010451.4	10887401	10887600	*	1.03297e-13	1.13093e-09	15.0289
NC_010451.4	10887501	10887700	*	1.88686e-14	2.48243e-10	20.445
NC_010451.4	13176401	13176600	*	2.89036e-12	2.07863e-08	17.3855
NC_010451.4	14877101	14877300	*	1.12675e-15	1.99747e-11	15.6175
NC_010451.4	20107001	20107200	*	1.66826e-17	4.25115e-13	20.6414
NC_010451.4	23992601	23992800	*	3.88127e-16	7.59342e-12	20.4472
NC_010451.4	23992701	23992900	*	7.66797e-13	6.54892e-09	16.4572
NC_010451.4	29032201	29032400	*	4.40545e-12	3.0017e-08	29.9223
NC_010451.4	29032301	29032500	*	2.32076e-13	2.31172e-09	17.6158
NC_010451.4	35096801	35097000	*	5.74708e-15	8.54522e-11	20.0012
NC_010451.4	36860901	36861100	*	1.99781e-08	3.88357e-05	18.4658
NC_010451.4	36861001	36861200	*	6.44217e-18	1.79175e-13	17.7762
NC_010451.4	37866201	37866400	*	2.39518e-37	6.67754e-32	25.4602
NC_010451.4	38979801	38980000	*	6.3696e-07	0.000641794	17.6333
NC_010451.4	44053801	44054000	*	6.61679e-18	1.83813e-13	16.9822
NC_010451.4	45915301	45915500	*	2.69558e-17	6.58404e-13	25
NC_010451.4	45915401	45915600	*	9.07954e-20	3.65749e-15	18.2692
NC_010451.4	46764701	46764900	*	1.07533e-14	1.48921e-10	17.7282
NC_010451.4	46764801	46765000	*	8.01859e-07	0.000769316	15.4985
NC_010451.4	47066001	47066200	*	1.41386e-13	1.4955e-09	24.8296
NC_010451.4	47066101	47066300	*	1.12588e-16	2.45039e-12	17.7415
NC_010451.4	50071301	50071500	*	1.46034e-25	1.29052e-20	21.1218
NC_010451.4	50071401	50071600	*	1.41741e-10	5.98189e-07	16.6856
NC_010451.4	54869301	54869500	*	4.98055e-14	5.87962e-10	15.831
NC_010451.4	55203901	55204100	*	9.84594e-23	6.26565e-18	17.8109
NC_010451.4	58515301	58515500	*	5.51863e-18	1.56842e-13	15.8478
NC_010451.4	58595001	58595200	*	4.02575e-11	2.05172e-07	15.5303
NC_010451.4	59052701	59052900	*	7.82576e-12	4.94513e-08	15.4255
NC_010451.4	59052801	59053000	*	4.09832e-20	1.75139e-15	23.9362
NC_010451.4	64430001	64430200	*	9.29845e-20	3.72868e-15	18.1995
NC_010451.4	65887801	65888000	*	1.11401e-12	9.10267e-09	15.2564
NC_010451.4	66079901	66080100	*	9.98755e-17	2.19411e-12	17.5412
NC_010451.4	66220001	66220200	*	2.5794e-18	7.96905e-14	19.8984
NC_010451.4	68645101	68645300	*	5.20651e-08	8.52763e-05	15.2586
NC_010451.4	70865601	70865800	*	4.46009e-18	1.3094e-13	16.5289
NC_010451.4	76829101	76829300	*	1.66247e-21	8.94999e-17	23.8267
NC_010451.4	76829201	76829400	*	3.16817e-27	3.47603e-22	32.345
NC_010451.4	92329401	92329600	*	8.54602e-15	1.21367e-10	16.1997
NC_010451.4	92329501	92329700	*	9.34063e-14	1.03327e-09	16.8654
NC_010451.4	93234901	93235100	*	1.92886e-08	3.7762e-05	17.3805
NC_010451.4	107988201	107988400	*	1.70262e-05	0.0074197	15.7444
NC_010451.4	109294701	109294900	*	1.5691e-20	7.14897e-16	16.136
NC_010451.4	110153901	110154100	*	2.60969e-26	2.5047e-21	15.6301
NC_010451.4	113748601	113748800	*	5.24525e-18	1.50349e-13	17.8378
NC_010451.4	120898601	120898800	*	1.4389e-20	6.5814e-16	19.2435
NC_010451.4	121778401	121778600	*	1.37147e-14	1.86081e-10	19.9986
NC_010451.4	121778501	121778700	*	3.98034e-18	1.18592e-13	17.7983
NC_010451.4	122963801	122964000	*	3.7408e-12	2.60647e-08	24.9636
NC_010451.4	122963901	122964100	*	2.078e-16	4.27621e-12	15.4951
NC_010451.4	123874801	123875000	*	9.42324e-20	3.77226e-15	20.1855
NC_010451.4	123874901	123875100	*	4.16515e-12	2.85876e-08	16.7301
NC_010451.4	124701101	124701300	*	3.66455e-27	3.95474e-22	23.2381
NC_010451.4	124899901	124900100	*	4.58503e-15	6.94978e-11	15.2299
NC_010451.4	125662001	125662200	*	3.28097e-11	1.72459e-07	21.7742
NC_010451.4	125781501	125781700	*	3.27002e-09	8.53273e-06	18.4444
NC_010451.4	131199901	131200100	*	1.13689e-20	5.3355e-16	17.3225
NC_010451.4	131200001	131200200	*	5.52386e-19	1.93363e-14	33.6116
NC_010451.4	133488601	133488800	*	1.63077e-10	6.74614e-07	-17.1975
NC_010451.4	136996501	136996700	*	4.38945e-12	2.99255e-08	15.3137
NC_010452.4	12625401	12625600	*	9.38701e-25	7.63294e-20	16.1958
NC_010452.4	13782801	13783000	*	9.66962e-14	1.06513e-09	15.2427
NC_010452.4	17523501	17523700	*	9.56826e-08	0.000140688	16.6688
NC_010452.4	18319301	18319500	*	8.40987e-11	3.82493e-07	16.4568
NC_010452.4	21093301	21093500	*	8.51186e-12	5.31557e-08	17.2727
NC_010452.4	23071901	23072100	*	1.88941e-10	7.64066e-07	19.7291
NC_010452.4	28321801	28322000	*	1.467e-16	3.11468e-12	15.0894
NC_010452.4	28321901	28322100	*	1.13402e-15	2.00885e-11	18.6132
NC_010452.4	31668301	31668500	*	1.24121e-12	9.99452e-09	22.1599
NC_010452.4	38613601	38613800	*	6.98678e-11	3.27593e-07	19.3622
NC_010452.4	38613701	38613900	*	2.49231e-05	0.00961863	18.8131
NC_010452.4	39659901	39660100	*	1.74112e-08	3.47045e-05	15.8427
NC_010452.4	41884601	41884800	*	2.36961e-18	7.34028e-14	22.4041
NC_010452.4	42838901	42839100	*	1.74036e-09	5.0008e-06	15.936
NC_010452.4	44470801	44471000	*	2.66901e-15	4.28403e-11	20.7445
NC_010452.4	44603401	44603600	*	2.83936e-14	3.56342e-10	29.2089
NC_010452.4	53431001	53431200	*	1.37701e-07	0.000188562	-15.2019
NC_010452.4	55278301	55278500	*	2.01092e-26	1.96219e-21	15.0249
NC_010452.4	55278401	55278600	*	2.90974e-23	1.96373e-18	28.431
NC_010452.4	56992301	56992500	*	6.65966e-16	1.22513e-11	15.5214
NC_010452.4	59018301	59018500	*	3.59465e-17	8.62508e-13	17.7402
NC_010452.4	61086801	61087000	*	5.13189e-13	4.60992e-09	22.6117
NC_010452.4	62312501	62312700	*	5.14263e-10	1.78497e-06	16.4456
NC_010452.4	62312601	62312800	*	1.96732e-23	1.36306e-18	24.8848
NC_010452.4	64046301	64046500	*	2.61774e-16	5.2939e-12	16.9399
NC_010452.4	65281901	65282100	*	1.14314e-13	1.23823e-09	23.3183
NC_010452.4	66189001	66189200	*	1.58967e-11	9.15354e-08	23.3169
NC_010453.5	857601	857800	*	4.09803e-06	0.00266935	15.4474
NC_010453.5	2009901	2010100	*	9.53879e-15	1.34003e-10	16.0985
NC_010453.5	2893401	2893600	*	1.99938e-17	5.01308e-13	28.248
NC_010453.5	5421701	5421900	*	5.51732e-19	1.93363e-14	15.0943
NC_010453.5	7708901	7709100	*	4.10396e-07	0.000453725	-17.5214
NC_010453.5	8050101	8050300	*	1.60766e-09	4.67745e-06	16.4696
NC_010453.5	14846101	14846300	*	1.62423e-15	2.77438e-11	16.129
NC_010453.5	14846201	14846400	*	2.46868e-12	1.81743e-08	20.4142
NC_010453.5	15982601	15982800	*	4.74607e-16	9.09537e-12	19.614
NC_010453.5	15982701	15982900	*	5.23555e-18	1.50255e-13	22.8155
NC_010453.5	17924801	17925000	*	7.32665e-17	1.64979e-12	16.4286
NC_010453.5	25991301	25991500	*	1.03498e-17	2.74802e-13	16.3332
NC_010453.5	25991401	25991600	*	7.22285e-28	8.49988e-23	20.7018
NC_010453.5	39574701	39574900	*	2.95647e-11	1.5739e-07	18.1646
NC_010453.5	46267701	46267900	*	5.32261e-20	2.24185e-15	25.6055
NC_010453.5	46267801	46268000	*	1.00695e-30	1.60416e-25	32.5879
NC_010453.5	51848201	51848400	*	2.55966e-16	5.18988e-12	18.6451
NC_010453.5	62754201	62754400	*	2.61635e-08	4.84533e-05	17.9633
NC_010453.5	62754301	62754500	*	1.93367e-13	1.96457e-09	19.0438
NC_010453.5	64917301	64917500	*	3.04583e-11	1.61559e-07	21.164
NC_010453.5	66723201	66723400	*	1.7861e-24	1.41309e-19	23.6843
NC_010453.5	66723301	66723500	*	7.10713e-15	1.02739e-10	22.9221
NC_010453.5	67665801	67666000	*	5.62953e-08	9.09392e-05	15.8537
NC_010453.5	69636401	69636600	*	1.42992e-24	1.13513e-19	16.9354
NC_010453.5	69636501	69636700	*	8.70835e-45	3.77658e-39	32.1331
NC_010453.5	69636601	69636800	*	1.21465e-15	2.13553e-11	23.2799
NC_010453.5	71940801	71941000	*	1.06475e-25	9.5535e-21	20.6358
NC_010453.5	71940901	71941100	*	2.66339e-33	5.37693e-28	19.2763
NC_010453.5	75916501	75916700	*	6.57184e-09	1.53426e-05	23.5532
NC_010453.5	78377701	78377900	*	2.78276e-13	2.70742e-09	18.2336
NC_010453.5	78377801	78378000	*	2.2086e-10	8.72206e-07	16.25
NC_010454.4	647601	647800	*	4.1677e-08	7.09309e-05	19.9043
NC_010454.4	1918701	1918900	*	7.58807e-10	2.47662e-06	17.0519
NC_010454.4	3738601	3738800	*	5.01923e-11	2.48556e-07	17.164
NC_010454.4	3738701	3738900	*	2.07362e-09	5.81777e-06	18.5474
NC_010454.4	3786001	3786200	*	5.05439e-07	0.000535083	18.9474
NC_010454.4	5540001	5540200	*	3.06719e-14	3.80448e-10	22.5251
NC_010454.4	5540101	5540300	*	3.46486e-20	1.50262e-15	44.6527
NC_010454.4	6568301	6568500	*	3.23042e-10	1.20272e-06	20.6306
NC_010454.4	6612301	6612500	*	3.20026e-11	1.68491e-07	15.5568
NC_010454.4	7554301	7554500	*	2.30599e-08	4.37233e-05	18.5522
NC_010454.4	8618501	8618700	*	6.83925e-09	1.58767e-05	15.7726
NC_010454.4	13714201	13714400	*	5.6799e-24	4.14374e-19	17.3262
NC_010454.4	13714301	13714500	*	3.20332e-19	1.16125e-14	19.5404
NC_010454.4	14339501	14339700	*	4.76564e-08	7.93259e-05	15.0885
NC_010454.4	16112401	16112600	*	2.63499e-11	1.42347e-07	17.0213
NC_010454.4	17288601	17288800	*	1.68977e-07	0.000222463	15.3635
NC_010454.4	17388101	17388300	*	7.66537e-06	0.00421852	16.2704
NC_010454.4	19141601	19141800	*	1.05724e-29	1.54743e-24	23.7569
NC_010454.4	19141701	19141900	*	1.01927e-22	6.46875e-18	19.8217
NC_010454.4	19356001	19356200	*	5.78091e-07	0.000594866	15.7576
NC_010454.4	19356101	19356300	*	9.87939e-06	0.00505947	15.4533
NC_010454.4	19739401	19739600	*	5.91968e-14	6.87645e-10	16.7676
NC_010454.4	26283001	26283200	*	3.99186e-13	3.70964e-09	15.873
NC_010454.4	26283101	26283300	*	1.81209e-13	1.85798e-09	18.3333
NC_010454.4	26390601	26390800	*	8.63913e-13	7.27227e-09	16.82
NC_010454.4	33779901	33780100	*	3.01585e-15	4.78747e-11	17.2372
NC_010454.4	33975301	33975500	*	2.31786e-12	1.72429e-08	17.9986
NC_010454.4	33975401	33975600	*	5.1257e-12	3.42889e-08	18.5427
NC_010454.4	34761001	34761200	*	1.11204e-15	1.97589e-11	15.4321
NC_010454.4	37568601	37568800	*	3.48898e-32	6.3833e-27	21.8697
NC_010454.4	37568701	37568900	*	3.84094e-20	1.65651e-15	27.4809
NC_010454.4	38869101	38869300	*	9.84736e-19	3.28503e-14	22.8032
NC_010454.4	38869201	38869400	*	1.34474e-13	1.4334e-09	15.2542
NC_010454.4	39280101	39280300	*	6.18636e-10	2.08723e-06	15.5986
NC_010454.4	39280201	39280400	*	1.02183e-10	4.52356e-07	15.952
NC_010454.4	40132401	40132600	*	1.08294e-24	8.68514e-20	25
NC_010454.4	40132501	40132700	*	1.22339e-21	6.6939e-17	19.6166
NC_010454.4	40809401	40809600	*	1.06818e-14	1.48019e-10	18.6667
NC_010454.4	40809501	40809700	*	1.54149e-18	4.95187e-14	18.2132
NC_010454.4	41285601	41285800	*	3.34679e-14	4.10347e-10	16.8078
NC_010454.4	41292101	41292300	*	2.09322e-14	2.72181e-10	18.3297
NC_010454.4	41292201	41292400	*	1.64526e-14	2.19165e-10	24.6377
NC_010454.4	41292301	41292500	*	5.11132e-13	4.59673e-09	24.6689
NC_010454.4	46591901	46592100	*	8.30209e-09	1.8707e-05	18.3673
NC_010454.4	46940401	46940600	*	1.36661e-07	0.000187486	21.2925
NC_010454.4	48203001	48203200	*	4.60853e-12	3.12281e-08	20.4936
NC_010454.4	48203101	48203300	*	8.4289e-17	1.87992e-12	21.6967
NC_010454.4	48203201	48203400	*	2.10555e-08	4.05466e-05	16.1289
NC_010454.4	49660101	49660300	*	9.79363e-12	5.99008e-08	19.4561
NC_010454.4	49660201	49660400	*	6.74382e-14	7.73027e-10	17.8865
NC_010454.4	49945401	49945600	*	2.42886e-14	3.10311e-10	17.5895
NC_010454.4	49945501	49945700	*	2.93358e-15	4.67919e-11	18.2141
NC_010454.4	52305301	52305500	*	2.44573e-19	9.13479e-15	22.0745
NC_010454.4	52305401	52305600	*	6.0372e-17	1.37799e-12	23.2472
NC_010454.4	55460801	55461000	*	3.63622e-13	3.42811e-09	22.9608
NC_010454.4	56140601	56140800	*	1.5488e-13	1.6156e-09	16.3813
NC_010454.4	56208801	56209000	*	5.48736e-15	8.20595e-11	26.5815
NC_010454.4	56208901	56209100	*	2.19775e-13	2.20041e-09	20.7314
NC_010454.4	57383701	57383900	*	1.02525e-11	6.23627e-08	15.1066
NC_010454.4	59171401	59171600	*	6.75338e-26	6.15382e-21	18.314
NC_010454.4	59171501	59171700	*	5.56349e-16	1.04147e-11	17.6895
NC_010454.4	60213801	60214000	*	1.08181e-07	0.000155435	15.6028
NC_010454.4	61153501	61153700	*	5.12053e-08	8.41564e-05	15.7233
NC_010454.4	61153601	61153800	*	8.53373e-10	2.73238e-06	19.5938
NC_010454.4	61153701	61153900	*	5.68919e-07	0.000587597	17.7901
NC_010455.5	5446301	5446500	*	4.34697e-07	0.000475429	18.3432
NC_010455.5	5446401	5446600	*	1.66104e-13	1.71891e-09	26.2061
NC_010455.5	9258201	9258400	*	6.10937e-18	1.70526e-13	22.1193
NC_010455.5	10718101	10718300	*	4.87339e-17	1.14127e-12	15.6221
NC_010455.5	10718201	10718400	*	4.21722e-19	1.50092e-14	16.8066
NC_010455.5	12710001	12710200	*	1.9976e-15	3.32249e-11	20.2003
NC_010455.5	12710101	12710300	*	3.68486e-15	5.70347e-11	17.2446
NC_010455.5	12802101	12802300	*	3.83641e-13	3.59083e-09	15.7829
NC_010455.5	12802201	12802400	*	4.34121e-18	1.27719e-13	34.6164
NC_010455.5	14674601	14674800	*	3.52359e-41	1.21348e-35	40.4368
NC_010455.5	14674701	14674900	*	4.67712e-18	1.36572e-13	17.7189
NC_010455.5	25941201	25941400	*	1.00398e-09	3.12612e-06	15.5556
NC_010455.5	29624201	29624400	*	4.82413e-16	9.20056e-12	30.2521
NC_010455.5	29916101	29916300	*	1.73578e-25	1.52816e-20	21.0083
NC_010455.5	29916201	29916400	*	5.06397e-19	1.78331e-14	16.3454
NC_010455.5	31231501	31231700	*	1.50078e-11	8.68869e-08	15.2091
NC_010455.5	32614301	32614500	*	2.01743e-16	4.16255e-12	18.6346
NC_010455.5	34469901	34470100	*	3.48856e-12	2.4504e-08	15.3085
NC_010455.5	36295001	36295200	*	2.20714e-09	6.12776e-06	17.6471
NC_010455.5	36609501	36609700	*	5.22171e-18	1.50042e-13	19.6491
NC_010455.5	36609601	36609800	*	9.42533e-12	5.7979e-08	15.2778
NC_010455.5	42832801	42833000	*	1.61193e-18	5.16401e-14	23.2976
NC_010455.5	45996101	45996300	*	4.74014e-07	0.000508318	19.5527
NC_010455.5	52659601	52659800	*	2.07295e-15	3.43319e-11	17.9487
NC_010455.5	58108901	58109100	*	8.88135e-13	7.45473e-09	15.0171
NC_010455.5	58109001	58109200	*	1.72801e-22	1.06493e-17	16.3458
NC_010455.5	60715701	60715900	*	2.70941e-16	5.45103e-12	18.595
NC_010455.5	64823901	64824100	*	2.65835e-12	1.93516e-08	18.1807
NC_010455.5	70726501	70726700	*	2.7192e-22	1.64122e-17	27.3734
NC_010455.5	70760601	70760800	*	1.68739e-07	0.000222213	15.1163
NC_010455.5	71895101	71895300	*	3.82883e-16	7.50334e-12	15.8537
NC_010455.5	72728601	72728800	*	1.89713e-08	3.72434e-05	17.8218
NC_010455.5	75833201	75833400	*	1.21439e-12	9.82421e-09	15.0741
NC_010455.5	80406401	80406600	*	5.54561e-18	1.57417e-13	27.7112
NC_010455.5	80406501	80406700	*	1.11919e-23	7.89445e-19	32.2355
NC_010455.5	81244101	81244300	*	1.48576e-34	3.28246e-29	28.1976
NC_010455.5	81244201	81244400	*	2.73232e-36	6.88028e-31	31.2003
NC_010455.5	82224801	82225000	*	1.53521e-15	2.64161e-11	19.2754
NC_010455.5	87299301	87299500	*	2.15955e-11	1.19643e-07	15.7255
NC_010455.5	94188301	94188500	*	5.08578e-16	9.62819e-12	18.1799
NC_010455.5	94501601	94501800	*	2.47715e-15	4.00628e-11	20.5882
NC_010455.5	94501701	94501900	*	2.21104e-12	1.65746e-08	25.9843
NC_010455.5	100667901	100668100	*	2.20925e-18	6.87993e-14	18.0811
NC_010455.5	109014301	109014500	*	3.85469e-10	1.39738e-06	20.0828
NC_010455.5	115976701	115976900	*	6.42081e-16	1.18772e-11	19.4755
NC_010455.5	121272601	121272800	*	8.91739e-13	7.47384e-09	15.4542
NC_010455.5	128815801	128816000	*	6.63232e-28	7.84436e-23	15.6682
[truncated: 354 more rows]

## Sheet: M3M-VS-M3F.C.filter
chr	start	end	strand	pvalue	qvalue	meth.diff
[truncated: 346 more rows]

[truncated: 14 more sheets: M3M-VS-M3F.C.gene.annot, M3M-VS-M3F.CG.filter, M3M-VS-M3F.CHG.filter, M3M-VS-M3F.CHH.filter, M3M-VS-M8M.C.filter, M3M-VS-M8M.C.gene.annot, M3M-VS-M8M.CG.filter, M3M-VS-M8M.CHG.filter, M3M-VS-M8M.CHH.filter, M8M-VS-M8F.C.filter, M8M-VS-M8F.C.gene.annot, M8M-VS-M8F.CG.filter, M8M-VS-M8F.CHG.filter, M8M-VS-M8F.CHH.filter]
