# Supplementary material for: Gender-Specific DNA Methylation Profiles Associated with Adult Weight in Hezuo Pigs
Source: Int J Mol Sci. 2024 Oct 25;25(21):11488. doi: 10.3390/ijms252111488 (PMC11547036; doi:10.3390/ijms252111488)
Supplement: Supplementary file 1 [file ijms-25-11488-s001.zip › Table S5.xlsx]

## Sheet: M8M-VS-M8F.Level2
GO ID (level1)	GO Term (level1)	GO ID (level2)	GO Term (level2)	number_of_M8M-VS-M8F (All)	Genes_of_M8M-VS-M8F
GO:0008150	Biological Process	GO:0032502	developmental process	79	LOC100513727(IFT140),LOC100513746(Noct),LOC100513768(CEP41),LOC100513802(TACC3),LOC100513805(AP1AR),LOC100513819(SRCIN1),LOC100513842(GRK2),LOC100513853(ANTXR1),LOC100513862(MEGF8),LOC100513927(ndrg4),LOC100513967(SHROOM4),LOC100514152(PAX6),LOC100514174(TIRAP),LOC100514182(Dcaf7),LOC100514243(PRDM8),LOC100514260(XRCC2),LOC100514274(Ush1c),LOC100514284(KIDINS220),LOC100514286(GRIP1),LOC100514315(…
GO:0008150	Biological Process	GO:0051179	localization	79	LOC100513711(APBA1),LOC100513727(IFT140),LOC100513729(Mfsd14a),LOC100513768(CEP41),LOC100513779(SLC22A9),LOC100513802(TACC3),LOC100513805(AP1AR),LOC100513819(SRCIN1),LOC100513826(SLC19A3),LOC100513827(WWC1),LOC100513842(GRK2),LOC100513862(MEGF8),LOC100513895(NDUFB2),LOC100513899(Zdhhc15),LOC100513924(SYCP1),LOC100513927(ndrg4),LOC100513931(XKR8),LOC100513973(NUP160),LOC100513981(SYT17),LOC1005139…
GO:0008150	Biological Process	GO:0040011	locomotion	19	LOC100513805(AP1AR),LOC100513819(SRCIN1),LOC100513827(WWC1),LOC100513862(MEGF8),LOC100513927(ndrg4),LOC100514174(TIRAP),LOC100514365(EPX),LOC100514608(GBX2),LOC100514785(Lamc1),LOC100514801(TNS1),LOC100514839(LRP1),LOC100514874(Rnf7),LOC100514879(ABI2),LOC100515029(ADGRG1),LOC100515117(OPHN1),LOC100515208(GSK3A),LOC100515322(CDH2),LOC100515356(GLIPR2),LOC100515366(GFRA3)
GO:0008150	Biological Process	GO:0008152	metabolic process	157	LOC100513711(APBA1),LOC100513720(GUK1),LOC100513723(Jade2),LOC100513746(Noct),LOC100513747(METAP1),LOC100513762(CDKN2AIP),LOC100513768(CEP41),LOC100513796(OTOGL),LOC100513797(TLE7),LOC100513810(Gpatch2),LOC100513811(AKT3),LOC100513815(CDK12),LOC100513819(SRCIN1),LOC100513823(PRSS55),LOC100513827(WWC1),LOC100513842(GRK2),LOC100513860(KANSL2),LOC100513862(MEGF8),LOC100513895(NDUFB2),LOC100513899(Zd…
GO:0008150	Biological Process	GO:0040007	growth	12	LOC100513711(APBA1),LOC100513762(CDKN2AIP),LOC100513827(WWC1),LOC100513862(MEGF8),LOC100513927(ndrg4),LOC100514174(TIRAP),LOC100514260(XRCC2),LOC100514512(CELF1),LOC100515060(RAPH1),LOC100515181(NRK),LOC100515210(CDKN2C),LOC100515333(IKZF1)
GO:0008150	Biological Process	GO:0071840	cellular component organization or biogenesis	71	LOC100513723(Jade2),LOC100513727(IFT140),LOC100513746(Noct),LOC100513762(CDKN2AIP),LOC100513768(CEP41),LOC100513802(TACC3),LOC100513805(AP1AR),LOC100513819(SRCIN1),LOC100513853(ANTXR1),LOC100513860(KANSL2),LOC100513862(MEGF8),LOC100513899(Zdhhc15),LOC100513924(SYCP1),LOC100513927(ndrg4),LOC100513931(XKR8),LOC100513967(SHROOM4),LOC100514126(USP6NL),LOC100514180(PAN3),LOC100514243(PRDM8),LOC1005142…
GO:0008150	Biological Process	GO:0048518	positive regulation of biological process	37	LOC100513746(Noct),LOC100513805(AP1AR),LOC100513819(SRCIN1),LOC100513827(WWC1),LOC100513842(GRK2),LOC100513862(MEGF8),LOC100513927(ndrg4),LOC100514004(CARD14),LOC100514174(TIRAP),LOC100514260(XRCC2),LOC100514365(EPX),LOC100514466(THEMIS2),LOC100514493(ATP1B3),LOC100514504(NEDD4),LOC100514505(Nkap),LOC100514572(Phf2),LOC100514684(DYRK1A),LOC100514806(AHI1),LOC100514874(Rnf7),LOC100514879(ABI2),LOC…
GO:0008150	Biological Process	GO:0022610	biological adhesion	13	LOC100513757(CDHR4),LOC100513819(SRCIN1),LOC100514332(FREM1),LOC100514339(PCDHB2),LOC100514505(Nkap),LOC100514785(Lamc1),LOC100514820(PLEKHA7),LOC100514985(Lmln),LOC100515029(ADGRG1),LOC100515060(RAPH1),LOC100515158(VWC2),LOC100515322(CDH2),LOC100515333(IKZF1)
GO:0008150	Biological Process	GO:0048511	rhythmic process	3	LOC100513746(Noct),LOC100514684(DYRK1A),LOC100514873(BHLHE40)
GO:0008150	Biological Process	GO:0007610	behavior	6	LOC100513711(APBA1),LOC100514174(TIRAP),LOC100514806(AHI1),LOC100514879(ABI2),LOC100515235(CTNS),LOC100515364(CAMK4)
GO:0008150	Biological Process	GO:0009987	cellular process	199	LOC100513711(APBA1),LOC100513720(GUK1),LOC100513723(Jade2),LOC100513727(IFT140),LOC100513729(Mfsd14a),LOC100513746(Noct),LOC100513747(METAP1),LOC100513762(CDKN2AIP),LOC100513768(CEP41),LOC100513770(SLC16A10),LOC100513779(SLC22A9),LOC100513790(MEMO1),LOC100513802(TACC3),LOC100513805(AP1AR),LOC100513810(Gpatch2),LOC100513811(AKT3),LOC100513815(CDK12),LOC100513819(SRCIN1),LOC100513827(WWC1),LOC10051…
GO:0008150	Biological Process	GO:0044699	single-organism process	176	LOC100513711(APBA1),LOC100513720(GUK1),LOC100513723(Jade2),LOC100513727(IFT140),LOC100513729(Mfsd14a),LOC100513746(Noct),LOC100513747(METAP1),LOC100513762(CDKN2AIP),LOC100513768(CEP41),LOC100513770(SLC16A10),LOC100513779(SLC22A9),LOC100513790(MEMO1),LOC100513796(OTOGL),LOC100513802(TACC3),LOC100513805(AP1AR),LOC100513815(CDK12),LOC100513819(SRCIN1),LOC100513826(SLC19A3),LOC100513827(WWC1),LOC1005…
GO:0008150	Biological Process	GO:0051704	multi-organism process	14	LOC100513746(Noct),LOC100513842(GRK2),LOC100513853(ANTXR1),LOC100513924(SYCP1),LOC100513973(NUP160),LOC100514126(USP6NL),LOC100514174(TIRAP),LOC100514210(Taldo1),LOC100514440(ATRX),LOC100514504(NEDD4),LOC100514512(CELF1),LOC100514990(AGFG1),LOC100515097(SUPT4H1),LOC100515181(NRK)
GO:0008150	Biological Process	GO:0050896	response to stimulus	82	LOC100513723(Jade2),LOC100513746(Noct),LOC100513747(METAP1),LOC100513762(CDKN2AIP),LOC100513802(TACC3),LOC100513815(CDK12),LOC100513827(WWC1),LOC100513842(GRK2),LOC100513862(MEGF8),LOC100513906(INIP),LOC100513907(OR5F1),LOC100513927(ndrg4),LOC100513973(NUP160),LOC100514004(CARD14),LOC100514020(RGS17),LOC100514038(Tsc22d4),LOC100514075(GRB14),LOC100514087(OR13H1),LOC100514119(OR52R1),LOC100514152(…
GO:0008150	Biological Process	GO:0000003	reproduction	7	LOC100513924(SYCP1),LOC100514440(ATRX),LOC100514512(CELF1),LOC100514990(AGFG1),LOC100515181(NRK),LOC100515279(ZNF148),LOC100515286(Rps6ka2)
GO:0008150	Biological Process	GO:0022414	reproductive process	7	LOC100513924(SYCP1),LOC100514440(ATRX),LOC100514512(CELF1),LOC100514990(AGFG1),LOC100515181(NRK),LOC100515279(ZNF148),LOC100515286(Rps6ka2)
GO:0008150	Biological Process	GO:0002376	immune system process	12	LOC100513802(TACC3),LOC100514174(TIRAP),LOC100514365(EPX),LOC100514466(THEMIS2),LOC100514504(NEDD4),LOC100514505(Nkap),LOC100514698(GFI1B),LOC100514966(KCNAB2),LOC100514999(PIR),LOC100515039(NSD2),LOC100515333(IKZF1),LOC100515364(CAMK4)
GO:0008150	Biological Process	GO:0023052	signaling	61	LOC100513711(APBA1),LOC100513723(Jade2),LOC100513762(CDKN2AIP),LOC100513815(CDK12),LOC100513827(WWC1),LOC100513842(GRK2),LOC100513862(MEGF8),LOC100513907(OR5F1),LOC100513927(ndrg4),LOC100513973(NUP160),LOC100514004(CARD14),LOC100514020(RGS17),LOC100514075(GRB14),LOC100514087(OR13H1),LOC100514119(OR52R1),LOC100514174(TIRAP),LOC100514255(ARL4C),LOC100514278(PJA2),LOC100514334(Syvn1),LOC100514339(PC…
GO:0008150	Biological Process	GO:0032501	multicellular organismal process	71	LOC100513727(IFT140),LOC100513746(Noct),LOC100513747(METAP1),LOC100513796(OTOGL),LOC100513802(TACC3),LOC100513819(SRCIN1),LOC100513842(GRK2),LOC100513862(MEGF8),LOC100513907(OR5F1),LOC100513924(SYCP1),LOC100513927(ndrg4),LOC100513967(SHROOM4),LOC100514087(OR13H1),LOC100514119(OR52R1),LOC100514152(PAX6),LOC100514174(TIRAP),LOC100514182(Dcaf7),LOC100514243(PRDM8),LOC100514260(XRCC2),LOC100514274(Us…
GO:0008150	Biological Process	GO:0048519	negative regulation of biological process	25	LOC100513802(TACC3),LOC100513805(AP1AR),LOC100513819(SRCIN1),LOC100513827(WWC1),LOC100513842(GRK2),LOC100513927(ndrg4),LOC100514020(RGS17),LOC100514260(XRCC2),LOC100514365(EPX),LOC100514440(ATRX),LOC100514504(NEDD4),LOC100514572(Phf2),LOC100514591(PAQR3),LOC100514648(WFDC1),LOC100514839(LRP1),LOC100514967(DHRS3),LOC100514995(COMMD7),LOC100515097(SUPT4H1),LOC100515203(PTBP2),LOC100515207(SPINT2),L…
GO:0008150	Biological Process	GO:0050789	regulation of biological process	123	LOC100513723(Jade2),LOC100513727(IFT140),LOC100513746(Noct),LOC100513762(CDKN2AIP),LOC100513797(TLE7),LOC100513802(TACC3),LOC100513805(AP1AR),LOC100513810(Gpatch2),LOC100513811(AKT3),LOC100513815(CDK12),LOC100513819(SRCIN1),LOC100513827(WWC1),LOC100513842(GRK2),LOC100513853(ANTXR1),LOC100513862(MEGF8),LOC100513907(OR5F1),LOC100513927(ndrg4),LOC100513970(RALGDS),LOC100513973(NUP160),LOC100514004(C…
GO:0008150	Biological Process	GO:0044848	biological phase	1	LOC100513973(NUP160)
GO:0008150	Biological Process	GO:0065007	biological regulation	127	LOC100513723(Jade2),LOC100513727(IFT140),LOC100513746(Noct),LOC100513747(METAP1),LOC100513762(CDKN2AIP),LOC100513797(TLE7),LOC100513802(TACC3),LOC100513805(AP1AR),LOC100513810(Gpatch2),LOC100513811(AKT3),LOC100513815(CDK12),LOC100513819(SRCIN1),LOC100513827(WWC1),LOC100513842(GRK2),LOC100513853(ANTXR1),LOC100513862(MEGF8),LOC100513907(OR5F1),LOC100513927(ndrg4),LOC100513931(XKR8),LOC100513970(RAL…
GO:0003674	Molecular Function	GO:0005488	binding	165	LOC100513720(GUK1),LOC100513723(Jade2),LOC100513746(Noct),LOC100513747(METAP1),LOC100513762(CDKN2AIP),LOC100513790(MEMO1),LOC100513795(GSG1),LOC100513802(TACC3),LOC100513804(RBM46),LOC100513805(AP1AR),LOC100513811(AKT3),LOC100513815(CDK12),LOC100513819(SRCIN1),LOC100513827(WWC1),LOC100513829(SNPH),LOC100513842(GRK2),LOC100513853(ANTXR1),LOC100513862(MEGF8),LOC100513899(Zdhhc15),LOC100513927(ndrg4…
GO:0003674	Molecular Function	GO:0003824	catalytic activity	80	LOC100513720(GUK1),LOC100513746(Noct),LOC100513747(METAP1),LOC100513796(OTOGL),LOC100513811(AKT3),LOC100513815(CDK12),LOC100513823(PRSS55),LOC100513842(GRK2),LOC100513860(KANSL2),LOC100513895(NDUFB2),LOC100513899(Zdhhc15),LOC100513961(CPA5),LOC100513962(AASS),LOC100513992(GALNT16),LOC100514021(ZNRF2),LOC100514057(HPDL),LOC100514070(MYO19),LOC100514104(Zdhhc7),LOC100514109(SMPDL3B),LOC100514116(AL…
GO:0003674	Molecular Function	GO:0098772	molecular function regulator	12	LOC100514291(SIPA1L3),LOC100514368(ARHGAP23),LOC100514493(ATP1B3),LOC100514504(NEDD4),LOC100514580(ARHGAP35),LOC100514594(SCN2B),LOC100514648(WFDC1),LOC100514966(KCNAB2),LOC100514997(DENND2A),LOC100515117(OPHN1),LOC100515210(CDKN2C),LOC100515363(RASGRF2)
GO:0003674	Molecular Function	GO:0005215	transporter activity	14	LOC100513779(SLC22A9),LOC100513973(NUP160),LOC100514149(SLC22A20P),LOC100514381(PLEKHA8),LOC100514408(Ap2s1),LOC100514493(ATP1B3),LOC100514594(SCN2B),LOC100514712(ZDHHC17),LOC100514770(ATP2C2),LOC100514926(SLC36A1),LOC100514966(KCNAB2),LOC100515235(CTNS),LOC100515280(GLRA3),LOC100515296(SLC22A18)
GO:0003674	Molecular Function	GO:0000988	transcription factor activity, protein binding	6	LOC100513827(WWC1),LOC100514228(DCAF6),LOC100514243(PRDM8),LOC100514526(KCTD1),LOC100514873(BHLHE40),LOC100515341(PHF12)
GO:0003674	Molecular Function	GO:0016209	antioxidant activity	1	LOC100514365(EPX)
GO:0003674	Molecular Function	GO:0001071	nucleic acid binding transcription factor activity	7	LOC100514152(PAX6),LOC100514455(MTA3),LOC100514616(ZNF770),LOC100514873(BHLHE40),LOC100515097(SUPT4H1),LOC100515279(ZNF148),LOC100515333(IKZF1)
GO:0003674	Molecular Function	GO:0005198	structural molecule activity	4	LOC100514286(GRIP1),LOC100514315(KRT36),LOC100514395(MRPL55),LOC100515336(COL4A1)
GO:0003674	Molecular Function	GO:0060089	molecular transducer activity	17	LOC100513853(ANTXR1),LOC100513862(MEGF8),LOC100513907(OR5F1),LOC100514087(OR13H1),LOC100514119(OR52R1),LOC100514419(TMPRSS4),LOC100514488(OR3A2),LOC100514527(PDE8A),LOC100514670(OR51F2),LOC100514712(ZDHHC17),LOC100514935(ATP6AP2),LOC100514949(F2RL3),LOC100515029(ADGRG1),LOC100515280(GLRA3),LOC100515319(GPR153),LOC100515346(ACKR3),LOC100515366(GFRA3)
GO:0003674	Molecular Function	GO:0004871	signal transducer activity	10	LOC100513853(ANTXR1),LOC100513907(OR5F1),LOC100514087(OR13H1),LOC100514119(OR52R1),LOC100514670(OR51F2),LOC100514949(F2RL3),LOC100515029(ADGRG1),LOC100515319(GPR153),LOC100515346(ACKR3),LOC100515366(GFRA3)
GO:0005575	Cellular Component	GO:0005623	cell	187	LOC100513720(GUK1),LOC100513723(Jade2),LOC100513727(IFT140),LOC100513746(Noct),LOC100513747(METAP1),LOC100513762(CDKN2AIP),LOC100513768(CEP41),LOC100513790(MEMO1),LOC100513795(GSG1),LOC100513802(TACC3),LOC100513805(AP1AR),LOC100513811(AKT3),LOC100513815(CDK12),LOC100513819(SRCIN1),LOC100513823(PRSS55),LOC100513827(WWC1),LOC100513829(SNPH),LOC100513839(Wdr34),LOC100513842(GRK2),LOC100513853(ANTXR1…
GO:0005575	Cellular Component	GO:0044464	cell part	187	LOC100513720(GUK1),LOC100513723(Jade2),LOC100513727(IFT140),LOC100513746(Noct),LOC100513747(METAP1),LOC100513762(CDKN2AIP),LOC100513768(CEP41),LOC100513790(MEMO1),LOC100513795(GSG1),LOC100513802(TACC3),LOC100513805(AP1AR),LOC100513811(AKT3),LOC100513815(CDK12),LOC100513819(SRCIN1),LOC100513823(PRSS55),LOC100513827(WWC1),LOC100513829(SNPH),LOC100513839(Wdr34),LOC100513842(GRK2),LOC100513853(ANTXR1…
GO:0005575	Cellular Component	GO:0043226	organelle	168	LOC100513723(Jade2),LOC100513727(IFT140),LOC100513746(Noct),LOC100513747(METAP1),LOC100513762(CDKN2AIP),LOC100513768(CEP41),LOC100513790(MEMO1),LOC100513795(GSG1),LOC100513802(TACC3),LOC100513805(AP1AR),LOC100513811(AKT3),LOC100513815(CDK12),LOC100513819(SRCIN1),LOC100513827(WWC1),LOC100513829(SNPH),LOC100513839(Wdr34),LOC100513842(GRK2),LOC100513853(ANTXR1),LOC100513860(KANSL2),LOC100513862(MEGF…
GO:0005575	Cellular Component	GO:0044420	extracellular matrix component	6	LOC100514300(LTBP2),LOC100514332(FREM1),LOC100514785(Lamc1),LOC100514970(FRAS1),LOC100515158(VWC2),LOC100515336(COL4A1)
GO:0005575	Cellular Component	GO:0030054	cell junction	10	LOC100514228(DCAF6),LOC100514491(FLNB),LOC100514801(TNS1),LOC100514806(AHI1),LOC100514820(PLEKHA7),LOC100514839(LRP1),LOC100514879(ABI2),LOC100514985(Lmln),LOC100515079(IQGAP3),LOC100515322(CDH2)
GO:0005575	Cellular Component	GO:0009295	nucleoid	1	LOC100514317(LRRC59)
GO:0005575	Cellular Component	GO:0099512	supramolecular fiber	2	LOC100513829(SNPH),LOC100515166(KRT13)
GO:0005575	Cellular Component	GO:0044456	synapse part	4	LOC100513819(SRCIN1),LOC100514021(ZNRF2),LOC100514966(KCNAB2),LOC100515280(GLRA3)
GO:0005575	Cellular Component	GO:0031012	extracellular matrix	6	LOC100514300(LTBP2),LOC100514332(FREM1),LOC100514785(Lamc1),LOC100514970(FRAS1),LOC100515158(VWC2),LOC100515336(COL4A1)
GO:0005575	Cellular Component	GO:0044422	organelle part	68	LOC100513762(CDKN2AIP),LOC100513768(CEP41),LOC100513802(TACC3),LOC100513811(AKT3),LOC100513815(CDK12),LOC100513829(SNPH),LOC100513839(Wdr34),LOC100513853(ANTXR1),LOC100513895(NDUFB2),LOC100513906(INIP),LOC100513924(SYCP1),LOC100513927(ndrg4),LOC100513967(SHROOM4),LOC100513981(SYT17),LOC100514021(ZNRF2),LOC100514030(SLC25A22),LOC100514153(HNRNPM),LOC100514160(XYLT1),LOC100514174(TIRAP),LOC10051418…
GO:0005575	Cellular Component	GO:0005576	extracellular region	9	LOC100514109(SMPDL3B),LOC100514174(TIRAP),LOC100514291(SIPA1L3),LOC100514300(LTBP2),LOC100514785(Lamc1),LOC100514970(FRAS1),LOC100515158(VWC2),LOC100515259(XDH),LOC100515267(PDGFC)
GO:0005575	Cellular Component	GO:0044421	extracellular region part	9	LOC100514109(SMPDL3B),LOC100514174(TIRAP),LOC100514291(SIPA1L3),LOC100514300(LTBP2),LOC100514785(Lamc1),LOC100514970(FRAS1),LOC100515158(VWC2),LOC100515259(XDH),LOC100515267(PDGFC)
GO:0005575	Cellular Component	GO:0045202	synapse	4	LOC100513819(SRCIN1),LOC100514021(ZNRF2),LOC100514966(KCNAB2),LOC100515280(GLRA3)
GO:0005575	Cellular Component	GO:0031974	membrane-enclosed lumen	20	LOC100513762(CDKN2AIP),LOC100513811(AKT3),LOC100513815(CDK12),LOC100513906(INIP),LOC100513924(SYCP1),LOC100514153(HNRNPM),LOC100514174(TIRAP),LOC100514182(Dcaf7),LOC100514228(DCAF6),LOC100514560(NELFB),LOC100514684(DYRK1A),LOC100514773(ACOT7),LOC100514819(PATL1),LOC100514829(Cluap1),LOC100514874(Rnf7),LOC100515003(SMC5),LOC100515007(OSBP),LOC100515013(PHAX),LOC100515097(SUPT4H1),LOC100515341(PHF1…
GO:0005575	Cellular Component	GO:0016020	membrane	101	LOC100513729(Mfsd14a),LOC100513757(CDHR4),LOC100513779(SLC22A9),LOC100513795(GSG1),LOC100513811(AKT3),LOC100513819(SRCIN1),LOC100513823(PRSS55),LOC100513827(WWC1),LOC100513842(GRK2),LOC100513853(ANTXR1),LOC100513862(MEGF8),LOC100513868(Btnl1),LOC100513895(NDUFB2),LOC100513899(Zdhhc15),LOC100513907(OR5F1),LOC100513927(ndrg4),LOC100513931(XKR8),LOC100513967(SHROOM4),LOC100513973(NUP160),LOC10051399…
GO:0005575	Cellular Component	GO:0044425	membrane part	75	LOC100513729(Mfsd14a),LOC100513757(CDHR4),LOC100513779(SLC22A9),LOC100513795(GSG1),LOC100513819(SRCIN1),LOC100513827(WWC1),LOC100513842(GRK2),LOC100513853(ANTXR1),LOC100513862(MEGF8),LOC100513895(NDUFB2),LOC100513899(Zdhhc15),LOC100513907(OR5F1),LOC100513931(XKR8),LOC100513973(NUP160),LOC100513992(GALNT16),LOC100514021(ZNRF2),LOC100514030(SLC25A22),LOC100514037(EPS15L1),LOC100514087(OR13H1),LOC10…
GO:0005575	Cellular Component	GO:0032991	macromolecular complex	50	LOC100513746(Noct),LOC100513747(METAP1),LOC100513815(CDK12),LOC100513827(WWC1),LOC100513860(KANSL2),LOC100513906(INIP),LOC100513967(SHROOM4),LOC100513973(NUP160),LOC100514021(ZNRF2),LOC100514037(EPS15L1),LOC100514153(HNRNPM),LOC100514159(SRCAP),LOC100514180(PAN3),LOC100514182(Dcaf7),LOC100514228(DCAF6),LOC100514260(XRCC2),LOC100514315(KRT36),LOC100514321(Slmap),LOC100514361(PDSS1),LOC100514395(MR…
