# Supplementary material for: Gender-Specific DNA Methylation Profiles Associated with Adult Weight in Hezuo Pigs
Source: Int J Mol Sci. 2024 Oct 25;25(21):11488. doi: 10.3390/ijms252111488 (PMC11547036; doi:10.3390/ijms252111488)
Supplement: Supplementary file 1 [file ijms-25-11488-s001.zip › Table S6.xlsx]

## Sheet: M8M-VS-M8F.path
KEGG_A_class	KEGG_B_class	Pathway	M8M-VS-M8F (3519)	All (8428)	Pvalue	Qvalue	Pathway ID	Genes	K_IDs
Organismal Systems	Development	Axon guidance	122	175	4.06613e-14	1.34589e-11	ko04360	LOC100037962(TRPC5);LOC100126852(Gsk3b);LOC100127483(Bmpr2);LOC100134969(NFATC2);LOC100135672(EFNB3);LOC100135673(EFNB2);LOC100144419(GNAI1);LOC100144421(GNAI3);LOC100144501(EFNA1);LOC100151886(DPYSL2);LOC100151957(PARD6B);LOC100152102(DCC);LOC100152257(NTNG1);LOC100152316(PAK5);LOC100152598(Sema4d);LOC100153200(SEMA3B);LOC100153477(SEMA6C);LOC100153801(NGEF);LOC100153981(PAK6);LOC100154343(Ablim…	K04968+K03083+K04671+K17332+K05463+K05463+K04630+K04630+K05462+K07528+K06093+K06765+K07522+K05736+K06521+K06840+K06842+K07525+K05735+K07520+K05704+K07521+K05107+K06521+K04967+K05766+K04348+K05105+K07365+K19862+K06724+K12077+K00408+K05104+K05106+K05114+K07529+K06842+K02649+K04237+K05462+K16359+K06850+K05462+K06226+K07520+K04515+K00444+K06845+K07829+K05113+K06753+K06754+K07524+K00922+K05109+K07526+…
Cellular Processes	Cellular community - eukaryotes	Focal adhesion	135	200	9.52789e-14	1.57687e-11	ko04510	LOC100037276(ITGB6);LOC100037284(ITGB8);LOC100037300(XIAP);LOC100049703(BCL2);LOC100101551(COL6A3);LOC100101552(Col6a2);LOC100125375(CAV2);LOC100126852(Gsk3b);LOC100127478(AKT2);LOC100134977(ITGB5);LOC100151826(VAV3);LOC100151931(VAV2);LOC100152316(PAK5);LOC100152555(Rap1b);LOC100153199(Rap1a);LOC100153454(COL4A2);LOC100153940(THBS2);LOC100153981(PAK6);LOC100154420(LAMA2);LOC100154503(Src);LOC100…	K06589+K06591+K04725+K02161+K06238+K06238+K12958+K03083+K04456+K06588+K05730+K05730+K05736+K07836+K04353+K06237+K04659+K05735+K05637+K05704+K08131+K05449+K01110+K06271+K04349+K00907+K06247+K06485+K04364+K06276+K05740+K06240+K06277+K02649+K06480+K06584+K04659+K05699+K04456+K04437+K05732+K05635+K05450+K06237+K06238+K05083+K06238+K06482+K06238+K05699+K00922+K05097+K06275+K04437+K12756+K04359+K05730+…
Environmental Information Processing	Signal transduction	cGMP - PKG signaling pathway	116	169	9.41327e-13	1.0386e-10	ko04022	LOC100034246(PIK3R6);LOC100037273(MEF2A);LOC100127478(AKT2);LOC100134969(NFATC2);LOC100142689(CREB3);LOC100144419(GNAI1);LOC100144421(GNAI3);LOC100144471(ADRA1A);LOC100152067(ADCY4);LOC100152101(Slc8a3);LOC100152631(Kcnj8);LOC100152679(Plcb1);LOC100153508(NPR1);LOC100155015(ITPR3);LOC100155958(Srf);LOC100155970(ADCY5);LOC100156714(MEF2D);LOC100157526(MYLK4);LOC100157711(ATP1A4);LOC100158082(PPP3C…	K21290+K09260+K04456+K17332+K09048+K04630+K04630+K04135+K08044+K05849+K05001+K05858+K12323+K04960+K04378+K08045+K09262+K00907+K01539+K04348+K05863+K04937+K01539+K03121+K04851+K16172+K12324+K19477+K03121+K04456+K08043+K01540+K04853+K09047+K17445+K13296+K05858+K09048+K05853+K05863+K04959+K08042+K04850+K04136+K04166+K05850+K09048+K02158+K12318+K01540+K04639+K09048+K00907+K18050+K05858+K04346+K04369+…
Environmental Information Processing	Signal transduction	Calcium signaling pathway	125	193	6.1131e-11	5.05859e-09	ko04020	LOC100048958(GNA14);LOC100049657(Gnas);LOC100144471(ADRA1A);LOC100144478(CHRM3);LOC100152067(ADCY4);LOC100152101(Slc8a3);LOC100152679(Plcb1);LOC100152819(PDE1A);LOC100153794(MCU);LOC100154640(CACNA1I);LOC100154782(Htr5b);LOC100155015(ITPR3);LOC100157507(PTK2B);LOC100157526(MYLK4);LOC100157723(P2RX4);LOC100157745(PLCE1);LOC100158082(PPP3CC);LOC100158185(SLC25A5);LOC100171399(STIM1);LOC100310801(PH…	K04636+K04632+K04135+K04131+K08044+K05849+K05858+K13755+K20858+K04856+K04161+K04960+K05871+K00907+K05218+K05860+K04348+K05863+K16059+K00871+K04809+K04851+K01242+K04852+K04854+K08043+K04853+K05221+K05869+K04515+K05858+K05083+K05853+K05863+K04959+K04169+K08042+K04637+K05859+K04850+K07190+K04136+K04166+K05850+K13240+K05857+K16057+K13755+K05212+K19662+K04279+K04149+K00907+K04157+K05084+K07190+K05858+…
Organismal Systems	Digestive system	Gastric acid secretion	57	75	1.48648e-09	9.84048e-08	ko04971	LOC100049657(Gnas);LOC100144419(GNAI1);LOC100144421(GNAI3);LOC100144478(CHRM3);LOC100152067(ADCY4);LOC100152071(KCNJ15);LOC100152679(Plcb1);LOC100152815(EZR);LOC100155015(ITPR3);LOC100155276(Kcnk10);LOC100155970(ADCY5);LOC100157526(MYLK4);LOC100157711(ATP1A4);LOC100329126(ATP1A3);LOC100514402(ADCY3);LOC100514493(ATP1B3);LOC100516166(CAMK2B);LOC100516581(PLCB4);LOC100517279(ITPR2);LOC100517503(ADC…	K04632+K04630+K04630+K04131+K08044+K05008+K05858+K08007+K04960+K04920+K08045+K00907+K01539+K01539+K08043+K01540+K04515+K05858+K04959+K08042+K04995+K05009+K01540+K19662+K00907+K05858+K08047+K08048+K04345+K02183+K08041+K08049+K04195+K04150+K04515+K13962+K04913+K05003+K00907+K13961+K01539+K00907+K01540+K04896+K02677+K13855+K01540+K04996+K04926+K04958+K05742+K01539+K01542+K04515+K05031+K04218+K04634
Environmental Information Processing	Signal transduction	Phospholipase D signaling pathway	96	146	3.19536e-09	1.46267e-07	ko04072	LOC100034246(PIK3R6);LOC100038015(LPAR2);LOC100038017(Lpar4);LOC100049657(Gnas);LOC100124654(CXCR2);LOC100125540(SYK);LOC100127359(MTOR);LOC100127478(AKT2);LOC100152067(ADCY4);LOC100152616(GRM4);LOC100152679(Plcb1);LOC100152927(PLA2G4B);LOC100153921(DNM1);LOC100154726(TSC1);LOC100155970(ADCY5);LOC100155983(DGKK);LOC100156632(AGPAT4);LOC100157507(PTK2B);LOC100157742(DGKH);LOC100170768(AGPAT2);LOC1…	K21290+K04291+K04275+K04632+K05050+K05855+K07203+K04456+K08044+K04607+K05858+K16342+K01528+K07206+K08045+K00901+K13523+K05871+K00901+K13509+K04364+K13523+K18441+K00901+K09593+K04351+K02649+K01080+K04289+K08091+K04456+K08732+K08043+K05450+K18441+K07208+K07829+K05858+K08042+K00922+K05859+K01115+K00901+K04359+K04166+K03099+K04605+K16342+K00901+K00889+K04639+K04608+K05858+K04346+K04369+K00901+K07293+…
Organismal Systems	Nervous system	Cholinergic synapse	78	113	3.46488e-09	1.46267e-07	ko04725	LOC100034246(PIK3R6);LOC100049703(BCL2);LOC100127478(AKT2);LOC100142689(CREB3);LOC100144419(GNAI1);LOC100144421(GNAI3);LOC100144478(CHRM3);LOC100144486(FOS);LOC100152067(ADCY4);LOC100152679(Plcb1);LOC100154391(KCNQ5);LOC100155015(ITPR3);LOC100155970(ADCY5);LOC100157152(KCNQ3);LOC100157223(CHRNB4);LOC100270820(GNG12);LOC100415931(CHRNA7);LOC100511102(Cacna1d);LOC100511870(GNG13);LOC100511937(PIK3R…	K21290+K02161+K04456+K09048+K04630+K04630+K04131+K04379+K08044+K05858+K04930+K04960+K08045+K04928+K04815+K04347+K04809+K04851+K04547+K02649+K14387+K04456+K08043+K04853+K05869+K09047+K05000+K04515+K04132+K04813+K05858+K09048+K04534+K04959+K08042+K00922+K04850+K04548+K09048+K19662+K09048+K04998+K04538+K05858+K04344+K04929+K08047+K04543+K04808+K04857+K00922+K08048+K04345+K02649+K08041+K08049+K04515+…
Human Diseases	Cardiovascular diseases	Arrhythmogenic right ventricular cardiomyopathy (ARVC)	57	76	3.53515e-09	1.46267e-07	ko05412	LOC100037276(ITGB6);LOC100037284(ITGB8);LOC100134977(ITGB5);LOC100135674(SGCB);LOC100152101(Slc8a3);LOC100153922(TCF7L2);LOC100153974(CTNNA3);LOC100153986(CACNA2D3);LOC100154420(LAMA2);LOC100156744(DSP);LOC100157406(ACTN2);LOC100158200(ITGA6);LOC100170126(Lef1);LOC100240724(SGCD);LOC100511102(Cacna1d);LOC100512142(ITGA1);LOC100512654(CACNG2);LOC100512676(ITGA8);LOC100512951(Tcf7);LOC100514316(CAC…	K06589+K06591+K06588+K12566+K05849+K04491+K05691+K04860+K05637+K10381+K21073+K06485+K04492+K12563+K04851+K06480+K04867+K06584+K02620+K04862+K04853+K06736+K05853+K06482+K04859+K07372+K04850+K04872+K06587+K06483+K06525+K04868+K05691+K04869+K04863+K05691+K06265+K05849+K04857+K07601+K12564+K05637+K07597+K06585+K12569+K04865+K05853+K04962+K05853+K05719+K06493+K04858+K06481+K10056+K02105+K10366+K04866
Organismal Systems	Endocrine system	Aldosterone synthesis and secretion	67	95	1.12442e-08	4.13535e-07	ko04925	LOC100049657(Gnas);LOC100142689(CREB3);LOC100152067(ADCY4);LOC100152456(KCNK9);LOC100152679(Plcb1);LOC100153508(NPR1);LOC100154640(CACNA1I);LOC100155015(ITPR3);LOC100155970(ADCY5);LOC100157711(ATP1A4);LOC100329126(ATP1A3);LOC100511102(Cacna1d);LOC100511150(CAMK1D);LOC100512553(CAMK1G);LOC100513431(CACNA1G);LOC100514402(ADCY3);LOC100514493(ATP1B3);LOC100514745(CACNA1F);LOC100515364(CAMK4);LOC10051…	K04632+K09048+K08044+K04919+K05858+K12323+K04856+K04960+K08045+K01539+K01539+K04851+K08794+K08794+K04854+K08043+K01540+K04853+K05869+K09047+K04515+K05858+K09048+K04959+K08042+K04850+K04166+K05850+K09048+K13806+K01540+K19662+K09048+K18050+K05858+K08047+K04857+K08048+K05850+K04345+K02183+K08041+K05850+K08049+K04515+K05228+K13806+K05870+K18283+K04914+K06070+K04855+K16931+K12473+K01539+K01540+K13885+…
Organismal Systems	Immune system	Platelet activation	81	122	2.82097e-08	9.33741e-07	ko04611	LOC100034246(PIK3R6);LOC100049657(Gnas);LOC100125540(SYK);LOC100127478(AKT2);LOC100144419(GNAI1);LOC100144421(GNAI3);LOC100152001(Col3a1);LOC100152067(ADCY4);LOC100152555(Rap1b);LOC100152679(Plcb1);LOC100152890(LYN);LOC100152927(PLA2G4B);LOC100153199(Rap1a);LOC100154503(Src);LOC100155015(ITPR3);LOC100155970(ADCY5);LOC100156660(TLN2);LOC100157526(MYLK4);LOC100171399(STIM1);LOC100511843(LCP2);LOC10…	K21290+K04632+K05855+K04456+K04630+K04630+K19720+K08044+K07836+K05858+K05854+K16342+K04353+K05704+K04960+K08045+K06271+K00907+K16059+K07361+K02649+K19477+K04456+K17704+K08043+K05732+K04236+K05858+K04959+K08042+K06264+K12330+K00922+K05859+K16342+K12318+K04350+K04639+K07532+K00907+K05858+K17084+K18952+K08047+K04263+K00922+K08048+K04345+K02649+K08041+K12319+K08049+K03903+K07370+K06236+K04264+K00907+…
Environmental Information Processing	Signal transduction	cAMP signaling pathway	125	208	5.33833e-08	1.54058e-06	ko04024	LOC100037941(PDE4B);LOC100037967(PDE4D);LOC100049657(Gnas);LOC100113422(ACOX1);LOC100126285(FFAR2);LOC100127478(AKT2);LOC100142689(CREB3);LOC100144419(GNAI1);LOC100144421(GNAI3);LOC100144486(FOS);LOC100151826(VAV3);LOC100151931(VAV2);LOC100152067(ADCY4);LOC100152536(ABCC4);LOC100152555(Rap1b);LOC100153054(GRIN3A);LOC100153199(Rap1a);LOC100153508(NPR1);LOC100154059(Glp1r);LOC100155970(ADCY5);LOC10…	K13293+K13293+K04632+K00232+K04328+K04456+K09048+K04630+K04630+K04379+K05730+K05730+K08044+K05673+K07836+K05213+K04353+K12323+K04581+K08045+K11265+K01539+K05860+K01539+K04590+K04851+K04615+K12490+K04351+K04587+K02649+K04456+K08043+K01540+K05702+K04853+K05869+K09047+K13296+K04515+K07829+K09048+K06230+K05853+K08042+K00922+K04850+K01115+K05730+K05199+K05850+K09048+K02158+K04440+K05212+K01540+K09048+…
Cellular Processes	Cell motility	Regulation of actin cytoskeleton	132	222	5.58519e-08	1.54058e-06	ko04810	LOC100037276(ITGB6);LOC100037284(ITGB8);LOC100038015(LPAR2);LOC100038017(Lpar4);LOC100134977(ITGB5);LOC100144478(CHRM3);LOC100151826(VAV3);LOC100151931(VAV2);LOC100152116(Fgf6);LOC100152223(Fgf16);LOC100152316(PAK5);LOC100152815(EZR);LOC100153175(ARPC2);LOC100153248(FGFR1);LOC100153981(PAK6);LOC100154462(ARPC5L);LOC100154503(Src);LOC100155257(DIAPH2);LOC100155702(INSRR);LOC100157526(MYLK4);LOC100…	K06589+K06591+K04291+K04275+K06588+K04131+K05730+K05730+K04358+K04358+K05736+K08007+K05758+K04362+K05735+K05754+K05704+K05741+K05086+K00907+K16848+K05766+K06485+K05757+K05754+K04347+K22429+K05740+K02649+K06480+K04289+K06584+K05748+K05627+K05699+K05732+K05751+K05767+K05450+K04132+K13710+K07829+K06482+K05699+K02085+K12330+K05720+K00922+K22603+K12756+K04359+K05730+K06524+K03099+K06587+K00920+K05767+…
Organismal Systems	Endocrine system	Cortisol synthesis and secretion	48	64	6.18894e-08	1.5758e-06	ko04927	LOC100049657(Gnas);LOC100142689(CREB3);LOC100152067(ADCY4);LOC100152679(Plcb1);LOC100154209(NCEH1);LOC100154639(PBX1);LOC100154640(CACNA1I);LOC100155015(ITPR3);LOC100155970(ADCY5);LOC100511102(Cacna1d);LOC100513431(CACNA1G);LOC100514402(ADCY3);LOC100514527(PDE8A);LOC100514745(CACNA1F);LOC100515635(CREB5);LOC100516581(PLCB4);LOC100516663(CREB3L1);LOC100517279(ITPR2);LOC100517503(ADCY2);LOC10051873…	K04632+K09048+K08044+K05858+K14349+K09355+K04856+K04960+K08045+K04851+K04854+K08043+K18437+K04853+K09047+K05858+K09048+K04959+K08042+K04850+K04166+K09048+K18437+K09048+K05858+K08047+K04857+K08048+K04345+K08041+K08049+K05228+K04913+K05870+K04914+K22398+K04855+K04684+K16931+K12473+K13885+K08560+K04958+K08562+K00512+K00070+K04634+K04635
Environmental Information Processing	Signal transduction	PI3K-Akt signaling pathway	196	353	7.15447e-08	1.69152e-06	ko04151	LOC100034246(PIK3R6);LOC100037276(ITGB6);LOC100037284(ITGB8);LOC100038015(LPAR2);LOC100038017(Lpar4);LOC100049662(BRCA1);LOC100049703(BCL2);LOC100101471(IKBKB);LOC100101551(COL6A3);LOC100101552(Col6a2);LOC100101924(EIF4E2);LOC100125540(SYK);LOC100126852(Gsk3b);LOC100127158(RPS6KB1);LOC100127355(IKBKG);LOC100127359(MTOR);LOC100127478(AKT2);LOC100134959(G6PC);LOC100134967(PPP2R5D);LOC100134977(ITGB…	K21290+K06589+K06591+K04291+K04275+K10605+K02161+K07209+K06238+K06238+K03259+K05855+K03083+K04688+K07210+K07203+K04456+K01084+K11584+K06588+K09048+K04356+K05462+K01596+K05418+K04358+K04358+K16197+K04362+K06237+K04659+K05637+K16340+K07206+K06071+K12230+K08131+K16198+K05449+K01110+K10167+K06247+K06485+K04364+K06276+K04347+K05072+K22429+K06240+K04547+K02649+K05462+K06480+K04289+K06584+K07204+K16172+…
Organismal Systems	Endocrine system	Oxytocin signaling pathway	94	149	9.85534e-08	2.17475e-06	ko04921	LOC100034246(PIK3R6);LOC100049657(Gnas);LOC100134969(NFATC2);LOC100144419(GNAI1);LOC100144421(GNAI3);LOC100144486(FOS);LOC100152067(ADCY4);LOC100152272(OXT);LOC100152679(Plcb1);LOC100152927(PLA2G4B);LOC100153508(NPR1);LOC100153986(CACNA2D3);LOC100154503(Src);LOC100155015(ITPR3);LOC100155970(ADCY5);LOC100157526(MYLK4);LOC100158082(PPP3CC);LOC100511102(Cacna1d);LOC100511150(CAMK1D);LOC100511702(Cd3…	K21290+K04632+K17332+K04630+K04630+K04379+K08044+K05243+K05858+K16342+K12323+K04860+K05704+K04960+K08045+K00907+K04348+K04851+K08794+K01242+K17901+K08794+K04867+K12324+K04862+K08043+K04853+K05869+K07200+K05000+K04515+K05858+K04534+K04959+K08042+K04859+K04850+K04872+K16342+K04375+K04868+K12318+K19662+K04998+K08292+K04869+K04863+K00907+K05858+K04369+K12329+K08047+K04977+K04857+K08048+K04345+K02183+…
Organismal Systems	Digestive system	Protein digestion and absorption	70	105	1.92969e-07	3.99205e-06	ko04974	LOC100037973(SLC7A9);LOC100101551(COL6A3);LOC100101552(Col6a2);LOC100144303(ACE2);LOC100144588(SLC3A1);LOC100144589(SLC3A2);LOC100152001(Col3a1);LOC100152101(Slc8a3);LOC100153454(COL4A2);LOC100154136(MEP1A);LOC100154866(KCNK5);LOC100155038(CPB2);LOC100155319(COL9A1);LOC100156689(COL12A1);LOC100157199(COL13A1);LOC100157711(ATP1A4);LOC100158059(COL14A1);LOC100302368(Try3);LOC100329126(ATP1A3);LOC10…	K13868+K06238+K06238+K09708+K14210+K06519+K19720+K05849+K06237+K01395+K04916+K01300+K08131+K08132+K16617+K01539+K08133+K01312+K01539+K08187+K01540+K14209+K06237+K01285+K06238+K06238+K06238+K16630+K19721+K01540+K13781+K16628+K16629+K06002+K06002+K08135+K06237+K06237+K06237+K05849+K06238+K06823+K14211+K06237+K06002+K06236+K19721+K19721+K06002+K01345+K06002+K01539+K06002+K01540+K04945+K19721+K01346+…
Organismal Systems	Environmental adaptation	Circadian entrainment	66	98	2.41372e-07	4.69966e-06	ko04713	LOC100049657(Gnas);LOC100144419(GNAI1);LOC100144421(GNAI3);LOC100144486(FOS);LOC100152067(ADCY4);LOC100152679(Plcb1);LOC100154609(PER2);LOC100154640(CACNA1I);LOC100155015(ITPR3);LOC100155970(ADCY5);LOC100157188(ADCY10);LOC100270820(GNG12);LOC100511102(Cacna1d);LOC100511793(Adcyap1r1);LOC100511870(GNG13);LOC100512796(PRKG2);LOC100513431(CACNA1G);LOC100514402(ADCY3);LOC100515928(KCNJ6);LOC100516166…	K04632+K04630+K04630+K04379+K08044+K05858+K02633+K04856+K04960+K08045+K11265+K04347+K04851+K04587+K04547+K19477+K04854+K08043+K05000+K04515+K05858+K04534+K08042+K04850+K04548+K05199+K13240+K05212+K12318+K19662+K04538+K05200+K05858+K16513+K21944+K08047+K04543+K05198+K08048+K04345+K05197+K02183+K04445+K08041+K12319+K08049+K04515+K05210+K04285+K05870+K05209+K07826+K04541+K04855+K04536+K04997+K04961+…
Organismal Systems	Nervous system	Glutamatergic synapse	74	113	2.60779e-07	4.79544e-06	ko04724	LOC100049657(Gnas);LOC100144419(GNAI1);LOC100144421(GNAI3);LOC100152067(ADCY4);LOC100152616(GRM4);LOC100152679(Plcb1);LOC100152927(PLA2G4B);LOC100153054(GRIN3A);LOC100154364(SLC38A1);LOC100155015(ITPR3);LOC100155970(ADCY5);LOC100156419(HOMER2);LOC100156449(GRK3);LOC100158082(PPP3CC);LOC100270820(GNG12);LOC100511102(Cacna1d);LOC100511641(GRIK3);LOC100511870(GNG13);LOC100513842(GRK2);LOC100514402(A…	K04632+K04630+K04630+K08044+K04607+K05858+K16342+K05213+K14990+K04960+K08045+K15010+K00910+K04348+K04347+K04851+K05203+K04547+K00910+K08043+K05614+K05202+K05858+K04534+K04959+K08042+K04850+K01115+K04548+K12302+K05199+K04605+K16342+K05212+K19662+K05204+K04608+K04538+K05200+K05858+K04344+K12302+K08047+K04608+K04543+K15009+K05198+K08048+K04345+K05197+K05201+K08041+K08049+K04603+K05210+K11828+K15008+…
Organismal Systems	Circulatory system	Adrenergic signaling in cardiomyocytes	91	146	3.52608e-07	5.94275e-06	ko04261	LOC100034246(PIK3R6);LOC100049657(Gnas);LOC100049703(BCL2);LOC100127478(AKT2);LOC100134967(PPP2R5D);LOC100142689(CREB3);LOC100144419(GNAI1);LOC100144421(GNAI3);LOC100144471(ADRA1A);LOC100152067(ADCY4);LOC100152101(Slc8a3);LOC100152567(Scn5a);LOC100152679(Plcb1);LOC100153986(CACNA2D3);LOC100155970(ADCY5);LOC100157711(ATP1A4);LOC100329126(ATP1A3);LOC100511102(Cacna1d);LOC100511786(RAPGEF4);LOC10051…	K21290+K04632+K02161+K04456+K11584+K09048+K04630+K04630+K04135+K08044+K05849+K04838+K05858+K04860+K08045+K01539+K01539+K04851+K04351+K04867+K04848+K04456+K04862+K08043+K01540+K04853+K09047+K04515+K11584+K05858+K09048+K05853+K08042+K04859+K04850+K04872+K04136+K04166+K05850+K09048+K04868+K01540+K09048+K04869+K04863+K05858+K11584+K11584+K08047+K04894+K05849+K04857+K08048+K05850+K04345+K02183+K04445+…
Environmental Information Processing	Signal transduction	Hippo signaling pathway	95	154	3.92653e-07	5.94275e-06	ko04390	LOC100048953(CDH1);LOC100113425(BMP4);LOC100126852(Gsk3b);LOC100127483(Bmpr2);LOC100151957(PARD6B);LOC100151964(BMP5);LOC100152085(TEAD4);LOC100152635(MPP5);LOC100153160(YWHAB);LOC100153445(WNT7A);LOC100153922(TCF7L2);LOC100153974(CTNNA3);LOC100155504(Ywhah);LOC100155536(Bmp6);LOC100156165(SAV1);LOC100157729(DLG1);LOC100157790(FRMD6);LOC100157842(BTRC);LOC100158213(AMOT);LOC100169652(BMPR1A);LOC1…	K05689+K04662+K03083+K04671+K06093+K04663+K09448+K06091+K16197+K00572+K04491+K05691+K16198+K16620+K16686+K12076+K16822+K03362+K16819+K04673+K04492+K09448+K00408+K02235+K08791+K04237+K02620+K00714+K16685+K16622+K21098+K00444+K12075+K09850+K06685+K10132+K02085+K00312+K16823+K02354+K16798+K16684+K19631+K01384+K06093+K16820+K03362+K08960+K02157+K05691+K06092+K04412+K05691+K09854+K18952+K16622+K06630+…
Environmental Information Processing	Signaling molecules and interaction	ECM-receptor interaction	59	86	3.94611e-07	5.94275e-06	ko04512	LOC100037276(ITGB6);LOC100037284(ITGB8);LOC100101551(COL6A3);LOC100101552(Col6a2);LOC100134977(ITGB5);LOC100153454(COL4A2);LOC100153940(THBS2);LOC100154420(LAMA2);LOC100155319(COL9A1);LOC100157784(Sv2b);LOC100157958(LAMC3);LOC100158200(ITGA6);LOC100511642(LAMA3);LOC100512142(ITGA1);LOC100512676(ITGA8);LOC100513005(THBS4);LOC100514785(Lamc1);LOC100515063(HMMR);LOC100515336(COL4A1);LOC100515967(COL…	K06589+K06591+K06238+K06238+K06588+K06237+K04659+K05637+K08131+K06258+K06247+K06485+K06240+K06480+K06584+K04659+K05635+K06267+K06237+K06238+K06238+K06482+K06238+K06258+K06255+K06264+K06257+K06587+K06252+K06483+K06525+K06256+K06265+K06237+K06254+K06237+K06237+K06238+K06245+K06246+K06824+K05637+K06585+K06249+K06244+K06237+K06236+K06252+K06240+K05636+K05719+K06493+K06250+K19719+K06252+K06481+K05717+…
Human Diseases	Cancers	Choline metabolism in cancer	65	97	3.94986e-07	5.94275e-06	ko05231	LOC100127158(RPS6KB1);LOC100127359(MTOR);LOC100127478(AKT2);LOC100142677(SLC22A3);LOC100144486(FOS);LOC100152140(SLC44A1);LOC100152321(GPCPD1);LOC100152491(LYPLA1);LOC100152643(Pcyt1b);LOC100152927(PLA2G4B);LOC100154726(TSC1);LOC100155782(WASF3);LOC100155983(DGKK);LOC100157742(DGKH);LOC100192436(GRB2);LOC100192445(PDPK1);LOC100312967(DGKE);LOC100511937(PIK3R3);LOC100512044(SLC5A7);LOC100512194(PC…	K04688+K07203+K04456+K08200+K04379+K06515+K18695+K06128+K00968+K16342+K07206+K06083+K00901+K00901+K04364+K06276+K00901+K02649+K14387+K00968+K01080+K05748+K04456+K15377+K08732+K05450+K07208+K00922+K01115+K00901+K04359+K03099+K08202+K16342+K00901+K00889+K04440+K19662+K00994+K14156+K15377+K05747+K04369+K00901+K07860+K00922+K00901+K00901+K02649+K00889+K15282+K00901+K04363+K04392+K07205+K05089+K00889+…
Organismal Systems	Endocrine system	Insulin secretion	58	85	6.57526e-07	9.46266e-06	ko04911	LOC100049657(Gnas);LOC100135676(FFAR1);LOC100142689(CREB3);LOC100144478(CHRM3);LOC100152067(ADCY4);LOC100152679(Plcb1);LOC100154059(Glp1r);LOC100155015(ITPR3);LOC100155970(ADCY5);LOC100157711(ATP1A4);LOC100271876(KCNMB1);LOC100329126(ATP1A3);LOC100511102(Cacna1d);LOC100511786(RAPGEF4);LOC100511793(Adcyap1r1);LOC100512594(STX1A);LOC100514142(GCK);LOC100514402(ADCY3);LOC100514493(ATP1B3);LOC1005147…	K04632+K04325+K09048+K04131+K08044+K05858+K04581+K04960+K08045+K01539+K04937+K01539+K04851+K04351+K04587+K04560+K12407+K08043+K01540+K04853+K09047+K04515+K05858+K09048+K08042+K04850+K04943+K09048+K01540+K19662+K09048+K08424+K16882+K05858+K18211+K08047+K04857+K08048+K04194+K04345+K08041+K08049+K04515+K05870+K07299+K15297+K01539+K04962+K01540+K04944+K04945+K02677+K01540+K04936+K01539+K04515+K04634+…
Cellular Processes	Transport and catabolism	Endocytosis	138	242	8.71549e-07	1.20201e-05	ko04144	LOC100037293(HLA-A);LOC100124654(CXCR2);LOC100125375(CAV2);LOC100125967(LDLRAP1);LOC100134958(CAPZB);LOC100144535(RAB22A);LOC100145888(SMAP2);LOC100151805(RAB35);LOC100151957(PARD6B);LOC100152185(WASHC5);LOC100152918(VPS37B);LOC100152937(GRK5);LOC100153175(ARPC2);LOC100153403(EEA1);LOC100153561(SNX1);LOC100153921(DNM1);LOC100154193(GBF1);LOC100154195(GIT2);LOC100154382(ZFYVE27);LOC100154462(ARPC5…	K06751+K05050+K12958+K12474+K10365+K07891+K12486+K07876+K06093+K18464+K12185+K08291+K05758+K12478+K17917+K01528+K18443+K12487+K19368+K05754+K05704+K07879+K19475+K17918+K17920+K11247+K21269+K00910+K18442+K05633+K11247+K05757+K05754+K04644+K18441+K07940+K11248+K17920+K12490+K18439+K04237+K13305+K12198+K12190+K11824+K12488+K00910+K12472+K11827+K10591+K12479+K18441+K12483+K11866+K12194+K04679+K12472+…
Environmental Information Processing	Signal transduction	Rap1 signaling pathway	124	214	9.98294e-07	1.32174e-05	ko04015	LOC100038015(LPAR2);LOC100038017(Lpar4);LOC100048953(CDH1);LOC100049657(Gnas);LOC100127478(AKT2);LOC100144419(GNAI1);LOC100144421(GNAI3);LOC100144501(EFNA1);LOC100151826(VAV3);LOC100151931(VAV2);LOC100151957(PARD6B);LOC100152067(ADCY4);LOC100152116(Fgf6);LOC100152223(Fgf16);LOC100152555(Rap1b);LOC100152679(Plcb1);LOC100153199(Rap1a);LOC100153223(MAGI3);LOC100153248(FGFR1);LOC100154503(Src);LOC100…	K04291+K04275+K05689+K04632+K04456+K04630+K04630+K05462+K05730+K05730+K06093+K08044+K04358+K04358+K07836+K05858+K04353+K06112+K04362+K05704+K05449+K08045+K06271+K05860+K17701+K17702+K22429+K12362+K06082+K06277+K12490+K04351+K07361+K02649+K04237+K05462+K04289+K05453+K05462+K04456+K08732+K17704+K17703+K08043+K05702+K04236+K05629+K05450+K05467+K07829+K05858+K04534+K05090+K08018+K08042+K00922+K05097+…
Human Diseases	Substance dependence	Morphine addiction	61	92	1.55721e-06	1.98244e-05	ko05032	LOC100037941(PDE4B);LOC100037967(PDE4D);LOC100037969(Pde7b);LOC100049657(Gnas);LOC100127143(PDE7A);LOC100144419(GNAI1);LOC100144421(GNAI3);LOC100152067(ADCY4);LOC100152819(PDE1A);LOC100152937(GRK5);LOC100153018(GABRQ);LOC100153555(GABRR1);LOC100154378(Pde10a);LOC100155970(ADCY5);LOC100156449(GRK3);LOC100270820(GNG12);LOC100511175(GABBR2);LOC100511870(GNG13);LOC100513842(GRK2);LOC100514402(ADCY3);…	K13293+K13293+K18436+K04632+K18436+K04630+K04630+K08044+K13755+K08291+K05192+K05190+K18438+K08045+K00910+K04347+K04615+K04547+K00910+K08043+K18437+K05000+K13296+K05175+K05185+K04534+K08042+K05175+K08291+K04548+K05175+K04439+K13755+K05190+K18437+K19662+K04538+K04344+K08047+K04543+K05175+K08048+K04345+K05184+K05181+K08041+K05186+K08049+K05181+K18283+K13298+K13755+K04849+K07826+K04541+K04536+K19021+…
Human Diseases	Cancers	Pathways in cancer	273	534	4.0616e-06	4.97922e-05	ko05200	LOC100037272(EPAS1);LOC100037300(XIAP);LOC100038015(LPAR2);LOC100038017(Lpar4);LOC100048953(CDH1);LOC100049657(Gnas);LOC100049703(BCL2);LOC100101471(IKBKB);LOC100113425(BMP4);LOC100126852(Gsk3b);LOC100126864(IFNGR2);LOC100127158(RPS6KB1);LOC100127355(IKBKG);LOC100127359(MTOR);LOC100127478(AKT2);LOC100136900(KEAP1);LOC100144419(GNAI1);LOC100144421(GNAI3);LOC100144486(FOS);LOC100151828(RB1);LOC1001…	K09095+K04725+K04291+K04275+K05689+K04632+K02161+K07209+K04662+K03083+K05133+K04688+K07210+K07203+K04456+K10456+K04630+K04630+K04379+K06618+K08044+K06765+K04358+K06051+K04358+K09091+K05858+K00799+K04362+K04738+K20994+K00572+K06237+K09592+K17454+K04491+K05691+K05637+K04496+K06229+K10053+K08803+K05449+K08045+K06627+K01110+K06052+K04397+K03174+K15589+K12331+K06247+K08878+K06485+K04492+K04364+K04347+…
Organismal Systems	Digestive system	Salivary secretion	56	85	5.60589e-06	6.62696e-05	ko04970	LOC100049657(Gnas);LOC100144471(ADRA1A);LOC100144478(CHRM3);LOC100152067(ADCY4);LOC100152679(Plcb1);LOC100155015(ITPR3);LOC100155970(ADCY5);LOC100157711(ATP1A4);LOC100329126(ATP1A3);LOC100511702(Cd38);LOC100512796(PRKG2);LOC100514402(ADCY3);LOC100514493(ATP1B3);LOC100516395(LPO);LOC100516581(PLCB4);LOC100516960(SLC12A2);LOC100517279(ITPR2);LOC100517503(ADCY2);LOC100519221(DMBT1);LOC100519931(ADRA…	K04632+K04135+K04131+K08044+K05858+K04960+K08045+K01539+K01539+K01242+K19477+K08043+K01540+K12550+K05858+K10951+K04959+K08042+K13912+K04136+K05850+K13240+K12318+K01540+K19662+K05858+K08047+K08048+K05850+K04345+K02183+K08041+K12319+K05850+K08049+K18152+K13908+K01539+K04963+K01540+K04945+K02677+K13855+K01540+K04143+K04142+K04936+K04958+K05742+K01539+K05850+K13916+K12318+K04634+K07376+K13912
Organismal Systems	Excretory system	Endocrine and other factor-regulated calcium reabsorption	37	51	7.82491e-06	8.93119e-05	ko04961	LOC100049657(Gnas);LOC100152101(Slc8a3);LOC100152679(Plcb1);LOC100153921(DNM1);LOC100157711(ATP1A4);LOC100187581(CLTA);LOC100329126(ATP1A3);LOC100513262(AP2A2);LOC100514408(Ap2s1);LOC100514493(ATP1B3);LOC100516581(PLCB4);LOC100520061(ATP2B3);LOC100520250(AP2A1);LOC100522212(ATP1B2);LOC100522792(PRKCB);LOC100525148(PLCB3);LOC100525860(CLTB);LOC100620457(AP2B1);LOC100622020(SLC8A1);LOC100622420(DNM…	K04632+K05849+K05858+K01528+K01539+K04644+K01539+K11824+K11827+K01540+K05858+K05850+K11824+K01540+K19662+K05858+K04645+K11825+K05849+K01528+K01528+K05850+K04345+K05850+K08049+K03916+K08539+K01539+K01540+K02677+K01540+K08550+K01539+K05850+K04585+K01325+K04634
Cellular Processes	Cellular community - eukaryotes	Gap junction	56	86	9.57578e-06	0.000105653	ko04540	LOC100049657(Gnas);LOC100127131(TUBA1C);LOC100144419(GNAI1);LOC100144421(GNAI3);LOC100151951(TUBA4A);LOC100152067(ADCY4);LOC100152679(Plcb1);LOC100154503(Src);LOC100155015(ITPR3);LOC100155970(ADCY5);LOC100192436(GRB2);LOC100510930(TUBA3C);LOC100512581(LPAR1);LOC100512796(PRKG2);LOC100514402(ADCY3);LOC100515267(PDGFC);LOC100516352(TUBB4B);LOC100516581(PLCB4);LOC100517279(ITPR2);LOC100517503(ADCY2)…	K04632+K07374+K04630+K04630+K07374+K08044+K05858+K05704+K04960+K08045+K04364+K07374+K04289+K19477+K08043+K05450+K07375+K05858+K04959+K08042+K07372+K04359+K03099+K12318+K19662+K04157+K05858+K04369+K08047+K04420+K08048+K07374+K07375+K04345+K07375+K04145+K08041+K12319+K08049+K04603+K04363+K07375+K05701+K04604+K04464+K05089+K04463+K04361+K04357+K02677+K04157+K04958+K12318+K04634+K04635+K07376
Human Diseases	Cardiovascular diseases	Dilated cardiomyopathy (DCM)	59	92	1.13142e-05	0.000120806	ko05414	LOC100037276(ITGB6);LOC100037284(ITGB8);LOC100049657(Gnas);LOC100134977(ITGB5);LOC100135674(SGCB);LOC100152067(ADCY4);LOC100152101(Slc8a3);LOC100153986(CACNA2D3);LOC100154420(LAMA2);LOC100155970(ADCY5);LOC100158200(ITGA6);LOC100240724(SGCD);LOC100511102(Cacna1d);LOC100512142(ITGA1);LOC100512654(CACNG2);LOC100512676(ITGA8);LOC100514316(CACNB1);LOC100514402(ADCY3);LOC100514745(CACNA1F);LOC100516962…	K06589+K06591+K04632+K06588+K12566+K08044+K05849+K04860+K05637+K08045+K06485+K12563+K04851+K06480+K04867+K06584+K04862+K08043+K04853+K05853+K06482+K08042+K04859+K04850+K12567+K04872+K06587+K06483+K06525+K04868+K04869+K04863+K06265+K08047+K05849+K04857+K08048+K04345+K12564+K08041+K08049+K05637+K06585+K12568+K17751+K12569+K04865+K10351+K06856+K05853+K04962+K05853+K05719+K06493+K13376+K04858+K06481+…
Organismal Systems	Endocrine system	Renin secretion	45	66	1.21703e-05	0.000125887	ko04924	LOC100037961(CTSB);LOC100049657(Gnas);LOC100144419(GNAI1);LOC100144421(GNAI3);LOC100152679(Plcb1);LOC100152819(PDE1A);LOC100153508(NPR1);LOC100154624(CLCA4);LOC100155015(ITPR3);LOC100155970(ADCY5);LOC100157073(AGT);LOC100158082(PPP3CC);LOC100511102(Cacna1d);LOC100511753(CLCA2);LOC100511793(Adcyap1r1);LOC100512780(CLCA4);LOC100512796(PRKG2);LOC100514745(CACNA1F);LOC100516060(PDE3B);LOC100516581(PL…	K01363+K04632+K04630+K04630+K05858+K13755+K12323+K05030+K04960+K08045+K09821+K04348+K04851+K05028+K04587+K05030+K19477+K04853+K13296+K05858+K04959+K04850+K04166+K13755+K12318+K01380+K05858+K04857+K04345+K02183+K12319+K05870+K13755+K19021+K04348+K05027+K04996+K04143+K04142+K04936+K04958+K04197+K09864+K12318+K04634
Environmental Information Processing	Signal transduction	Phosphatidylinositol signaling system	62	98	1.29361e-05	0.000129754	ko04070	LOC100152339(ITPK1);LOC100152679(Plcb1);LOC100155015(ITPR3);LOC100155983(DGKK);LOC100156264(PTEN);LOC100156778(PI4KB);LOC100156925(IMPAD1);LOC100157143(PI4KA);LOC100157292(MTMR3);LOC100157742(DGKH);LOC100157745(PLCE1);LOC100233232(INPP4A);LOC100312963(Cdipt);LOC100312967(DGKE);LOC100462718(INPPL1);LOC100511393(INPP4B);LOC100511937(PIK3R3);LOC100512110(INPP5B);LOC100512501(INPP5A);LOC100512551(PIK…	K00913+K05858+K04960+K00901+K01110+K19801+K15759+K00888+K18082+K00901+K05860+K01109+K00999+K00901+K15909+K01109+K02649+K01099+K01106+K00923+K07756+K18083+K00923+K01107+K20279+K18083+K05858+K01108+K18081+K04959+K00922+K18081+K05859+K00901+K13024+K00920+K05857+K00901+K00889+K00921+K19662+K01099+K05858+K20279+K03084+K00901+K00922+K00901+K13711+K00901+K02183+K02649+K01092+K00889+K13024+K00901+K10572+…
Environmental Information Processing	Signal transduction	Hippo signaling pathway - multiple species	23	28	1.40973e-05	0.000137242	ko04392	LOC100152085(TEAD4);LOC100156165(SAV1);LOC100157105(RASSF2);LOC100157790(FRMD6);LOC100216478(TEAD1);LOC100415907(LATS2);LOC100513827(WWC1);LOC100516830(RASSF1);LOC100517174(Mob1b);LOC100520699(NF2);LOC100522573(WWTR1);LOC100523244(CSNK1E);LOC100524741(STK3);LOC100525351(RASSF6);LOC100525766(Pak1);LOC100622618(FAT4);LOC100623166(Dchs1);LOC100625350(TEAD2);LOC100626166(AJUBA);LOC100626442(DCHS2);LO…	K09448+K16686+K09851+K16822+K09448+K08791+K16685+K09850+K06685+K16684+K16820+K08960+K04412+K09854+K04409+K16669+K16507+K09448+K16682+K16507+K16682+K16682+K09448
Organismal Systems	Endocrine system	Parathyroid hormone synthesis, secretion and action	66	106	1.48426e-05	0.000140368	ko04928	LOC100037273(MEF2A);LOC100037941(PDE4B);LOC100037967(PDE4D);LOC100049657(Gnas);LOC100049703(BCL2);LOC100142689(CREB3);LOC100144419(GNAI1);LOC100144421(GNAI3);LOC100144486(FOS);LOC100152067(ADCY4);LOC100152679(Plcb1);LOC100153248(FGFR1);LOC100153257(MMP16);LOC100155015(ITPR3);LOC100155970(ADCY5);LOC100156714(MEF2D);LOC100157291(ARHGEF11);LOC100233201(SLC9A3R1);LOC100514402(ADCY3);LOC100515635(CREB…	K09260+K13293+K13293+K04632+K02161+K09048+K04630+K04630+K04379+K08044+K05858+K04362+K07996+K04960+K08045+K09262+K12331+K13365+K08043+K09047+K03068+K05858+K09048+K04959+K08042+K12330+K01115+K09048+K09203+K04612+K04439+K19662+K04639+K09048+K03068+K05858+K04346+K08047+K08048+K04345+K08041+K08049+K08003+K05870+K09278+K21598+K04684+K08539+K13293+K04513+K04361+K07436+K02677+K08524+K07994+K04958+K07763+…
Organismal Systems	Endocrine system	Thyroid hormone signaling pathway	75	124	1.78187e-05	0.000163833	ko04919	LOC100113425(BMP4);LOC100126852(Gsk3b);LOC100127359(MTOR);LOC100127478(AKT2);LOC100135658(NCOA2);LOC100151978(MED13L);LOC100152679(Plcb1);LOC100153369(NOTCH2);LOC100154503(Src);LOC100157450(MED12);LOC100157711(ATP1A4);LOC100157745(PLCE1);LOC100192445(PDPK1);LOC100327037(WNT4);LOC100329126(ATP1A3);LOC100511100(MED24);LOC100511902(RCAN1);LOC100511937(PIK3R3);LOC100513513(SLC16A2);LOC100513770(SLC16…	K04662+K03083+K07203+K04456+K11255+K15164+K05858+K20994+K05704+K15162+K01539+K05860+K06276+K00408+K01539+K15167+K17901+K02649+K08231+K08187+K04456+K01540+K15156+K07208+K15133+K05858+K05853+K00922+K05859+K04399+K15146+K02158+K05857+K00850+K01540+K19662+K17902+K19029+K15162+K05858+K04369+K04498+K11644+K00850+K00922+K04345+K02649+K06062+K04650+K15164+K17903+K20995+K17751+K07299+K08268+K08362+K05853+…
Organismal Systems	Nervous system	Dopaminergic synapse	78	130	1.8393e-05	0.000164542	ko04728	LOC100037286(ARNTL);LOC100049657(Gnas);LOC100126852(Gsk3b);LOC100127478(AKT2);LOC100134967(PPP2R5D);LOC100142689(CREB3);LOC100144419(GNAI1);LOC100144421(GNAI3);LOC100144486(FOS);LOC100152679(Plcb1);LOC100154435(SLC18A1);LOC100154950(SLC18A2);LOC100155015(ITPR3);LOC100155970(ADCY5);LOC100158082(PPP3CC);LOC100158118(Caly);LOC100270820(GNG12);LOC100511102(Cacna1d);LOC100511870(GNG13);LOC100513811(AK…	K02296+K04632+K03083+K04456+K11584+K09048+K04630+K04630+K04379+K05858+K08155+K08155+K04960+K08045+K04348+K15493+K04347+K04851+K04547+K04456+K08822+K09047+K05000+K04515+K11584+K05858+K09048+K04534+K04959+K04850+K04548+K05199+K09048+K04439+K05036+K04440+K19662+K09048+K04538+K05200+K05858+K11584+K04344+K11584+K04543+K10396+K05198+K04345+K05197+K02183+K04145+K04515+K05210+K05870+K04633+K05209+K04354+…
Organismal Systems	Nervous system	GABAergic synapse	60	95	1.91935e-05	0.000167186	ko04727	LOC100144419(GNAI1);LOC100144421(GNAI3);LOC100152067(ADCY4);LOC100153018(GABRQ);LOC100153443(Gphn);LOC100153555(GABRR1);LOC100154364(SLC38A1);LOC100154503(Src);LOC100155970(ADCY5);LOC100155991(SLC12A5);LOC100270820(GNG12);LOC100302506(SLC6A8);LOC100511102(Cacna1d);LOC100511175(GABBR2);LOC100511870(GNG13);LOC100512716(SLC6A12);LOC100513014(SLC6A13);LOC100514402(ADCY3);LOC100514745(CACNA1F);LOC1005…	K04630+K04630+K08044+K05192+K15376+K05190+K14990+K05704+K08045+K14427+K04347+K05039+K04851+K04615+K04547+K05039+K05039+K08043+K04853+K05000+K05175+K05185+K04534+K08042+K05175+K04850+K04548+K05175+K15375+K08341+K05190+K19662+K04538+K04344+K08047+K04543+K04857+K05175+K08048+K04345+K05184+K05181+K06027+K08041+K05039+K05186+K08049+K05181+K14992+K04849+K07826+K04541+K05039+K04536+K01580+K01580+K01580+…
Cellular Processes	Cellular community - eukaryotes	Adherens junction	47	71	2.61064e-05	0.000219957	ko04520	LOC100048953(CDH1);LOC100153151(Sorbs1);LOC100153248(FGFR1);LOC100153922(TCF7L2);LOC100153974(CTNNA3);LOC100154503(Src);LOC100155782(WASF3);LOC100156181(PTPRB);LOC100157656(IQGAP1);LOC100170126(Lef1);LOC100171389(PTPN6);LOC100511480(FARP2);LOC100512009(PARD3);LOC100512789(WASF2);LOC100512951(Tcf7);LOC100513228(Baiap2);LOC100513412(ACTN1);LOC100513914(FER);LOC100514741(AFDN);LOC100516641(ERBB2);LO…	K05689+K06086+K04362+K04491+K05691+K05704+K06083+K05694+K16848+K04492+K05697+K06082+K04237+K05748+K02620+K05627+K05699+K08889+K05702+K05083+K05699+K05690+K05695+K05691+K06084+K05698+K05747+K05691+K04498+K07860+K05693+K05705+K04392+K05701+K03097+K05706+K04674+K04527+K04513+K04361+K06081+K04500+K05087+K02105+K05747+K04393+K05703
Human Diseases	Infectious diseases	Human papillomavirus infection	182	347	2.65809e-05	0.000219957	ko05165	LOC100037276(ITGB6);LOC100037284(ITGB8);LOC100037293(HLA-A);LOC100049657(Gnas);LOC100101471(IKBKB);LOC100101551(COL6A3);LOC100101552(Col6a2);LOC100101922(ATM);LOC100126852(Gsk3b);LOC100127158(RPS6KB1);LOC100127355(IKBKG);LOC100127359(MTOR);LOC100127478(AKT2);LOC100134967(PPP2R5D);LOC100134977(ITGB5);LOC100142689(CREB3);LOC100151828(RB1);LOC100151957(PARD6B);LOC100152404(HEY2);LOC100152635(MPP5);L…	K06589+K06591+K06751+K04632+K07209+K06238+K06238+K04728+K03083+K04688+K07210+K07203+K04456+K11584+K06588+K09048+K06618+K06093+K09091+K06091+K20994+K00572+K06237+K17454+K04491+K04659+K05637+K07206+K02148+K03062+K08131+K06627+K02150+K01110+K02149+K06052+K03174+K11315+K12076+K06247+K06485+K04364+K13365+K00408+K02235+K06240+K02649+K04237+K06480+K02148+K06584+K12236+K02620+K04659+K00714+K04456+K08957+…
Human Diseases	Infectious diseases	Bacterial invasion of epithelial cells	50	77	3.19248e-05	0.000257735	ko05100	LOC100048953(CDH1);LOC100125375(CAV2);LOC100144504(RHOG);LOC100153175(ARPC2);LOC100153921(DNM1);LOC100153974(CTNNA3);LOC100154462(ARPC5L);LOC100154503(Src);LOC100157034(Sept3);LOC100174963(ARPC1A);LOC100174965(Arpc5);LOC100187581(CLTA);LOC100510936(SEPT2);LOC100511026(GAB1);LOC100511937(PIK3R3);LOC100512789(WASF2);LOC100515873(SEPT6);LOC100518131(PIK3CD);LOC100518854(CBL);LOC100521464(ARHGAP10);L…	K05689+K12958+K07863+K05758+K01528+K05691+K05754+K05704+K16938+K05757+K05754+K04644+K16942+K09593+K02649+K05748+K16939+K00922+K04707+K13736+K12366+K16939+K05691+K16939+K13708+K05747+K05691+K04645+K07863+K16938+K05726+K01528+K01528+K00922+K02649+K18985+K13744+K04392+K06106+K17448+K17448+K05725+K05760+K17447+K04513+K05719+K05717+K02105+K05747+K04393
Environmental Information Processing	Signal transduction	MAPK signaling pathway	158	297	3.41405e-05	0.000265576	ko04010	LOC100101471(IKBKB);LOC100127355(IKBKG);LOC100127478(AKT2);LOC100144486(FOS);LOC100144493(NTF3);LOC100144501(EFNA1);LOC100152116(Fgf6);LOC100152223(Fgf16);LOC100152555(Rap1b);LOC100152572(MAP3K20);LOC100152927(PLA2G4B);LOC100153199(Rap1a);LOC100153248(FGFR1);LOC100153404(MAPKAPK5);LOC100153785(TAB1);LOC100153986(CACNA2D3);LOC100154202(MAP3K4);LOC100154640(CACNA1I);LOC100154763(TAOK3);LOC100154962…	K07209+K07210+K04456+K04379+K04356+K05462+K04358+K04358+K07836+K04424+K16342+K04353+K04362+K04442+K04403+K04860+K04428+K04856+K04429+K04458+K05449+K04378+K04404+K04349+K04348+K04364+K04444+K04372+K04347+K22429+K05866+K04851+K12362+K04852+K05462+K04867+K05453+K04854+K04421+K05462+K04456+K04862+K04437+K04853+K05450+K04373+K12326+K05092+K05467+K04408+K07829+K05083+K04372+K05090+K04453+K04411+K08018+…
Environmental Information Processing	Signal transduction	Ras signaling pathway	129	236	3.45008e-05	0.000265576	ko04014	LOC100101471(IKBKB);LOC100127355(IKBKG);LOC100127478(AKT2);LOC100144493(NTF3);LOC100144501(EFNA1);LOC100152116(Fgf6);LOC100152223(Fgf16);LOC100152316(PAK5);LOC100152555(Rap1b);LOC100152927(PLA2G4B);LOC100153199(Rap1a);LOC100153248(FGFR1);LOC100153981(PAK6);LOC100154368(PLA1A);LOC100154449(ETS2);LOC100155670(VEGFD);LOC100155918(SHOC2);LOC100157221(RASGRF1);LOC100157745(PLCE1);LOC100192436(GRB2);LO…	K07209+K07210+K04456+K04356+K05462+K04358+K04358+K05736+K07836+K16342+K04353+K04362+K05735+K13618+K21932+K05449+K19613+K04349+K05860+K04364+K04347+K02678+K22429+K09593+K14958+K12362+K04547+K02649+K05462+K16817+K05453+K08091+K05462+K04456+K08732+K16343+K05702+K05450+K12326+K05092+K17635+K05467+K07829+K09850+K05090+K04411+K00922+K05097+K05859+K22603+K08019+K18529+K04360+K01115+K12380+K04359+K04548+…
Human Diseases	Cancers	Proteoglycans in cancer	114	205	3.61513e-05	0.000271956	ko05205	LOC100125375(CAV2);LOC100127158(RPS6KB1);LOC100127359(MTOR);LOC100127478(AKT2);LOC100134977(ITGB5);LOC100151826(VAV3);LOC100151931(VAV2);LOC100152754(SDC2);LOC100152815(EZR);LOC100153248(FGFR1);LOC100153445(WNT7A);LOC100154503(Src);LOC100154687(ANK3);LOC100155015(ITPR3);LOC100155929(CD63);LOC100157656(IQGAP1);LOC100157679(ANK1);LOC100157745(PLCE1);LOC100157983(HPSE2);LOC100171389(PTPN6);LOC100192…	K12958+K04688+K07203+K04456+K06588+K05730+K05730+K16336+K08007+K04362+K00572+K05704+K10380+K04960+K06497+K16848+K10380+K05860+K07965+K05697+K04364+K06276+K07964+K00408+K02235+K09593+K02649+K10380+K00714+K04456+K04437+K06226+K04515+K08109+K00444+K07829+K05083+K04959+K06255+K12461+K12330+K00922+K05859+K04707+K04437+K00312+K06257+K05730+K09543+K03099+K02354+K03985+K01384+K04375+K19662+K07532+K16629+…
Environmental Information Processing	Signal transduction	Apelin signaling pathway	81	138	3.93065e-05	0.000289121	ko04371	LOC100034246(PIK3R6);LOC100037273(MEF2A);LOC100048953(CDH1);LOC100127158(RPS6KB1);LOC100127359(MTOR);LOC100127478(AKT2);LOC100144419(GNAI1);LOC100144421(GNAI3);LOC100152067(ADCY4);LOC100152101(Slc8a3);LOC100152679(Plcb1);LOC100155015(ITPR3);LOC100155970(ADCY5);LOC100156714(MEF2D);LOC100156773(JAG1);LOC100157188(ADCY10);LOC100157526(MYLK4);LOC100270820(GNG12);LOC100511870(GNG13);LOC100513811(AKT3)…	K21290+K09260+K05689+K04688+K07203+K04456+K04630+K04630+K08044+K05849+K05858+K04960+K08045+K09262+K06052+K11265+K00907+K04347+K04547+K04456+K08043+K11406+K05869+K07200+K13296+K08333+K07829+K05858+K04959+K08042+K04548+K04166+K09203+K13240+K08341+K04639+K04538+K00907+K18050+K05858+K04369+K08047+K04543+K07831+K05849+K08048+K04345+K02183+K11406+K08041+K08049+K04718+K20995+K07826+K04541+K08769+K04174+…
Organismal Systems	Digestive system	Pancreatic secretion	61	99	4.87988e-05	0.000351139	ko04972	LOC100049657(Gnas);LOC100144478(CHRM3);LOC100152067(ADCY4);LOC100152555(Rap1b);LOC100152679(Plcb1);LOC100153199(Rap1a);LOC100154624(CLCA4);LOC100154771(RAB27B);LOC100155015(ITPR3);LOC100155038(CPB2);LOC100155970(ADCY5);LOC100157711(ATP1A4);LOC100170644(Slc26a3);LOC100302368(Try3);LOC100329126(ATP1A3);LOC100511702(Cd38);LOC100511753(CLCA2);LOC100512780(CLCA4);LOC100514402(ADCY3);LOC100514493(ATP1B…	K04632+K04131+K08044+K07836+K05858+K04353+K05030+K07886+K04960+K01300+K08045+K01539+K14078+K01312+K01539+K01242+K05028+K05030+K08043+K01540+K05858+K10951+K05853+K04959+K08042+K05850+K04588+K01540+K19662+K05858+K08047+K08048+K04194+K05850+K08041+K05850+K08049+K18152+K12298+K04392+K01345+K05853+K01539+K04513+K04962+K05853+K01540+K02677+K01346+K13855+K01540+K05027+K04926+K04936+K04958+K05742+K01539+…
Organismal Systems	Endocrine system	Regulation of lipolysis in adipocyte	37	54	6.13229e-05	0.00043187	ko04923	LOC100049657(Gnas);LOC100127478(AKT2);LOC100144419(GNAI1);LOC100144421(GNAI3);LOC100152067(ADCY4);LOC100153508(NPR1);LOC100155970(ADCY5);LOC100511937(PIK3R3);LOC100512584(PLA2G16);LOC100512686(IRS1);LOC100512796(PRKG2);LOC100513811(AKT3);LOC100514402(ADCY3);LOC100515824(irs1);LOC100516060(PDE3B);LOC100517503(ADCY2);LOC100518131(PIK3CD);LOC100620994(ADCY7);LOC100622559(PIK3CB);LOC100622674(IRS4);L…	K04632+K04456+K04630+K04630+K08044+K12323+K08045+K02649+K16817+K16172+K19477+K04456+K08043+K17445+K13296+K08042+K00922+K08047+K00922+K17446+K08048+K04345+K02649+K08041+K08049+K07187+K04527+K04260+K05232+K04143+K04142+K00509+K04204+K04249+K07188+K08768+K07376
Human Diseases	Endocrine and metabolic diseases	Cushing syndrome	89	156	7.32076e-05	0.000504827	ko04934	LOC100049657(Gnas);LOC100126852(Gsk3b);LOC100142689(CREB3);LOC100144419(GNAI1);LOC100144421(GNAI3);LOC100151828(RB1);LOC100152067(ADCY4);LOC100152555(Rap1b);LOC100152679(Plcb1);LOC100153199(Rap1a);LOC100153445(WNT7A);LOC100153846(E2F1);LOC100153922(TCF7L2);LOC100154209(NCEH1);LOC100154639(PBX1);LOC100154640(CACNA1I);LOC100155015(ITPR3);LOC100155970(ADCY5);LOC100156729(wdr5);LOC100170126(Lef1);LOC…	K04632+K03083+K09048+K04630+K04630+K06618+K08044+K07836+K05858+K04353+K00572+K17454+K04491+K14349+K09355+K04856+K04960+K08045+K14963+K04492+K04579+K00408+K02235+K04851+K02620+K14961+K04854+K00714+K08043+K18437+K04853+K06622+K09047+K04515+K00444+K05858+K09048+K04959+K08042+K02085+K04850+K00312+K04166+K02354+K09048+K01384+K18437+K09048+K02157+K05858+K04369+K08047+K04857+K08048+K09186+K04345+K01357+…
Human Diseases	Substance dependence	Nicotine addiction	29	40	7.81418e-05	0.000527856	ko05033	LOC100153018(GABRQ);LOC100153054(GRIN3A);LOC100153555(GABRR1);LOC100415931(CHRNA7);LOC100516491(CHRNB2);LOC100516706(GABRA1);LOC100516716(GABRE);LOC100517926(GABRA3);LOC100519886(SLC17A6);LOC100519996(GRIA3);LOC100520472(GABRA5);LOC100521797(GRIN2D);LOC100522289(GABRR2);LOC100524886(Gria4);LOC100525387(CACNA1A);LOC100526221(SLC17A8);LOC100622106(CHRNA6);LOC100622712(GABRA4);LOC100622950(GRIA2);LO…	K05192+K05213+K05190+K04809+K04813+K05175+K05185+K05175+K12302+K05199+K05175+K05212+K05190+K05200+K04344+K12302+K04808+K05175+K05198+K05197+K05184+K05181+K05186+K05181+K05210+K05209+K04849+K04806+K05208
Organismal Systems	Circulatory system	Vascular smooth muscle contraction	78	134	8.04913e-05	0.000532852	ko04270	LOC100049657(Gnas);LOC100144471(ADRA1A);LOC100152067(ADCY4);LOC100152637(PRKCH);LOC100152679(Plcb1);LOC100152927(PLA2G4B);LOC100153508(NPR1);LOC100155015(ITPR3);LOC100155970(ADCY5);LOC100157291(ARHGEF11);LOC100157526(MYLK4);LOC100271876(KCNMB1);LOC100511102(Cacna1d);LOC100512698(NPR2);LOC100514402(ADCY3);LOC100514711(Pla2g6);LOC100514745(CACNA1F);LOC100516581(PLCB4);LOC100517279(ITPR2);LOC1005175…	K04632+K04135+K08044+K18051+K05858+K16342+K12323+K04960+K08045+K12331+K00907+K04937+K04851+K12324+K08043+K16343+K04853+K05858+K04959+K08042+K12330+K04850+K04136+K04166+K12315+K16342+K12318+K19662+K04639+K07532+K12327+K00907+K10352+K18050+K05858+K04346+K04369+K12329+K08047+K18052+K04857+K04263+K06068+K08048+K04345+K02183+K08041+K12319+K08049+K17457+K10352+K10352+K12337+K00907+K10352+K12751+K00907+…
Environmental Information Processing	Signal transduction	ErbB signaling pathway	53	85	9.57832e-05	0.000621652	ko04012	LOC100126852(Gsk3b);LOC100127158(RPS6KB1);LOC100127359(MTOR);LOC100127478(AKT2);LOC100152316(PAK5);LOC100153981(PAK6);LOC100154503(Src);LOC100158106(Nrg3);LOC100192436(GRB2);LOC100192438(NCK1);LOC100192439(NCK2);LOC100505411(BTC);LOC100511026(GAB1);LOC100511937(PIK3R3);LOC100513811(AKT3);LOC100516166(CAMK2B);LOC100516641(ERBB2);LOC100518131(PIK3CD);LOC100518663(PLCG2);LOC100518854(CBL);LOC1005201…	K03083+K04688+K07203+K04456+K05736+K05735+K05704+K05457+K04364+K07365+K19862+K09783+K09593+K02649+K04456+K04515+K05083+K00922+K05859+K04707+K04430+K03099+K04431+K02158+K04440+K04375+K19662+K06619+K05084+K04369+K04409+K05085+K00922+K02649+K05733+K05456+K04515+K08887+K07205+K05734+K05455+K17448+K17448+K05725+K17447+K04361+K04357+K02677+K08774+K11223+K06624+K08845+K04515
Organismal Systems	Digestive system	Bile secretion	61	101	0.000112269	0.000714639	ko04976	LOC100049657(Gnas);LOC100126281(CYP3A29);LOC100127153(AQP9);LOC100144468(CYP3A29);LOC100144586(ABCB4);LOC100152067(ADCY4);LOC100152536(ABCC4);LOC100152603(UGT1A3);LOC100153960(NR1H4);LOC100154209(NCEH1);LOC100155970(ADCY5);LOC100157711(ATP1A4);LOC100329126(ATP1A3);LOC100513231(ABCC3);LOC100514402(ADCY3);LOC100514493(ATP1B3);LOC100515394(UGT2C1);LOC100517503(ADCY2);LOC100518154(ABCB11);LOC10051970…	K04632+K07424+K09877+K07424+K05659+K08044+K05673+K00699+K08537+K14349+K08045+K01539+K01539+K05667+K08043+K01540+K00699+K08042+K05664+K04943+K04588+K01540+K05658+K05658+K14361+K13857+K05043+K08047+K08048+K04345+K00699+K08041+K08049+K08748+K07299+K05673+K05681+K05673+K07424+K07424+K12473+K01539+K01540+K05658+K13885+K08198+K05681+K13855+K01540+K08524+K12040+K05742+K01539+K05666+K01253+K05031+K07424+…
Metabolism	Carbohydrate metabolism	Inositol phosphate metabolism	46	72	0.000118152	0.000737891	ko00562	LOC100152339(ITPK1);LOC100152679(Plcb1);LOC100153301(Aldh6a1);LOC100156264(PTEN);LOC100156778(PI4KB);LOC100156925(IMPAD1);LOC100157143(PI4KA);LOC100157292(MTMR3);LOC100157745(PLCE1);LOC100233232(INPP4A);LOC100312963(Cdipt);LOC100462718(INPPL1);LOC100511393(INPP4B);LOC100512110(INPP5B);LOC100512501(INPP5A);LOC100512551(PIK3C2B);LOC100514555(MTMR8);LOC100514626(PIK3C2A);LOC100514878(INPP1);LOC10051…	K00913+K05858+K00140+K01110+K19801+K15759+K00888+K18082+K05860+K01109+K00999+K15909+K01109+K01099+K01106+K00923+K18083+K00923+K01107+K20279+K18083+K05858+K01108+K18081+K00922+K18081+K05859+K00920+K05857+K00889+K00921+K13712+K01099+K05858+K20279+K03084+K00922+K13711+K01092+K19006+K00889+K19006+K10572+K00911+K00889+K21289
Organismal Systems	Immune system	Fc gamma R-mediated phagocytosis	56	92	0.000157736	0.000966865	ko04666	LOC100125540(SYK);LOC100127158(RPS6KB1);LOC100127478(AKT2);LOC100134857(NCF1);LOC100151826(VAV3);LOC100151931(VAV2);LOC100152890(LYN);LOC100152927(PLA2G4B);LOC100153175(ARPC2);LOC100153921(DNM1);LOC100154462(ARPC5L);LOC100155782(WASF3);LOC100174963(ARPC1A);LOC100174965(Arpc5);LOC100462718(INPPL1);LOC100511937(PIK3R3);LOC100512021(DOCK2);LOC100512419(PLPP3);LOC100512789(WASF2);LOC100513350(ASAP2);…	K05855+K04688+K04456+K08011+K05730+K05730+K05854+K16342+K05758+K01528+K05754+K06083+K05757+K05754+K15909+K02649+K12367+K01080+K05748+K12488+K08091+K04456+K16343+K00922+K05859+K01115+K05730+K16342+K00889+K06478+K19662+K18050+K05747+K04409+K03084+K08893+K07860+K01528+K01528+K00922+K06068+K02649+K00889+K12488+K12562+K04392+K04718+K00889+K12488+K06856+K12559+K02677+K06463+K05747+K05765+K04393
Environmental Information Processing	Signal transduction	AMPK signaling pathway	72	124	0.000166218	0.00100033	ko04152	LOC100127158(RPS6KB1);LOC100127359(MTOR);LOC100127478(AKT2);LOC100134828(FBP2);LOC100134959(G6PC);LOC100134967(PPP2R5D);LOC100135661(SCD5);LOC100142689(CREB3);LOC100144471(ADRA1A);LOC100144531(PCK1);LOC100151990(ULK1);LOC100154726(TSC1);LOC100154993(ACACB);LOC100156017(Ccna1);LOC100158056(PFKFB4);LOC100192445(PDPK1);LOC100233197(PFKFB1);LOC100337681(Elavl1);LOC100511937(PIK3R3);LOC100512677(Rptor…	K04688+K07203+K04456+K03841+K01084+K11584+K00507+K09048+K04135+K01596+K21357+K07206+K01946+K06627+K19030+K06276+K19028+K13088+K02649+K07204+K16172+K08271+K04456+K09047+K17445+K07200+K07208+K11584+K01103+K09048+K00922+K19524+K09048+K00850+K09048+K19029+K08292+K18341+K11584+K11584+K08272+K00850+K00922+K17446+K02649+K00665+K07205+K05870+K04354+K11583+K07187+K11583+K04527+K05062+K07202+K03841+K07201+…
Human Diseases	Drug resistance	EGFR tyrosine kinase inhibitor resistance	49	79	0.000209654	0.0012392	ko01521	LOC100049703(BCL2);LOC100101924(EIF4E2);LOC100126852(Gsk3b);LOC100127158(RPS6KB1);LOC100127359(MTOR);LOC100127478(AKT2);LOC100144875(AXL);LOC100154503(Src);LOC100156264(PTEN);LOC100192436(GRB2);LOC100511026(GAB1);LOC100511937(PIK3R3);LOC100513811(AKT3);LOC100515267(PDGFC);LOC100516641(ERBB2);LOC100518131(PIK3CD);LOC100518663(PLCG2);LOC100519331(Gas6);LOC100519764(Pdgfa);LOC100520187(SOS1);LOC1005…	K02161+K03259+K03083+K04688+K07203+K04456+K05115+K05704+K01110+K04364+K09593+K02649+K04456+K05450+K05083+K00922+K05859+K05464+K04359+K03099+K02158+K19662+K05084+K04369+K08052+K00922+K02649+K05456+K04363+K07205+K05455+K17448+K17448+K05089+K17447+K16341+K05093+K04361+K04357+K02677+K11217+K05098+K05087+K08774+K04570+K08845+K05055+K09408+K04692
Cellular Processes	Cellular community - eukaryotes	Tight junction	94	170	0.000224046	0.00130104	ko04530	LOC100127131(TUBA1C);LOC100145887(ARHGEF2);LOC100151951(TUBA4A);LOC100151957(PARD6B);LOC100152635(MPP5);LOC100152815(EZR);LOC100153106(BVES);LOC100153161(MPDZ);LOC100153199(Rap1a);LOC100153752(CLDN10);LOC100153972(RAB8B);LOC100154503(Src);LOC100157729(DLG1);LOC100157963(CGN);LOC100158213(AMOT);LOC100233201(SLC9A3R1);LOC100294682(CLDN19);LOC100294683(CLDN22);LOC100302017(CLDN14);LOC100302018(CLDN1…	K07374+K12791+K07374+K06093+K06091+K08007+K21108+K06095+K04353+K06087+K07902+K05704+K12076+K06102+K16819+K13365+K06087+K06087+K06087+K06087+K07374+K21111+K21066+K04851+K07839+K04237+K13305+K08367+K06098+K05699+K06104+K10591+K05702+K07200+K21098+K12075+K05083+K06786+K05699+K08018+K06087+K06785+K04431+K16684+K05631+K08020+K20638+K04440+K06093+K06104+K06092+K05731+K10352+K18050+K05747+K18952+K06087+…
Organismal Systems	Aging	Longevity regulating pathway - mammal	54	90	0.000345243	0.00197027	ko04211	LOC100101924(EIF4E2);LOC100127158(RPS6KB1);LOC100127359(MTOR);LOC100127478(AKT2);LOC100142689(CREB3);LOC100151990(ULK1);LOC100152067(ADCY4);LOC100154319(SOD2);LOC100154726(TSC1);LOC100155970(ADCY5);LOC100511937(PIK3R3);LOC100512677(Rptor);LOC100512686(IRS1);LOC100513811(AKT3);LOC100514402(ADCY3);LOC100515364(CAMK4);LOC100515635(CREB5);LOC100515824(irs1);LOC100515868(Prkag2);LOC100516050(Rheb);LOC…	K03259+K04688+K07203+K04456+K09048+K21357+K08044+K04564+K07206+K08045+K02649+K07204+K16172+K04456+K08043+K05869+K09047+K17445+K07200+K07208+K08331+K09048+K08042+K00922+K09048+K09048+K10141+K20394+K08047+K00922+K17446+K17589+K08048+K04345+K02649+K08041+K08049+K07205+K05870+K08339+K07187+K11420+K19730+K04527+K07202+K07201+K04451+K05087+K03781+K08530+K07297+K07297+K09408+K02580
Organismal Systems	Nervous system	Long-term depression	38	59	0.000358548	0.00201151	ko04730	LOC100049657(Gnas);LOC100144419(GNAI1);LOC100144421(GNAI3);LOC100151867(Gnaz);LOC100152679(Plcb1);LOC100152890(LYN);LOC100152927(PLA2G4B);LOC100155015(ITPR3);LOC100512796(PRKG2);LOC100516581(PLCB4);LOC100516747(GRID2);LOC100516976(GNAO1);LOC100517279(ITPR2);LOC100519996(GRIA3);LOC100520687(PLA2G4A);LOC100520934(NOS1);LOC100522091(GUCY1A2);LOC100522792(PRKCB);LOC100522824(GNA13);LOC100525148(PLCB3…	K04632+K04630+K04630+K04535+K05858+K05854+K16342+K04960+K19477+K05858+K05207+K04534+K04959+K05199+K16342+K13240+K12318+K19662+K04639+K05858+K04346+K04344+K04369+K05198+K05197+K12319+K04603+K04961+K03456+K02677+K05087+K04958+K08845+K04382+K12318+K04634+K04635+K07376
Environmental Information Processing	Membrane transport	ABC transporters	40	63	0.000392962	0.00216784	ko02010	LOC100127449(ABCC9);LOC100144586(ABCB4);LOC100152112(ABCA1);LOC100152428(ABCC1);LOC100152536(ABCC4);LOC100152696(ABCC10);LOC100153026(ABCB10);LOC100155346(ABCB9);LOC100155583(ABCA4);LOC100157043(ABCB7);LOC100513231(ABCC3);LOC100513626(ABCC5);LOC100514786(ABCA13);LOC100518064(ABCA3);LOC100518154(ABCB11);LOC100519529(ABCD1);LOC100520216(ABCA9);LOC100520309(ABCD2);LOC100520512(ABCA8);LOC100520861(AB…	K05033+K05659+K05641+K05670+K05673+K05674+K05657+K05656+K05644+K05662+K05667+K05668+K05647+K05643+K05664+K05675+K05651+K05676+K05650+K05649+K05658+K05658+K05643+K05643+K05679+K05643+K05652+K05677+K05672+K05673+K05681+K05673+K05671+K05669+K05658+K05681+K05666+K05031+K05665+K05654
Human Diseases	Substance dependence	Cocaine addiction	32	48	0.000417382	0.00226481	ko05030	LOC100049657(Gnas);LOC100113467(CDK5R1);LOC100142689(CREB3);LOC100144419(GNAI1);LOC100144421(GNAI3);LOC100153054(GRIN3A);LOC100154435(SLC18A1);LOC100154950(SLC18A2);LOC100155970(ADCY5);LOC100515635(CREB5);LOC100516663(CREB3L1);LOC100520271(GRM2);LOC100520468(CREB3L2);LOC100521346(SLC6A3);LOC100521797(GRIN2D);LOC100522979(CREB3L3);LOC100622950(GRIA2);LOC100623628(PRKACB);LOC100624857(DRD2);LOC1006…	K04632+K11716+K09048+K04630+K04630+K05213+K08155+K08155+K08045+K09047+K09048+K04605+K09048+K05036+K05212+K09048+K05198+K04345+K04145+K05210+K11828+K05870+K05209+K13765+K00501+K01593+K05208+K04355+K00274+K00274+K15840+K02580
Organismal Systems	Nervous system	Neurotrophin signaling pathway	69	121	0.000464733	0.00248108	ko04722	LOC100049703(BCL2);LOC100101471(IKBKB);LOC100126852(Gsk3b);LOC100127478(AKT2);LOC100144493(NTF3);LOC100152555(Rap1b);LOC100153199(Rap1a);LOC100192436(GRB2);LOC100192445(PDPK1);LOC100511026(GAB1);LOC100511735(RAPGEF1);LOC100511937(PIK3R3);LOC100512686(IRS1);LOC100513491(MAP3K3);LOC100513514(BEX3);LOC100513811(AKT3);LOC100514284(KIDINS220);LOC100514645(IRAK3);LOC100515286(Rps6ka2);LOC100515364(CAMK…	K02161+K07209+K03083+K04456+K04356+K07836+K04353+K04364+K06276+K09593+K06277+K02649+K16172+K04421+K12465+K04456+K12460+K04732+K04373+K05869+K04515+K12461+K00922+K05859+K12458+K04360+K03099+K04431+K02158+K08888+K04440+K04443+K04373+K04373+K04373+K06619+K04369+K07293+K06630+K00922+K04426+K06068+K02183+K02649+K04445+K04515+K04392+K02582+K04464+K17448+K10148+K17448+K12388+K04463+K04731+K17447+K04416+…
Human Diseases	Cancers	Small cell lung cancer	56	95	0.000508699	0.00267269	ko05222	LOC100037300(XIAP);LOC100049703(BCL2);LOC100101471(IKBKB);LOC100127355(IKBKG);LOC100127478(AKT2);LOC100151828(RB1);LOC100153454(COL4A2);LOC100153846(E2F1);LOC100154420(LAMA2);LOC100156264(PTEN);LOC100156979(Traf3);LOC100157958(LAMC3);LOC100158200(ITGA6);LOC100329128(SKP2);LOC100511642(LAMA3);LOC100511937(PIK3R3);LOC100513283(APAF1);LOC100513811(AKT3);LOC100514785(Lamc1);LOC100515336(COL4A1);LOC10…	K04725+K02161+K07209+K07210+K04456+K06618+K06237+K17454+K05637+K01110+K03174+K06247+K06485+K03875+K06240+K02649+K02084+K04456+K05635+K06237+K06482+K04453+K00922+K09848+K03511+K04399+K10500+K06237+K08738+K06237+K06237+K00922+K02649+K06245+K06246+K05637+K03172+K06244+K06237+K01522+K05725+K06240+K09849+K03175+K05636+K08528+K13241+K05719+K04451+K08524+K06481+K04570+K06624+K05717+K08526+K02580
Metabolism	Glycan biosynthesis and metabolism	Mucin type O-glycan biosynthesis	23	32	0.000537389	0.00277931	ko00512	LOC100153028(GALNT2);LOC100156842(GALNT9);LOC100158205(GALNT7);LOC100511419(GALNT10);LOC100511613(C1GALT1C1);LOC100512452(Galnt12);LOC100513992(GALNT16);LOC100514952(GALNT17);LOC100515515(GALNT11);LOC100515695(GALNTL5);LOC100518180(GCNT4);LOC100518755(GALNTL6);LOC100519410(GALNT18);LOC100520278(GALNT13);LOC100520836(GALNT6);LOC100522112(GCNT3);LOC100522491(GALNT8);LOC100522653(B4GALT5);LOC1006224…	K00710+K00710+K00710+K00710+K09653+K00710+K00710+K00710+K00710+K00710+K09663+K00710+K00710+K00710+K00710+K09662+K00710+K09905+K03479+K03368+K00710+K00710+K00780
Environmental Information Processing	Signaling molecules and interaction	Neuroactive ligand-receptor interaction	143	280	0.000862932	0.00439432	ko04080	LOC100038015(LPAR2);LOC100038017(Lpar4);LOC100048955(C5AR1);LOC100141401(S1PR5);LOC100141404(MC3R);LOC100144471(ADRA1A);LOC100144478(CHRM3);LOC100152118(OPRK1);LOC100152416(GLRA2);LOC100152616(GRM4);LOC100153018(GABRQ);LOC100153054(GRIN3A);LOC100153116(GRID1);LOC100153555(GABRR1);LOC100154059(Glp1r);LOC100154782(Htr5b);LOC100156023(CHRNA5);LOC100157223(CHRNB4);LOC100157723(P2RX4);LOC100170146(PTH…	K04291+K04275+K04010+K04295+K04201+K04135+K04131+K04214+K05194+K04607+K05192+K05213+K05206+K05190+K04581+K04161+K04807+K04815+K05218+K04586+K04579+K01312+K04809+K04590+K04615+K04292+K05203+K04587+K04237+K04289+K04272+K04210+K05193+K04810+K04236+K05195+K05221+K04582+K04132+K04813+K05202+K05175+K05185+K05207+K04169+K05175+K05222+K04136+K04166+K05199+K04605+K05175+K04588+K05212+K05190+K04303+K04617+…
Human Diseases	Cancers	MicroRNAs in cancer	90	167	0.000934243	0.00468537	ko05206	LOC100037301(Dnmt3a);LOC100049662(BRCA1);LOC100049703(BCL2);LOC100101471(IKBKB);LOC100101922(ATM);LOC100127352(FOXP2);LOC100127359(MTOR);LOC100127483(Bmpr2);LOC100144501(EFNA1);LOC100152815(EZR);LOC100153257(MMP16);LOC100153369(NOTCH2);LOC100153846(E2F1);LOC100153907(FOXP4);LOC100155836(SERPINB5);LOC100156264(PTEN);LOC100192436(GRB2);LOC100286741(FSCN1);LOC100302109(DNMT3B);LOC100329127(CDC25B);L…	K17398+K10605+K02161+K07209+K04728+K09409+K07203+K04671+K05462+K08007+K07996+K20994+K17454+K09409+K10139+K01110+K04364+K17455+K17399+K05866+K17442+K11592+K02649+K05462+K07204+K16172+K05462+K11406+K05083+K09850+K08670+K02085+K00922+K05859+K17390+K00312+K04359+K03099+K09299+K06252+K17387+K05658+K05658+K19662+K06619+K18050+K05084+K06256+K04369+K09409+K10577+K04498+K00922+K12035+K02649+K04445+K11406+…
Metabolism	Global and overview maps	Metabolic pathways	608	1332	0.000967008	0.00477357	ko01100	LOC100037271(ENPP1);LOC100037301(Dnmt3a);LOC100037303(SGMS1);LOC100038014(RPIA);LOC100049690(PNPLA3);LOC100113422(ACOX1);LOC100125957(ACLY);LOC100126279(CERS6);LOC100126281(CYP3A29);LOC100126844(GATM);LOC100134828(FBP2);LOC100134959(G6PC);LOC100135677(DEGS1);LOC100142666(BCKDHA);LOC100142667(NAGA);LOC100142669(BCKDHB);LOC100144439(AZIN2);LOC100144468(CYP3A29);LOC100144485(NNMT);LOC100144519(GUSB)…	K01513+K17398+K04714+K01807+K13534+K00232+K01648+K04710+K07424+K00613+K03841+K01084+K04712+K00166+K01204+K00167+K01583+K07424+K00541+K01195+K00058+K01596+K17497+K00761+K01468+K13517+K03024+K00869+K04710+K00626+K00913+K00844+K13512+K07819+K00742+K00939+K00699+K00968+K03844+K21456+K05858+K02370+K16342+K00710+K00802+K09659+K00140+K10205+K15376+K01719+K18123+K00049+K03965+K01230+K01254+K00314+K17989+…
Metabolism	Glycan biosynthesis and metabolism	Glycosaminoglycan biosynthesis - heparan sulfate / heparin	18	24	0.000980672	0.00477357	ko00534	LOC100152703(EXTL3);LOC100153213(Hs6st2);LOC100154444(GLCE);LOC100155403(HS3ST5);LOC100156232(HS2ST1);LOC100157655(EXT1);LOC100316855(B4galt7);LOC100512003(NDST4);LOC100514160(XYLT1);LOC100514793(XYLT2);LOC100522362(EXT2);LOC100522426(HS3ST2);LOC100525060(NDST3);LOC100620744(Hs6st3);LOC100625836(HS3ST3A1);LOC100628223(HS3ST1);LOC100737777(HS3ST3B1);LOC110259541(NDST1)	K02370+K08102+K01793+K08104+K02513+K02366+K00733+K02579+K00771+K00771+K02367+K07808+K02578+K08103+K07809+K01024+K07809+K02576
Human Diseases	Substance dependence	Amphetamine addiction	41	67	0.000999683	0.00479558	ko05031	LOC100049657(Gnas);LOC100142689(CREB3);LOC100144486(FOS);LOC100153054(GRIN3A);LOC100154435(SLC18A1);LOC100154950(SLC18A2);LOC100155970(ADCY5);LOC100158082(PPP3CC);LOC100511102(Cacna1d);LOC100512594(STX1A);LOC100515364(CAMK4);LOC100515635(CREB5);LOC100516166(CAMK2B);LOC100516663(CREB3L1);LOC100518733(CACNA1C);LOC100519996(GRIA3);LOC100520468(CREB3L2);LOC100521346(SLC6A3);LOC100521797(GRIN2D);LOC10…	K04632+K09048+K04379+K05213+K08155+K08155+K08045+K04348+K04851+K04560+K05869+K09047+K04515+K09048+K04850+K05199+K09048+K05036+K05212+K19662+K09048+K05200+K05198+K04345+K05197+K02183+K04515+K05210+K05870+K05209+K00501+K15867+K01593+K02677+K04348+K05208+K04515+K00274+K00274+K15840+K06269
Environmental Information Processing	Signal transduction	Hedgehog signaling pathway	29	44	0.00102465	0.00484512	ko04340	LOC100049703(BCL2);LOC100126852(Gsk3b);LOC100155412(SUFU);LOC100155594(GPR161);LOC100156449(GRK3);LOC100157196(CSNK1G1);LOC100157842(BTRC);LOC100511787(Cul3);LOC100513842(GRK2);LOC100514516(CSNK1A1);LOC100515110(SMO);LOC100516459(GAS1);LOC100516888(GLI3);LOC100519689(LRP2);LOC100520334(GLI2);LOC100521141(ARRB1);LOC100523218(FBXW11);LOC100523244(CSNK1E);LOC100524037(Cul1);LOC100525059(HHIP);LOC100…	K02161+K03083+K06229+K08439+K00910+K08958+K03362+K03869+K00910+K08957+K06226+K06232+K06230+K06233+K16798+K04439+K03362+K08960+K03347+K06231+K10394+K10523+K19605+K04678+K04345+K20020+K06225+K04678+K19608
Organismal Systems	Immune system	Chemokine signaling pathway	94	177	0.00136255	0.00635216	ko04062	LOC100038010(CCL11);LOC100101471(IKBKB);LOC100124654(CXCR2);LOC100126852(Gsk3b);LOC100127355(IKBKG);LOC100127478(AKT2);LOC100134857(NCF1);LOC100144419(GNAI1);LOC100144421(GNAI3);LOC100151826(VAV3);LOC100151931(VAV2);LOC100152067(ADCY4);LOC100152555(Rap1b);LOC100152679(Plcb1);LOC100152890(LYN);LOC100152937(GRK5);LOC100153199(Rap1a);LOC100154503(Src);LOC100155970(ADCY5);LOC100156449(GRK3);LOC100157…	K16597+K07209+K05050+K03083+K07210+K04456+K08011+K04630+K04630+K05730+K05730+K08044+K07836+K05858+K05854+K08291+K04353+K05704+K08045+K00910+K05871+K04364+K04347+K16596+K04547+K02649+K04237+K12367+K04456+K00910+K08043+K08822+K04190+K21093+K05858+K08042+K00922+K11218+K08291+K04548+K05730+K03099+K04439+K12366+K19662+K07363+K10032+K04538+K05731+K05747+K05858+K05505+K04409+K08893+K18952+K00909+K08047+…
Environmental Information Processing	Signal transduction	mTOR signaling pathway	82	152	0.00148268	0.0068162	ko04150	LOC100101471(IKBKB);LOC100101924(EIF4E2);LOC100126852(Gsk3b);LOC100127158(RPS6KB1);LOC100127359(MTOR);LOC100127478(AKT2);LOC100144589(SLC3A2);LOC100151990(ULK1);LOC100152201(PRR5);LOC100153445(WNT7A);LOC100153677(CLIP1);LOC100154726(TSC1);LOC100154931(TTI1);LOC100154942(ATP6V1C1);LOC100155821(TBC1D7);LOC100156112(ATP6V1E1);LOC100156264(PTEN);LOC100156681(ATP6V1D);LOC100156710(DEPDC5);LOC100157658…	K07209+K03259+K03083+K04688+K07203+K04456+K06519+K21357+K20411+K00572+K10421+K07206+K20403+K02148+K20396+K02150+K01110+K02149+K20404+K20402+K15728+K15728+K15728+K20064+K04364+K06276+K00408+K03875+K20407+K02235+K02649+K02148+K07204+K16172+K08271+K00714+K04456+K04373+K03068+K07208+K00444+K00922+K02151+K00312+K03099+K02354+K20409+K20406+K14995+K01384+K04373+K04373+K16185+K19662+K02147+K04373+K03068+…
Organismal Systems	Immune system	Leukocyte transendothelial migration	63	113	0.00175502	0.00795769	ko04670	LOC100134857(NCF1);LOC100144419(GNAI1);LOC100144421(GNAI3);LOC100151826(VAV3);LOC100151931(VAV2);LOC100152055(NCF4);LOC100152555(Rap1b);LOC100152815(EZR);LOC100153199(Rap1a);LOC100153752(CLDN10);LOC100153974(CTNNA3);LOC100157507(PTK2B);LOC100294682(CLDN19);LOC100294683(CLDN22);LOC100302017(CLDN14);LOC100302018(CLDN15);LOC100511786(RAPGEF4);LOC100511937(PIK3R3);LOC100513215(RHOH);LOC100513412(ACTN…	K08011+K04630+K04630+K05730+K05730+K08012+K07836+K08007+K04353+K06087+K05691+K05871+K06087+K06087+K06087+K06087+K04351+K02649+K07873+K05699+K05732+K05702+K05699+K00922+K05859+K12756+K06087+K05690+K05730+K06785+K06483+K08015+K19662+K07363+K05691+K05691+K07293+K06087+K05726+K07860+K00922+K02649+K04392+K05725+K05760+K10351+K06490+K04513+K06527+K06471+K05719+K21421+K02677+K06088+K17388+K04514+K06461+…
Organismal Systems	Endocrine system	Estrogen signaling pathway	73	134	0.0018617	0.00832731	ko04915	LOC100049657(Gnas);LOC100049703(BCL2);LOC100127478(AKT2);LOC100135658(NCOA2);LOC100142689(CREB3);LOC100144419(GNAI1);LOC100144421(GNAI3);LOC100144486(FOS);LOC100152067(ADCY4);LOC100152679(Plcb1);LOC100154503(Src);LOC100155015(ITPR3);LOC100155423(FKBP5);LOC100155970(ADCY5);LOC100192436(GRB2);LOC100337672(FKBP4);LOC100511175(GABBR2);LOC100511937(PIK3R3);LOC100513811(AKT3);LOC100514315(KRT36);LOC100…	K04632+K02161+K04456+K11255+K09048+K04630+K04630+K04379+K08044+K05858+K05704+K04960+K09571+K08045+K04364+K09571+K04615+K02649+K04456+K07604+K08043+K07604+K07604+K07604+K09047+K05000+K05858+K09048+K04534+K04959+K08042+K00922+K07604+K07604+K03099+K07604+K09048+K04246+K09048+K07604+K07604+K05858+K04369+K08047+K00922+K06068+K08048+K07604+K04345+K02183+K02649+K08041+K08049+K04603+K05870+K07604+K07604+…
Environmental Information Processing	Signaling molecules and interaction	Cell adhesion molecules (CAMs)	80	149	0.00201018	0.00887159	ko04514	LOC100037284(ITGB8);LOC100037293(HLA-A);LOC100048953(CDH1);LOC100125963(SELPLG);LOC100135040(HLA-DRA);LOC100152257(NTNG1);LOC100152754(SDC2);LOC100153139(HLA-DRB1);LOC100153386(HLA-DRB1);LOC100153387(HLA-DQA2);LOC100153553(MPZL1);LOC100153704(CD276);LOC100153752(CLDN10);LOC100157273(Cadm3);LOC100157401(VTCN1);LOC100158200(ITGA6);LOC100187727(CDH3);LOC100294682(CLDN19);LOC100294683(CLDN22);LOC1003…	K06591+K06751+K05689+K06544+K06752+K07522+K16336+K06752+K06752+K06752+K06770+K06746+K06087+K06780+K06747+K06485+K06796+K06087+K06087+K06087+K06087+K06766+K16359+K06584+K06456+K06736+K06470+K06491+K16337+K07377+K06087+K06257+K06785+K06756+K07378+K05695+K06483+K06759+K06478+K06809+K07377+K06550+K06539+K07377+K10784+K06087+K06816+K16350+K07378+K05693+K06797+K06585+K06757+K06491+K07380+K10784+K07378+…
Organismal Systems	Endocrine system	GnRH signaling pathway	51	89	0.00212032	0.00923456	ko04912	LOC100049657(Gnas);LOC100152067(ADCY4);LOC100152679(Plcb1);LOC100152927(PLA2G4B);LOC100154202(MAP3K4);LOC100154503(Src);LOC100155015(ITPR3);LOC100155970(ADCY5);LOC100157507(PTK2B);LOC100192436(GRB2);LOC100511102(Cacna1d);LOC100513491(MAP3K3);LOC100514402(ADCY3);LOC100514745(CACNA1F);LOC100516166(CAMK2B);LOC100516581(PLCB4);LOC100517279(ITPR2);LOC100517503(ADCY2);LOC100518733(CACNA1C);LOC100519446…	K04632+K08044+K05858+K16342+K04428+K05704+K04960+K08045+K05871+K04364+K04851+K04421+K08043+K04853+K04515+K05858+K04959+K08042+K04850+K01115+K04430+K03099+K04431+K16342+K09203+K04440+K04375+K19662+K05858+K04369+K08047+K04420+K04857+K06068+K08048+K04345+K02183+K08041+K08049+K04433+K04515+K04464+K04416+K04361+K02677+K04958+K07763+K04515+K04634+K04635+K04393
Environmental Information Processing	Signal transduction	Wnt signaling pathway	77	143	0.00217816	0.00936328	ko04310	LOC100126852(Gsk3b);LOC100134969(NFATC2);LOC100152679(Plcb1);LOC100153445(WNT7A);LOC100153922(TCF7L2);LOC100154421(CTBP2);LOC100155489(INVS);LOC100155713(DAAM2);LOC100156029(GPC4);LOC100157209(PRICKLE1);LOC100157791(Vangl1);LOC100157842(BTRC);LOC100158082(PPP3CC);LOC100158100(VANGL2);LOC100170126(Lef1);LOC100327037(WNT4);LOC100337669(FZD2);LOC100512323(PRICKLE3);LOC100512657(Wif1);LOC100512951(Tc…	K03083+K17332+K05858+K00572+K04491+K04496+K19626+K04512+K08110+K04511+K04510+K03362+K04348+K04510+K04492+K00408+K02235+K04511+K01691+K02620+K00714+K08957+K03068+K02176+K04515+K00444+K05858+K04512+K02085+K04499+K00312+K04511+K02354+K04440+K01384+K19662+K04508+K03362+K08960+K02157+K03347+K03068+K05858+K04502+K04498+K02166+K07860+K04345+K01357+K02353+K04515+K03213+K00572+K00444+K04392+K00181+K03097+…
Environmental Information Processing	Signal transduction	Sphingolipid signaling pathway	65	118	0.00224403	0.00952276	ko04071	LOC100037303(SGMS1);LOC100049703(BCL2);LOC100126279(CERS6);LOC100127478(AKT2);LOC100134967(PPP2R5D);LOC100135677(DEGS1);LOC100141401(S1PR5);LOC100144419(GNAI1);LOC100144421(GNAI3);LOC100152265(CERS3);LOC100152679(Plcb1);LOC100156264(PTEN);LOC100157065(ASAH2);LOC100158010(SPTLC2);LOC100192445(PDPK1);LOC100511551(S1pr2);LOC100511937(PIK3R3);LOC100513609(GAB2);LOC100513811(AKT3);LOC100516242(Ppp2r5b…	K04714+K02161+K04710+K04456+K11584+K04712+K04295+K04630+K04630+K04710+K05858+K01110+K12349+K00654+K06276+K04292+K02649+K08091+K04456+K11584+K05858+K00922+K04714+K00654+K01115+K04440+K19662+K04639+K04717+K18050+K05858+K04346+K01634+K11584+K04369+K18952+K11584+K07860+K01441+K00922+K04426+K02649+K04392+K04354+K04718+K04712+K11583+K04268+K03916+K11583+K04513+K03456+K04354+K02677+K04451+K07983+K17388+…
Environmental Information Processing	Signal transduction	HIF-1 signaling pathway	61	110	0.00244509	0.0102446	ko04066	LOC100049703(BCL2);LOC100101924(EIF4E2);LOC100126864(IFNGR2);LOC100127158(RPS6KB1);LOC100127359(MTOR);LOC100127478(AKT2);LOC100152344(HK1);LOC100153461(EGLN1);LOC100157750(ENO2);LOC100158218(ENO4);LOC100233194(Mknk1);LOC100286871(PDK1);LOC100511937(PIK3R3);LOC100512013(ALDOC);LOC100513811(AKT3);LOC100515978(ANGPT4);LOC100516042(PDHB);LOC100516166(CAMK2B);LOC100516289(PFKFB3);LOC100516641(ERBB2);L…	K02161+K03259+K05133+K04688+K07203+K04456+K00844+K09592+K01689+K01689+K04372+K12077+K02649+K01623+K04456+K05467+K00162+K04515+K01103+K05083+K04372+K00922+K05859+K00850+K19662+K09592+K04369+K04498+K00850+K00922+K02649+K04515+K07205+K01689+K07299+K08268+K05121+K05466+K04527+K05096+K00134+K14736+K13241+K16451+K16366+K03982+K04361+K04357+K21421+K02677+K05087+K13242+K06624+K04515+K05055+K00927+K00510+…
Organismal Systems	Endocrine system	Relaxin signaling pathway	72	133	0.00248197	0.0102691	ko04926	LOC100049657(Gnas);LOC100127478(AKT2);LOC100142689(CREB3);LOC100144419(GNAI1);LOC100144421(GNAI3);LOC100144486(FOS);LOC100152001(Col3a1);LOC100152067(ADCY4);LOC100152679(Plcb1);LOC100153454(COL4A2);LOC100154503(Src);LOC100155670(VEGFD);LOC100155970(ADCY5);LOC100192436(GRB2);LOC100270820(GNG12);LOC100511870(GNG13);LOC100511937(PIK3R3);LOC100513811(AKT3);LOC100514402(ADCY3);LOC100515336(COL4A1);LOC…	K04632+K04456+K09048+K04630+K04630+K04379+K19720+K08044+K05858+K06237+K05704+K05449+K08045+K04364+K04347+K04547+K02649+K04456+K08043+K06237+K09047+K05858+K09048+K04534+K08042+K00922+K04637+K04548+K04430+K03099+K04431+K09048+K13240+K04439+K04440+K09048+K04538+K05858+K04369+K18952+K22001+K06237+K08047+K04543+K06237+K06237+K00922+K08048+K04345+K02649+K08041+K08049+K05870+K06237+K06236+K04307+K17448+…
Organismal Systems	Nervous system	Synaptic vesicle cycle	36	60	0.00323184	0.0132066	ko04721	LOC100153921(DNM1);LOC100154435(SLC18A1);LOC100154942(ATP6V1C1);LOC100154950(SLC18A2);LOC100155887(STX2);LOC100156112(ATP6V1E1);LOC100156681(ATP6V1D);LOC100157596(RIMS1);LOC100187581(CLTA);LOC100512277(ATP6V1C2);LOC100512594(STX1A);LOC100513262(AP2A2);LOC100513599(SYT1);LOC100514408(Ap2s1);LOC100515953(Napa);LOC100517927(Stxbp1);LOC100518811(Atp6v1f);LOC100519402(ATP6V0A4);LOC100519886(SLC17A6);L…	K01528+K08155+K02148+K08155+K08486+K02150+K02149+K15291+K04644+K02148+K04560+K11824+K15290+K11827+K15296+K15292+K02151+K02154+K12302+K11824+K02146+K02154+K02154+K02147+K04344+K04645+K12302+K11825+K18211+K01528+K01528+K06027+K15294+K04849+K15294+K02145
Human Diseases	Drug resistance	Endocrine resistance	53	95	0.00384937	0.0155383	ko01522	LOC100049657(Gnas);LOC100049703(BCL2);LOC100127158(RPS6KB1);LOC100127359(MTOR);LOC100127478(AKT2);LOC100144486(FOS);LOC100151828(RB1);LOC100152067(ADCY4);LOC100152163(DLL4);LOC100153369(NOTCH2);LOC100153846(E2F1);LOC100154503(Src);LOC100155970(ADCY5);LOC100156773(JAG1);LOC100192436(GRB2);LOC100294705(CARM1);LOC100511937(PIK3R3);LOC100513811(AKT3);LOC100514402(ADCY3);LOC100515210(CDKN2C);LOC100516…	K04632+K02161+K04688+K07203+K04456+K04379+K06618+K08044+K06051+K20994+K17454+K05704+K08045+K06052+K04364+K05931+K02649+K04456+K08043+K06622+K05083+K08042+K00922+K05664+K03099+K04246+K02158+K04440+K21635+K04369+K18452+K08047+K00922+K08048+K04345+K02649+K08041+K08049+K04650+K20995+K17448+K17448+K05725+K05931+K17447+K04684+K08551+K04361+K04451+K05087+K08550+K06624+K08845
Human Diseases	Cardiovascular diseases	Hypertrophic cardiomyopathy (HCM)	49	87	0.00414211	0.0165185	ko05410	LOC100037276(ITGB6);LOC100037284(ITGB8);LOC100134977(ITGB5);LOC100135674(SGCB);LOC100152101(Slc8a3);LOC100153986(CACNA2D3);LOC100154420(LAMA2);LOC100158200(ITGA6);LOC100240724(SGCD);LOC100511102(Cacna1d);LOC100512142(ITGA1);LOC100512654(CACNG2);LOC100512676(ITGA8);LOC100514316(CACNB1);LOC100514745(CACNA1F);LOC100515868(Prkag2);LOC100516962(ATP2A1);LOC100517053(ITGA3);LOC100517557(CACNA2D2);LOC100…	K06589+K06591+K06588+K12566+K05849+K04860+K05637+K06485+K12563+K04851+K06480+K04867+K06584+K04862+K04853+K07200+K05853+K06482+K04859+K04850+K12567+K04872+K06587+K06483+K06525+K04868+K04869+K04863+K06265+K05849+K04857+K12564+K05637+K06585+K12568+K17751+K12569+K04865+K10351+K05853+K04962+K05853+K05719+K06493+K13376+K04858+K06481+K10366+K04866
Organismal Systems	Nervous system	Long-term potentiation	38	65	0.00472176	0.0185101	ko04720	LOC100152555(Rap1b);LOC100152679(Plcb1);LOC100153199(Rap1a);LOC100155015(ITPR3);LOC100158082(PPP3CC);LOC100515286(Rps6ka2);LOC100515364(CAMK4);LOC100516166(CAMK2B);LOC100516581(PLCB4);LOC100517279(ITPR2);LOC100518733(CACNA1C);LOC100521797(GRIN2D);LOC100522174(Rps6ka3);LOC100522294(RPS6KA6);LOC100522792(PRKCB);LOC100523972(RPS6KA1);LOC100525148(PLCB3);LOC100525505(MAP2K2);LOC100620215(CREBBP);LOC1…	K07836+K05858+K04353+K04960+K04348+K04373+K05869+K04515+K05858+K04959+K04850+K05212+K04373+K04373+K19662+K04373+K05858+K04369+K04498+K05198+K08048+K04345+K05197+K02183+K08041+K04603+K04515+K05210+K05209+K04604+K02677+K04348+K05208+K04958+K08845+K04515+K04634+K06269
Metabolism	Amino acid metabolism	Lysine degradation	35	59	0.00475336	0.0185101	ko00310	LOC100152303(ACAT2);LOC100152552(SETD3);LOC100155920(ASH1L);LOC100156137(Setd1b);LOC100511747(SETD1A);LOC100513962(AASS);LOC100514805(KMT2C);LOC100515039(NSD2);LOC100515636(OGDH);LOC100515702(TMLHE);LOC100518394(EZH1);LOC100518559(PRDM2);LOC100519353(Bbox1);LOC100520742(KMT2B);LOC100520868(NSD3);LOC100521358(Kmt5b);LOC100521870(OGDHL);LOC100522477(GCDH);LOC100524509(PRDM16);LOC100524976(NSD1);LOC…	K00626+K19199+K06101+K11422+K11422+K14157+K09188+K11424+K00164+K00474+K17451+K11432+K00471+K14959+K11425+K11429+K00164+K00252+K20795+K15588+K00128+K00473+K20796+K09186+K11703+K00626+K09189+K18826+K11427+K14085+K11420+K09187+K00022+K07514+K11419
Human Diseases	Endocrine and metabolic diseases	Insulin resistance	60	111	0.00569445	0.021917	ko04931	LOC100037269(SLC27A1);LOC100101471(IKBKB);LOC100126852(Gsk3b);LOC100127158(RPS6KB1);LOC100127359(MTOR);LOC100127478(AKT2);LOC100134959(G6PC);LOC100142689(CREB3);LOC100144531(PCK1);LOC100154993(ACACB);LOC100156264(PTEN);LOC100156510(MLXIP);LOC100170769(Mlxipl);LOC100192445(PDPK1);LOC100329221(PPARGC1B);LOC100511937(PIK3R3);LOC100512686(IRS1);LOC100513811(AKT3);LOC100515286(Rps6ka2);LOC100515635(CR…	K08745+K07209+K03083+K04688+K07203+K04456+K01084+K09048+K01596+K01946+K01110+K09113+K09113+K06276+K17962+K02649+K16172+K04456+K04373+K09047+K07200+K09048+K08749+K00922+K09113+K09048+K05695+K04440+K04373+K04373+K19662+K09048+K17902+K04373+K18050+K18952+K07293+K18052+K00922+K06068+K02649+K05870+K08748+K07299+K07189+K07187+K04527+K07202+K07201+K07294+K07197+K13242+K08746+K00693+K07189+K09667+K06269+…
Organismal Systems	Endocrine system	Thyroid hormone synthesis	42	74	0.00636127	0.0242021	ko04918	LOC100049657(Gnas);LOC100142689(CREB3);LOC100152067(ADCY4);LOC100152679(Plcb1);LOC100155015(ITPR3);LOC100155365(DUOXA2);LOC100155970(ADCY5);LOC100156471(TG);LOC100157711(ATP1A4);LOC100329126(ATP1A3);LOC100511433(TTF1);LOC100514402(ADCY3);LOC100514493(ATP1B3);LOC100515635(CREB5);LOC100516581(PLCB4);LOC100516663(CREB3L1);LOC100517279(ITPR2);LOC100517503(ADCY2);LOC100519689(LRP2);LOC100520468(CREB3L…	K04632+K09048+K08044+K05858+K04960+K17232+K08045+K10809+K01539+K01539+K15225+K08043+K01540+K09047+K05858+K09048+K04959+K08042+K06233+K09048+K01540+K19662+K09048+K05858+K08047+K14702+K08048+K04345+K08041+K08049+K05870+K10064+K01539+K01540+K13411+K02677+K01540+K04958+K01539+K04249+K00431+K04634
Metabolism	Lipid metabolism	Glycerophospholipid metabolism	54	99	0.00664329	0.0249878	ko00564	LOC100152017(MBOAT1);LOC100152321(GPCPD1);LOC100152491(LYPLA1);LOC100152542(LPCAT4);LOC100152643(Pcyt1b);LOC100152806(PLPP4);LOC100152927(PLA2G4B);LOC100153250(GPD1);LOC100155983(DGKK);LOC100156632(AGPAT4);LOC100156809(PTDSS1);LOC100157742(DGKH);LOC100170768(AGPAT2);LOC100170771(LPIN3);LOC100170845(Lpin1);LOC100187579(LPIN2);LOC100217397(LPCAT1);LOC100233171(AGPAT3);LOC100312963(Cdipt);LOC1003129…	K13517+K18695+K06128+K13512+K00968+K18693+K16342+K00006+K00901+K13523+K08729+K00901+K13509+K15728+K15728+K15728+K13510+K13523+K00999+K00901+K00993+K00968+K01080+K16817+K16343+K13510+K14621+K01517+K01115+K00901+K16342+K00901+K00994+K13506+K14156+K00901+K13510+K00901+K13514+K13517+K00901+K00006+K00901+K00995+K06124+K13511+K14676+K08730+K06129+K00623+K00111+K00629+K00551+K00981
Human Diseases	Cancers	Prostate cancer	62	116	0.00694245	0.0258197	ko05215	LOC100049703(BCL2);LOC100101471(IKBKB);LOC100126852(Gsk3b);LOC100127355(IKBKG);LOC100127359(MTOR);LOC100127478(AKT2);LOC100142689(CREB3);LOC100151828(RB1);LOC100152951(GSTA4);LOC100153248(FGFR1);LOC100153846(E2F1);LOC100153922(TCF7L2);LOC100155702(INSRR);LOC100156264(PTEN);LOC100170126(Lef1);LOC100192436(GRB2);LOC100192445(PDPK1);LOC100511937(PIK3R3);LOC100512951(Tcf7);LOC100513811(AKT3);LOC10051…	K02161+K07209+K03083+K07210+K07203+K04456+K09048+K06618+K00799+K04362+K17454+K04491+K05086+K01110+K04492+K04364+K06276+K02649+K02620+K04456+K05450+K09047+K05083+K09048+K00922+K04399+K04359+K03099+K09299+K09048+K02158+K09048+K04369+K04498+K00799+K00922+K15593+K02649+K09435+K04363+K04387+K05870+K00799+K09633+K09299+K05089+K00799+K05093+K12344+K04361+K07201+K04357+K00799+K01343+K04451+K05087+K08774+…
Metabolism	Global and overview maps	Carbon metabolism	61	114	0.00714124	0.0262639	ko01200	LOC100038014(RPIA);LOC100134828(FBP2);LOC100144529(PHGDH);LOC100152303(ACAT2);LOC100152344(HK1);LOC100153301(Aldh6a1);LOC100154365(SDSL);LOC100154828(Acss1);LOC100155425(GLDC);LOC100157162(Glud1);LOC100157716(CPS1);LOC100157750(ENO2);LOC100158218(ENO4);LOC100188980(PGAM2);LOC100510993(Prps2);LOC100512013(ALDOC);LOC100514142(GCK);LOC100514210(Taldo1);LOC100514687(HIBCH);LOC100515636(OGDH);LOC10051…	K01807+K03841+K00058+K00626+K00844+K00140+K17989+K01895+K00281+K00261+K01948+K01689+K01689+K01834+K00948+K01623+K12407+K00616+K05605+K00164+K00162+K01057+K00948+K00029+K00814+K00850+K00164+K11517+K01965+K00027+K00850+K00615+K00036+K08074+K00626+K11517+K01689+K00031+K13937+K02437+K00605+K00134+K14454+K14455+K01681+K03841+K00026+K00297+K00600+K00029+K00033+K03781+K00031+K01900+K00927+K00235+K07514+…
Human Diseases	Cancers	Transcriptional misregulation in cancers	93	183	0.00766733	0.0278888	ko05202	LOC100101922(ATM);LOC100126289(PTCRA);LOC100152438(PBX3);LOC100154158(BCL11B);LOC100154376(KDM6A);LOC100154609(PER2);LOC100154639(PBX1);LOC100154712(SUPT3H);LOC100154743(PRCC);LOC100155449(Runx1t1);LOC100156017(Ccna1);LOC100156210(ETV7);LOC100156911(Ewsr1);LOC100157219(ARNT2);LOC100157328(JMJD1C);LOC100157726(ETV6);LOC100174960(KLF3);LOC100511298(TFE3);LOC100511336(PROM1);LOC100512633(RUNX1);LOC1…	K04728+K06056+K15610+K22046+K11447+K02633+K09355+K11313+K13105+K10053+K06627+K03211+K13209+K15589+K11449+K03211+K15605+K09105+K06532+K08367+K15612+K09431+K11424+K06622+K05092+K09436+K08821+K05090+K10789+K15613+K04453+K15187+K09109+K03511+K04359+K05199+K09383+K09299+K15604+K15187+K11253+K06571+K15622+K10500+K10784+K11644+K05069+K09186+K15593+K08854+K10055+K09435+K09381+K03172+K15624+K04650+K04387+…
Organismal Systems	Immune system	B cell receptor signaling pathway	47	85	0.00784007	0.0282072	ko04662	LOC100038011(Cd72);LOC100101471(IKBKB);LOC100125540(SYK);LOC100126852(Gsk3b);LOC100127355(IKBKG);LOC100127478(AKT2);LOC100134969(NFATC2);LOC100144486(FOS);LOC100144538(LILRA6);LOC100151826(VAV3);LOC100151931(VAV2);LOC100152350(BLNK);LOC100152890(LYN);LOC100153830(MALT1);LOC100155165(PIK3AP1);LOC100158082(PPP3CC);LOC100171389(PTPN6);LOC100192436(GRB2);LOC100462718(INPPL1);LOC100511446(RASGRP3);LOC…	K06504+K07209+K05855+K03083+K07210+K04456+K17332+K04379+K06512+K05730+K05730+K07371+K05854+K07369+K12230+K04348+K05697+K04364+K15909+K12362+K02649+K04456+K00922+K05859+K19831+K05730+K03099+K06512+K06512+K06512+K06512+K19662+K04369+K03084+K07860+K06512+K06512+K00922+K02649+K04392+K07370+K17333+K06512+K07367+K06856+K04348+K02580
Organismal Systems	Endocrine system	Insulin signaling pathway	73	140	0.00793527	0.0282428	ko04910	LOC100101471(IKBKB);LOC100101924(EIF4E2);LOC100126852(Gsk3b);LOC100127158(RPS6KB1);LOC100127359(MTOR);LOC100127478(AKT2);LOC100134828(FBP2);LOC100134959(G6PC);LOC100144531(PCK1);LOC100152344(HK1);LOC100153151(Sorbs1);LOC100154726(TSC1);LOC100154993(ACACB);LOC100192436(GRB2);LOC100192445(PDPK1);LOC100233194(Mknk1);LOC100310801(PHKG2);LOC100462718(INPPL1);LOC100511735(RAPGEF1);LOC100511937(PIK3R3);…	K07209+K03259+K03083+K04688+K07203+K04456+K03841+K01084+K01596+K00844+K06086+K07206+K01946+K04364+K06276+K04372+K00871+K15909+K06277+K02649+K01106+K07204+K16172+K04456+K12407+K17453+K17445+K07200+K07208+K13296+K04372+K00922+K07192+K04707+K07190+K03099+K02158+K05695+K04440+K04375+K04739+K07194+K07190+K04369+K18952+K00922+K17446+K04345+K02183+K02649+K00665+K07190+K07205+K17448+K17448+K07189+K07187+…
Metabolism	Carbohydrate metabolism	Pentose phosphate pathway	19	29	0.00831983	0.0292964	ko00030	LOC100038014(RPIA);LOC100134828(FBP2);LOC100153841(DERA);LOC100510993(Prps2);LOC100512013(ALDOC);LOC100514210(Taldo1);LOC100517636(PGLS);LOC100517744(Prps1);LOC100521394(PFKP);LOC100522261(PGM2);LOC100621757(PFKL);LOC100622411(TKTL1);LOC100622986(G6PD);LOC102163141(RBKS);LOC110261091(H6PD);LOC397038(FBP1);LOC397546(PGD);LOC397566(PGM1);LOC768107(RGN)	K01807+K03841+K01619+K00948+K01623+K00616+K01057+K00948+K00850+K15779+K00850+K00615+K00036+K00852+K13937+K03841+K00033+K01835+K01053
Organismal Systems	Endocrine system	Melanogenesis	55	102	0.00843118	0.029376	ko04916	LOC100049657(Gnas);LOC100126852(Gsk3b);LOC100142689(CREB3);LOC100144419(GNAI1);LOC100144421(GNAI3);LOC100152067(ADCY4);LOC100152679(Plcb1);LOC100153445(WNT7A);LOC100153922(TCF7L2);LOC100155970(ADCY5);LOC100170126(Lef1);LOC100327037(WNT4);LOC100337669(FZD2);LOC100512951(Tcf7);LOC100513655(WNT8B);LOC100514402(ADCY3);LOC100516166(CAMK2B);LOC100516268(WNT5B);LOC100516581(PLCB4);LOC100516663(CREB3L1);…	K04632+K03083+K09048+K04630+K04630+K08044+K05858+K00572+K04491+K08045+K04492+K00408+K02235+K02620+K00714+K08043+K04515+K00444+K05858+K09048+K04534+K08042+K00312+K02354+K09048+K01384+K19662+K09048+K05858+K04369+K04498+K08047+K08048+K04345+K01357+K02183+K08041+K08049+K02353+K04515+K05228+K00572+K00444+K05870+K02375+K02432+K05091+K16366+K02677+K02105+K04515+K09455+K04198+K01827+K04634
Metabolism	Glycan biosynthesis and metabolism	Other glycan degradation	13	18	0.00877447	0.0299417	ko00511	LOC100154940(FUCA2);LOC100155655(GBA2);LOC100518647(MAN2B1);LOC100523137(HEXDC);LOC100524326(MANBA);LOC100620304(ENGASE);LOC100624593(GLB1);LOC100738467(NEU2);LOC100739223(NEU3);LOC110256940(NEU4);LOC396847(MAN2B2);LOC396958(HEXB);LOC449572(GBA)	K01206+K17108+K12311+K14459+K01192+K01227+K12309+K12357+K12357+K12357+K12312+K12373+K01201
Metabolism	Metabolism of cofactors and vitamins	One carbon pool by folate	13	18	0.00877447	0.0299417	ko00670	LOC100151976(ALDH1L2);LOC100154722(MTHFD1L);LOC100170854(ATIC);LOC100525706(MTHFD2L);LOC100620652(GART);LOC100622210(Aldh1l1);LOC100627209(TYMS);LOC102167410(MTHFS);LOC396679(AMT);LOC397180(MTHFR);LOC397181(SHMT1);LOC397300(MTR);LOC414382(MTHFD1)	K00289+K13402+K00602+K13403+K11787+K00289+K00560+K01934+K00605+K00297+K00600+K00548+K00288
Human Diseases	Cancers	Non-small cell lung cancer	37	65	0.00948771	0.0320452	ko05223	LOC100127478(AKT2);LOC100151828(RB1);LOC100153846(E2F1);LOC100192436(GRB2);LOC100192445(PDPK1);LOC100511937(PIK3R3);LOC100513811(AKT3);LOC100515021(Eml4);LOC100516641(ERBB2);LOC100516830(RASSF1);LOC100517317(STK4);LOC100518131(PIK3CD);LOC100518423(ALK);LOC100518649(JAK3);LOC100518650(POLK);LOC100518663(PLCG2);LOC100518913(CASP9);LOC100520187(SOS1);LOC100521065(BAD);LOC100521638(RASSF5);LOC1005227…	K04456+K06618+K17454+K04364+K06276+K02649+K04456+K15420+K05083+K09850+K04411+K00922+K05119+K11218+K03511+K05859+K04399+K03099+K02158+K08015+K19662+K04369+K00922+K02649+K01522+K08528+K04361+K04357+K02677+K04451+K08524+K08774+K11223+K08845+K08526+K09408+K04692
Metabolism	Glycan biosynthesis and metabolism	Glycosaminoglycan biosynthesis - chondroitin sulfate / dermatan sulfate	14	20	0.0100245	0.0335163	ko00532	LOC100151968(CHST3);LOC100152393(CHST15);LOC100157186(CHST11);LOC100316855(B4galt7);LOC100514160(XYLT1);LOC100514793(XYLT2);LOC100517735(Csgalnact1);LOC100518720(CHSY3);LOC100520288(CHSY1);LOC100521649(CHST7);LOC100524793(Chst12);LOC100625171(DSE);LOC100738738(UST);LOC102166124(Csgalnact1)	K01020+K08106+K01017+K00733+K00771+K00771+K00746+K13499+K13499+K04743+K04742+K01794+K03193+K00746
Metabolism	Nucleotide metabolism	Purine metabolism	89	176	0.0105506	0.0349223	ko00230	LOC100037271(ENPP1);LOC100037941(PDE4B);LOC100037967(PDE4D);LOC100037969(Pde7b);LOC100127143(PDE7A);LOC100127144(Pde9a);LOC100152067(ADCY4);LOC100152157(POLR3GL);LOC100152573(AK7);LOC100152819(PDE1A);LOC100153508(NPR1);LOC100154378(Pde10a);LOC100154506(ENTPD5);LOC100154573(GMPR);LOC100154612(NT5C2);LOC100154626(ADK);LOC100155970(ADCY5);LOC100156229(POLR3A);LOC100156262(PAPSS2);LOC100156829(PRIM2)…	K01513+K13293+K13293+K18436+K18436+K13761+K08044+K03024+K00939+K13755+K12323+K18438+K01511+K00364+K01081+K00856+K08045+K03018+K13811+K02685+K03022+K11265+K19970+K00602+K00940+K00948+K03007+K13987+K12324+K01081+K00942+K08043+K18437+K01477+K00106+K13485+K08718+K13296+K01081+K08042+K03506+K00948+K03024+K01517+K13755+K12318+K15779+K18437+K00764+K12321+K14721+K12304+K11787+K01490+K08047+K01513+K08048+…
Human Diseases	Cancers	Endometrial cancer	33	58	0.0139988	0.0458772	ko05213	LOC100048953(CDH1);LOC100126852(Gsk3b);LOC100127478(AKT2);LOC100153922(TCF7L2);LOC100153974(CTNNA3);LOC100156264(PTEN);LOC100170126(Lef1);LOC100192436(GRB2);LOC100192445(PDPK1);LOC100511937(PIK3R3);LOC100512951(Tcf7);LOC100513811(AKT3);LOC100516641(ERBB2);LOC100517932(APC);LOC100518131(PIK3CD);LOC100518650(POLK);LOC100518913(CASP9);LOC100520187(SOS1);LOC100521065(BAD);LOC100522002(Elk1);LOC100523…	K05689+K03083+K04456+K04491+K05691+K01110+K04492+K04364+K06276+K02649+K02620+K04456+K05083+K02085+K00922+K03511+K04399+K03099+K02158+K04375+K02157+K05691+K05691+K04369+K00922+K02649+K04385+K04361+K04357+K04451+K08845+K02105+K09408
Cellular Processes	Transport and catabolism	Autophagy - animal	67	130	0.0147191	0.0471402	ko04140	LOC100037961(CTSB);LOC100049703(BCL2);LOC100127158(RPS6KB1);LOC100127359(MTOR);LOC100127478(AKT2);LOC100151990(ULK1);LOC100154214(IGBP1);LOC100154598(LAMP2);LOC100154726(TSC1);LOC100154733(SNAP29);LOC100155182(ATG9A);LOC100155578(DAPK3);LOC100156264(PTEN);LOC100156694(Supt20h);LOC100156732(ATG4A);LOC100157292(MTMR3);LOC100157658(DEPTOR);LOC100192445(PDPK1);LOC100316852(SH3GLB1);LOC100462716(ATG2B…	K01363+K02161+K04688+K07203+K04456+K21357+K17606+K06528+K07206+K08509+K17907+K08803+K01110+K21245+K08342+K18082+K20402+K06276+K11248+K17906+K17888+K17890+K08337+K17908+K08852+K20868+K02649+K07204+K16172+K04456+K17445+K07208+K08803+K08331+K08333+K07829+K00922+K02158+K04440+K08341+K16185+K04369+K08269+K21249+K18052+K07831+K00922+K17446+K17589+K07897+K06068+K04345+K02649+K07920+K08339+K07187+K07830+…
Environmental Information Processing	Signal transduction	Notch signaling pathway	28	48	0.0148736	0.0471402	ko04330	LOC100126289(PTCRA);LOC100152163(DLL4);LOC100153369(NOTCH2);LOC100154421(CTBP2);LOC100156773(JAG1);LOC100517143(DTX4);LOC100518262(RBPJ);LOC100522019(NUMB);LOC100522743(JAG2);LOC100524958(DTX1);LOC100524978(Lfng);LOC100620215(CREBBP);LOC100624829(APH1B);LOC100625452(Dvl2);LOC100626233(MAML3);LOC100626923(KAT2B);LOC100627312(NUMBL);LOC100739198(DTX2);LOC100739654(MAML2);LOC102158881(NOTCH3);LOC102…	K06056+K06051+K20994+K04496+K06052+K06058+K06053+K06057+K21635+K06058+K05948+K04498+K06172+K02353+K06061+K06062+K06057+K06058+K06061+K20995+K06053+K05948+K06055+K04496+K06059+K06065+K04522+K04505
Human Diseases	Infectious diseases	Vibrio cholerae infection	28	48	0.0148736	0.0471402	ko05110	LOC100049657(Gnas);LOC100154942(ATP6V1C1);LOC100155306(SEC61A1);LOC100156112(ATP6V1E1);LOC100156681(ATP6V1D);LOC100511831(SEC61A2);LOC100512277(ATP6V1C2);LOC100513065(TJP2);LOC100514402(ADCY3);LOC100516960(SLC12A2);LOC100517415(SEC61G);LOC100518663(PLCG2);LOC100518811(Atp6v1f);LOC100519402(ATP6V0A4);LOC100520962(Kdelr1);LOC100521494(ATP6V0D2);LOC100521769(TCIRG1);LOC100523018(ATP6V0A1);LOC1005233…	K04632+K02148+K10956+K02150+K02149+K10956+K02148+K06098+K08043+K10951+K07342+K05859+K02151+K02154+K10949+K02146+K02154+K02154+K02147+K04345+K08049+K10949+K05701+K03662+K02677+K04926+K05031+K02145
Organismal Systems	Excretory system	Aldosterone-regulated sodium reabsorption	23	38	0.0149538	0.0471402	ko04960	LOC100157711(ATP1A4);LOC100192445(PDPK1);LOC100329126(ATP1A3);LOC100511937(PIK3R3);LOC100512083(NEDD4L);LOC100512686(IRS1);LOC100514493(ATP1B3);LOC100517668(KCNJ1);LOC100518131(PIK3CD);LOC100522212(ATP1B2);LOC100522792(PRKCB);LOC100620970(NR3C2);LOC100622559(PIK3CB);LOC100623707(PIK3R1);LOC100625739(SGK1);LOC100627971(SCNN1B);LOC396608(SCNN1A);LOC396755(INSR);LOC396828(ATP1A2);LOC396898(ATP1B1);L…	K01539+K06276+K01539+K02649+K13305+K16172+K01540+K04995+K00922+K01540+K19662+K08555+K00922+K02649+K13302+K04825+K04824+K04527+K01539+K01540+K02677+K01540+K01539
Human Diseases	Infectious diseases	Amoebiasis	59	113	0.0153631	0.0479734	ko05146	LOC100037951(C9);LOC100037954(C8B);LOC100048958(GNA14);LOC100049657(Gnas);LOC100126851(SERPINB9);LOC100152001(Col3a1);LOC100152679(Plcb1);LOC100153454(COL4A2);LOC100154420(LAMA2);LOC100155145(SERPINB1);LOC100155893(ARG2);LOC100157958(LAMC3);LOC100511618(Lcn12);LOC100511642(LAMA3);LOC100511937(PIK3R3);LOC100513412(ACTN1);LOC100514785(Lamc1);LOC100515336(COL4A1);LOC100516581(PLCB4);LOC100517284(ACT…	K04000+K03998+K04636+K04632+K13963+K19720+K05858+K06237+K05637+K13963+K01476+K06247+K03999+K06240+K02649+K05699+K05635+K06237+K05858+K05699+K00922+K04637+K19662+K07889+K05858+K05505+K06237+K06237+K06237+K00922+K07897+K04345+K02649+K06245+K06246+K08041+K05637+K04386+K04387+K06244+K04633+K06237+K06236+K05725+K06240+K13963+K13963+K10159+K05636+K06856+K13241+K05425+K13376+K02677+K06461+K05717+K04634+…
Organismal Systems	Nervous system	Retrograde endocannabinoid signaling	76	150	0.0162452	0.050254	ko04723	LOC100144419(GNAI1);LOC100144421(GNAI3);LOC100152067(ADCY4);LOC100152679(Plcb1);LOC100153018(GABRQ);LOC100153555(GABRR1);LOC100154130(NDUFB9);LOC100154443(NDUFA8);LOC100155015(ITPR3);LOC100155970(ADCY5);LOC100156075(NDUFS2);LOC100157442(NDUFA6);LOC100157596(RIMS1);LOC100270820(GNG12);LOC100312976(Ndufab1);LOC100510948(NDUFS3);LOC100511102(Cacna1d);LOC100511870(GNG13);LOC100513895(NDUFB2);LOC10051…	K04630+K04630+K08044+K05858+K05192+K05190+K03965+K03952+K04960+K08045+K03935+K03950+K15291+K04347+K03955+K03936+K04851+K04547+K03958+K08043+K04853+K03945+K13700+K05000+K05858+K05175+K05185+K04534+K04959+K08042+K05175+K04850+K04548+K12302+K05199+K05175+K13806+K03954+K04440+K05190+K11351+K19662+K04538+K05200+K05858+K04344+K12302+K03944+K08047+K04543+K11353+K04857+K05175+K05198+K08048+K04345+K05197+…
Organismal Systems	Nervous system	Serotonergic synapse	63	122	0.0167703	0.0513978	ko04726	LOC100049657(Gnas);LOC100144419(GNAI1);LOC100144421(GNAI3);LOC100152679(Plcb1);LOC100152927(PLA2G4B);LOC100154435(SLC18A1);LOC100154782(Htr5b);LOC100154950(SLC18A2);LOC100155015(ITPR3);LOC100155970(ADCY5);LOC100156205(ALOX5);LOC100270820(GNG12);LOC100511102(Cacna1d);LOC100511870(GNG13);LOC100512382(Kcnd2);LOC100514745(CACNA1F);LOC100515928(KCNJ6);LOC100516581(PLCB4);LOC100516976(GNAO1);LOC1005172…	K04632+K04630+K04630+K05858+K16342+K08155+K04161+K08155+K04960+K08045+K00461+K04347+K04851+K04547+K04892+K04853+K05000+K05858+K04534+K04959+K04850+K04943+K04548+K16342+K21278+K19662+K04538+K04157+K07418+K05858+K04344+K08021+K04543+K04857+K04345+K05181+K17720+K05181+K04819+K07428+K04161+K04849+K07826+K04541+K17720+K04536+K04997+K01593+K02677+K04160+K04157+K04958+K00509+K08845+K04520+K07414+K17720+…
Metabolism	Amino acid metabolism	Arginine biosynthesis	13	19	0.0172305	0.0523238	ko00220	LOC100155893(ARG2);LOC100157162(Glud1);LOC100157716(CPS1);LOC100520934(NOS1);LOC100521318(GPT2);LOC396859(NOS2);LOC396944(GLUL);LOC396967(GOT1);LOC396968(GOT2);LOC397438(OTC);LOC397557(NOS3);LOC399525(GLS);LOC414411(ASS1)	K01476+K00261+K01948+K13240+K00814+K13241+K01915+K14454+K14455+K00611+K13242+K01425+K01940
Human Diseases	Cancers	Acute myeloid leukemia	37	67	0.0175932	0.0529394	ko05221	LOC100101471(IKBKB);LOC100127158(RPS6KB1);LOC100127355(IKBKG);LOC100127359(MTOR);LOC100127478(AKT2);LOC100153922(TCF7L2);LOC100154609(PER2);LOC100155449(Runx1t1);LOC100156017(Ccna1);LOC100170126(Lef1);LOC100192436(GRB2);LOC100511937(PIK3R3);LOC100512633(RUNX1);LOC100512951(Tcf7);LOC100513811(AKT3);LOC100515445(FLT3);LOC100517086(CSF1R);LOC100517120(MPO);LOC100518131(PIK3CD);LOC100520187(SOS1);LOC…	K07209+K04688+K07210+K07203+K04456+K04491+K02633+K10053+K06627+K04492+K04364+K02649+K08367+K02620+K04456+K05092+K05090+K10789+K00922+K03099+K02158+K04369+K08806+K00922+K02649+K10055+K07205+K08527+K05091+K04504+K09055+K06461+K11223+K10056+K08845+K04692+K02580
Metabolism	Glycan biosynthesis and metabolism	Other types of O-glycan biosynthesis	15	23	0.0197108	0.0587772	ko00514	LOC100155173(Pomt2);LOC100302026(ST6GAL1);LOC100511227(GXYLT2);LOC100511655(B4GALT1);LOC100512775(ST6GAL2);LOC100517236(B3GLCT);LOC100524978(Lfng);LOC100525611(POGLUT1);LOC100525803(POMT1);LOC100624924(COLGALT2);LOC110255925(RFNG);LOC110260763(GXYLT1);LOC396619(ST3GAL3);LOC397627(POFUT1);LOC664652(OGT)	K00728+K00778+K13676+K07966+K00779+K13675+K05948+K13667+K00728+K11703+K05948+K13676+K00781+K03691+K09667
Organismal Systems	Sensory system	Phototransduction	17	27	0.0212269	0.062178	ko04744	LOC100515715(PDE6A);LOC100516153(RCVRN);LOC100519790(GNGT1);LOC100523457(Gucy2d);LOC100620646(Grk1);LOC100623661(CALML6);LOC100625223(PDE6B);LOC100625536(GUCY2D);LOC100627935(CNGB1);LOC100737736(GUCY2F);LOC100739200(GUCA1A);LOC102166057(RGS9);LOC102167816(GUCA1B);LOC110255943(PDE6G);LOC110261346(GNB1);LOC397151(SAG);LOC397366(CNGA1)	K08718+K13764+K04548+K12321+K00909+K02183+K13756+K12321+K04952+K12322+K08328+K13765+K08328+K13759+K04536+K19627+K04948
Organismal Systems	Digestive system	Vitamin digestion and absorption	17	27	0.0212269	0.062178	ko04977	LOC100152846(TCN2);LOC100513826(SLC19A3);LOC100516303(SLC52A3);LOC100519306(PLB1);LOC100521743(CUBN);LOC100522014(SLC5A6);LOC100523371(APOB);LOC100525318(Slc23a2);LOC100737057(BTD);LOC100739603(CUBN);LOC396578(Slc23a1);LOC397018(SCARB1);LOC397367(SLC23A2);LOC397677(FOLH1);LOC397681(APOA4);LOC407611(RBP2);LOC733619(ABCC1)	K14619+K14610+K14620+K14621+K14616+K14386+K14462+K14611+K01435+K14616+K14611+K13885+K14611+K14592+K08760+K14622+K05665
Human Diseases	Immune diseases	Primary immunodeficiency	22	37	0.0223352	0.0648505	ko05340	LOC100127355(IKBKG);LOC100152350(BLNK);LOC100155648(RFXAP);LOC100233188(LCK);LOC100271930(IL7R);LOC100512855(DCLRE1C);LOC100518649(JAK3);LOC100522631(PTPRC);LOC100526050(AICDA);LOC100621659(AIRE);LOC100625920(ADA);LOC100627308(BTK);LOC100739325(ZAP70);LOC106508259(TNFRSF13B);LOC106509697(CIITA);LOC396627(CD8A);LOC396636(CD8B);LOC396781(IGHG4);LOC397156(IL2RG);LOC397231(CD40LG);LOC397395(CD40);LOC…	K07210+K07371+K08063+K05856+K05072+K10887+K11218+K06478+K10989+K10603+K01488+K07370+K07360+K05150+K08060+K06458+K06459+K06856+K05070+K03161+K03160+K05654
Genetic Information Processing	Replication and repair	Non-homologous end-joining	10	14	0.0242646	0.0698398	ko03450	LOC100153546(SLC23A3);LOC100153781(POLL);LOC100154200(XRCC6);LOC100155891(LIG4);LOC100156379(PRKDC);LOC100512855(DCLRE1C);LOC100516687(MRE11);LOC100517749(FEN1);LOC100518694(DNTT);LOC110255182(NHEJ1)	K10980+K03512+K10884+K10777+K06642+K10887+K10865+K04799+K00977+K10980
Human Diseases	Cancers	Breast cancer	73	146	0.0259402	0.0740189	ko05224	LOC100049662(BRCA1);LOC100126852(Gsk3b);LOC100127158(RPS6KB1);LOC100127359(MTOR);LOC100127478(AKT2);LOC100144486(FOS);LOC100151828(RB1);LOC100152116(Fgf6);LOC100152163(DLL4);LOC100152223(Fgf16);LOC100152404(HEY2);LOC100153248(FGFR1);LOC100153369(NOTCH2);LOC100153445(WNT7A);LOC100153846(E2F1);LOC100153922(TCF7L2);LOC100156264(PTEN);LOC100156773(JAG1);LOC100170126(Lef1);LOC100192436(GRB2);LOC100302…	K10605+K03083+K04688+K07203+K04456+K04379+K06618+K04358+K06051+K04358+K09091+K04362+K20994+K00572+K17454+K04491+K01110+K06052+K04492+K04364+K22429+K00408+K02235+K02649+K02620+K00714+K04456+K08957+K03068+K00444+K05083+K02085+K00922+K05097+K09091+K03511+K22603+K00312+K03099+K02354+K01384+K21635+K02157+K03068+K04358+K04369+K00922+K01357+K02649+K02353+K00572+K00444+K04385+K20995+K17448+K17448+K02375+…
Organismal Systems	Endocrine system	Ovarian Steroidogenesis	30	54	0.0278938	0.0789133	ko04913	LOC100049657(Gnas);LOC100152067(ADCY4);LOC100152927(PLA2G4B);LOC100155536(Bmp6);LOC100155970(ADCY5);LOC100156205(ALOX5);LOC100312973(HSD17B2);LOC100514402(ADCY3);LOC100517503(ADCY2);LOC100520687(PLA2G4A);LOC100524940(CYP2J2);LOC100620994(ADCY7);LOC100622999(ADCY8);LOC100623628(PRKACB);LOC100624934(ADCY1);LOC100625423(ADCY9);LOC100625479(CYP1B1);LOC110255331(ACOT2);LOC396597(STAR);LOC396755(INSR);…	K04632+K08044+K16342+K16620+K08045+K00461+K13368+K08043+K08042+K16342+K07418+K08047+K08048+K04345+K08041+K08049+K07410+K01068+K16931+K04527+K12473+K13885+K05087+K00512+K07434+K04248+K00070+K05498+K04119+K04119
Metabolism	Glycan biosynthesis and metabolism	N-Glycan biosynthesis	28	50	0.0291826	0.0818596	ko00510	LOC100152645(ALG11);LOC100153065(DPM3);LOC100154147(MAN1A2);LOC100154397(MAN2A2);LOC100154411(ALG5);LOC100154432(RPN2);LOC100157203(ALG14);LOC100302026(ST6GAL1);LOC100511030(ALG8);LOC100511525(STT3A);LOC100511655(B4GALT1);LOC100512563(MGAT5);LOC100512775(ST6GAL2);LOC100516218(MGAT5B);LOC100516660(DOLPP1);LOC100519965(ALG9);LOC100521073(Mgat4b);LOC100521457(ALG6);LOC100523348(OTUD4);LOC100524079(M…	K03844+K09659+K01230+K01231+K00729+K12667+K07441+K00778+K03849+K07151+K07966+K00744+K00779+K09661+K07252+K03846+K00738+K03848+K07432+K00738+K01230+K00737+K01230+K12669+K01230+K12668+K13748+K00726
Human Diseases	Infectious diseases	Pathogenic Escherichia coli infection	53	104	0.0353766	0.0984006	ko05130	LOC100048953(CDH1);LOC100127131(TUBA1C);LOC100144476(TLR5);LOC100145887(ARHGEF2);LOC100151951(TUBA4A);LOC100152815(EZR);LOC100153160(YWHAB);LOC100153175(ARPC2);LOC100153752(CLDN10);LOC100154462(ARPC5L);LOC100174963(ARPC1A);LOC100174965(Arpc5);LOC100192438(NCK1);LOC100192439(NCK2);LOC100294682(CLDN19);LOC100294683(CLDN22);LOC100302017(CLDN14);LOC100302018(CLDN15);LOC100510930(TUBA3C);LOC100514315(…	K05689+K07374+K10168+K12791+K07374+K08007+K16197+K05758+K06087+K05754+K05757+K05754+K07365+K19862+K06087+K06087+K06087+K06087+K07374+K07604+K07604+K07604+K07604+K07375+K06087+K07604+K07604+K07604+K07604+K07604+K06619+K05747+K06087+K07374+K07604+K07375+K07375+K07375+K07604+K11294+K06106+K07604+K07604+K04513+K05719+K02677+K06088+K17388+K04514+K02105+K05747+K04393+K05703
Human Diseases	Cancers	Colorectal cancer	46	89	0.0364992	0.100677	ko05210	LOC100049703(BCL2);LOC100126852(Gsk3b);LOC100127158(RPS6KB1);LOC100127359(MTOR);LOC100127478(AKT2);LOC100144486(FOS);LOC100152102(DCC);LOC100153922(TCF7L2);LOC100170126(Lef1);LOC100192436(GRB2);LOC100337661(MSH2);LOC100511937(PIK3R3);LOC100512158(MSH3);LOC100512951(Tcf7);LOC100513811(AKT3);LOC100513970(RALGDS);LOC100517403(BBC3);LOC100517932(APC);LOC100518131(PIK3CD);LOC100518650(POLK);LOC1005189…	K02161+K03083+K04688+K07203+K04456+K04379+K06765+K04491+K04492+K04364+K08735+K02649+K08736+K02620+K04456+K08732+K10132+K02085+K00922+K03511+K04399+K03099+K02158+K04440+K02157+K04369+K08738+K07860+K07834+K00922+K02649+K07835+K04392+K04385+K16341+K04674+K04513+K04361+K04357+K13376+K04500+K08731+K04451+K08774+K08845+K02105
Human Diseases	Cancers	Renal cell carcinoma	36	68	0.0404426	0.110632	ko05211	LOC100037272(EPAS1);LOC100127478(AKT2);LOC100152316(PAK5);LOC100152555(Rap1b);LOC100153199(Rap1a);LOC100153461(EGLN1);LOC100153981(PAK6);LOC100154743(PRCC);LOC100157219(ARNT2);LOC100192436(GRB2);LOC100302363(ETS1);LOC100511026(GAB1);LOC100511298(TFE3);LOC100511735(RAPGEF1);LOC100511937(PIK3R3);LOC100513811(AKT3);LOC100518131(PIK3CD);LOC100520187(SOS1);LOC100521065(BAD);LOC100523673(EGLN2);LOC1005…	K09095+K04456+K05736+K07836+K04353+K09592+K05735+K13105+K15589+K04364+K02678+K09593+K09105+K06277+K02649+K04456+K00922+K03099+K02158+K09592+K04369+K04409+K04498+K07293+K00922+K02649+K05733+K04392+K05734+K07299+K09594+K08268+K13376+K08774+K08845+K04393
Human Diseases	Cancers	Hepatocellular carcinoma	81	167	0.0444863	0.119839	ko05225	LOC100126852(Gsk3b);LOC100127158(RPS6KB1);LOC100127359(MTOR);LOC100127478(AKT2);LOC100136900(KEAP1);LOC100151828(RB1);LOC100152904(Arid1b);LOC100152951(GSTA4);LOC100153445(WNT7A);LOC100153846(E2F1);LOC100153922(TCF7L2);LOC100156264(PTEN);LOC100156555(Dpf3);LOC100157302(SMARCA2);LOC100157539(SMARCC2);LOC100170126(Lef1);LOC100192436(GRB2);LOC100286873(NQO1);LOC100327037(WNT4);LOC100337669(FZD2);LOC…	K03083+K04688+K07203+K04456+K10456+K06618+K11653+K00799+K00572+K17454+K04491+K01110+K22198+K11647+K11649+K04492+K04364+K00355+K00408+K02235+K09593+K22197+K02649+K02620+K00714+K04456+K08957+K03068+K00444+K05638+K11652+K02085+K00922+K03511+K05859+K00312+K11649+K03099+K02354+K02158+K01384+K11650+K04375+K19662+K02157+K03068+K04369+K11757+K11723+K00799+K00922+K01357+K02649+K02353+K00572+K00444+K00799+…
Organismal Systems	Aging	Longevity regulating pathway - multiple species	33	62	0.0445321	0.119839	ko04213	LOC100127158(RPS6KB1);LOC100127359(MTOR);LOC100127478(AKT2);LOC100152067(ADCY4);LOC100154319(SOD2);LOC100155970(ADCY5);LOC100511937(PIK3R3);LOC100512677(Rptor);LOC100512686(IRS1);LOC100513811(AKT3);LOC100513828(FOXA2);LOC100514402(ADCY3);LOC100515824(irs1);LOC100515868(Prkag2);LOC100517503(ADCY2);LOC100518131(PIK3CD);LOC100519789(CRYAB);LOC100524385(CLPB);LOC100620994(ADCY7);LOC100622559(PIK3CB);…	K04688+K07203+K04456+K08044+K04564+K08045+K02649+K07204+K16172+K04456+K08035+K08043+K17445+K07200+K08042+K00922+K09542+K03695+K08047+K00922+K17446+K08048+K04345+K02649+K08041+K08049+K08339+K07187+K04527+K07201+K05087+K03781+K09408
Metabolism	Glycan biosynthesis and metabolism	Glycosphingolipid biosynthesis - ganglio series	10	15	0.0458283	0.122332	ko00604	LOC100512173(ST6GALNAC3);LOC100516440(B4GALNT1);LOC100622364(ST8SIA5);LOC100624593(GLB1);LOC100625270(ST8SIA1);LOC100625751(ST3GAL5);LOC100627772(ST3GAL2);LOC396958(HEXB);LOC404690(ST6GALNAC5);LOC445537(ST3GAL1)	K03373+K00725+K03369+K12309+K03371+K03370+K03368+K12373+K03375+K00780
Organismal Systems	Immune system	T cell receptor signaling pathway	55	110	0.0483481	0.127465	ko04660	LOC100101471(IKBKB);LOC100126852(Gsk3b);LOC100127355(IKBKG);LOC100127478(AKT2);LOC100134969(NFATC2);LOC100144486(FOS);LOC100151826(VAV3);LOC100151931(VAV2);LOC100152316(PAK5);LOC100153830(MALT1);LOC100153981(PAK6);LOC100157729(DLG1);LOC100158082(PPP3CC);LOC100171389(PTPN6);LOC100192436(GRB2);LOC100192438(NCK1);LOC100192439(NCK2);LOC100192445(PDPK1);LOC100233188(LCK);LOC100511843(LCP2);LOC10051193…	K07209+K03083+K07210+K04456+K17332+K04379+K05730+K05730+K05736+K07369+K05735+K12076+K04348+K05697+K04364+K07365+K19862+K06276+K05856+K07361+K02649+K04456+K06470+K07366+K00922+K05730+K03099+K04466+K04431+K04440+K06478+K04350+K07363+K04369+K04409+K10784+K18052+K04415+K00922+K02649+K05733+K05734+K07360+K17333+K10784+K07367+K06458+K06459+K04513+K03161+K04348+K07364+K02580+K04393+K05703
Human Diseases	Cancers	Gastric cancer	74	152	0.0485214	0.127465	ko05226	LOC100048953(CDH1);LOC100049703(BCL2);LOC100126852(Gsk3b);LOC100127158(RPS6KB1);LOC100127359(MTOR);LOC100127478(AKT2);LOC100151828(RB1);LOC100152116(Fgf6);LOC100152223(Fgf16);LOC100153445(WNT7A);LOC100153846(E2F1);LOC100153922(TCF7L2);LOC100153974(CTNNA3);LOC100157834(CDH17);LOC100170126(Lef1);LOC100192436(GRB2);LOC100302504(FGF21);LOC100327037(WNT4);LOC100337669(FZD2);LOC100511026(GAB1);LOC10051…	K05689+K02161+K03083+K04688+K07203+K04456+K06618+K04358+K04358+K00572+K17454+K04491+K05691+K06811+K04492+K04364+K22429+K00408+K02235+K09593+K02649+K02620+K00714+K04456+K08957+K03068+K00444+K05083+K02085+K00922+K03511+K22603+K00312+K03099+K02354+K01384+K05658+K05658+K02157+K05691+K03068+K04358+K05691+K04369+K00922+K01357+K02649+K02353+K00572+K00444+K04385+K17448+K17448+K02375+K17447+K02432+K04674+…
Metabolism	Global and overview maps	Biosynthesis of amino acids	37	71	0.0495985	0.129268	ko01230	LOC100038014(RPIA);LOC100144529(PHGDH);LOC100154365(SDSL);LOC100155893(ARG2);LOC100157716(CPS1);LOC100157750(ENO2);LOC100158218(ENO4);LOC100188980(PGAM2);LOC100510993(Prps2);LOC100511756(TAT);LOC100512013(ALDOC);LOC100514210(Taldo1);LOC100517744(Prps1);LOC100518784(BCAT1);LOC100521318(GPT2);LOC100521394(PFKP);LOC100620951(PYCR1);LOC100621757(PFKL);LOC100622411(TKTL1);LOC100738870(ENO1);LOC1021663…	K01807+K00058+K17989+K01476+K01948+K01689+K01689+K01834+K00948+K00815+K01623+K00616+K00948+K00826+K00814+K00850+K00286+K00850+K00615+K01689+K00031+K01620+K01697+K00134+K01915+K14454+K14455+K01681+K00600+K00548+K00611+K00031+K00927+K01940+K01689+K00030+K01758
Genetic Information Processing	Folding, sorting and degradation	Ubiquitin mediated proteolysis	68	139	0.0510265	0.131951	ko04120	LOC100037300(XIAP);LOC100038006(RCHY1);LOC100049662(BRCA1);LOC100049694(BIRC6);LOC100136900(KEAP1);LOC100141398(CUL7);LOC100153330(RHOBTB1);LOC100153537(HERC1);LOC100154142(UBE2A);LOC100154268(UBE2L3);LOC100154685(UBOX5);LOC100156796(FBXW8);LOC100157283(WWP1);LOC100157435(UBE3B);LOC100157625(UBR5);LOC100157842(BTRC);LOC100329128(SKP2);LOC100511787(Cul3);LOC100511906(UBE3C);LOC100512083(NEDD4L);LO…	K04725+K10144+K10605+K10586+K10456+K10613+K07868+K10594+K10573+K04552+K10600+K10264+K05633+K10588+K10593+K03362+K03875+K03869+K10589+K13305+K10609+K10596+K10601+K10591+K10611+K10684+K10592+K10687+K10614+K10609+K10582+K04707+K04706+K10584+K10581+K10447+K03348+K10580+K10143+K10587+K10575+K03362+K04554+K03347+K10570+K08285+K03178+K10606+K10577+K10260+K04678+K10603+K10590+K04555+K05630+K04678+K16063+…
Organismal Systems	Development	Osteoclast differentiation	67	137	0.0528248	0.135543	ko04380	LOC100101471(IKBKB);LOC100125540(SYK);LOC100126864(IFNGR2);LOC100127355(IKBKG);LOC100127478(AKT2);LOC100134857(NCF1);LOC100134969(NFATC2);LOC100144486(FOS);LOC100144538(LILRA6);LOC100152055(NCF4);LOC100152350(BLNK);LOC100153785(TAB1);LOC100156182(Tab2);LOC100158082(PPP3CC);LOC100192436(GRB2);LOC100233188(LCK);LOC100511843(LCP2);LOC100511937(PIK3R3);LOC100513084(CSF1);LOC100513532(FHL2);LOC1005136…	K07209+K05855+K05133+K07210+K04456+K08011+K17332+K04379+K06512+K08012+K07371+K04403+K04404+K04348+K04364+K05856+K07361+K02649+K05453+K14380+K08091+K04456+K05869+K05090+K00922+K05859+K14381+K14377+K04466+K04431+K06512+K06512+K05147+K04440+K06512+K06512+K04502+K05131+K06512+K06512+K00922+K02649+K09030+K04433+K04386+K04392+K07370+K05870+K06551+K06551+K08008+K06512+K03175+K05130+K04674+K06493+K13376+…
Genetic Information Processing	Replication and repair	Fanconi anemia pathway	27	50	0.0537826	0.136939	ko03460	LOC100049662(BRCA1);LOC100141304(BLM);LOC100155140(TOP3B);LOC100155917(FANCM);LOC100156260(FANCI);LOC100156438(FANCB);LOC100286808(ERCC1);LOC100511000(MUS81);LOC100513963(REV3L);LOC100514342(PMS2);LOC100516227(ATR);LOC100517963(RMI1);LOC100518577(RAD51C);LOC100518629(WDR48);LOC100518650(POLK);LOC100518832(RMI2);LOC100521548(EME2);LOC100522376(CENPS);LOC100522795(REV1);LOC100523630(PALB2);LOC10052…	K10605+K10901+K03165+K10896+K10895+K10889+K10849+K08991+K02350+K10858+K06640+K10990+K10870+K15361+K03511+K15365+K10883+K11511+K03515+K10897+K07466+K13960+K10606+K10888+K10993+K16618+K10890
Metabolism	Lipid metabolism	Sphingolipid metabolism	26	48	0.0554559	0.139706	ko00600	LOC100037303(SGMS1);LOC100126279(CERS6);LOC100135677(DEGS1);LOC100152265(CERS3);LOC100155655(GBA2);LOC100157065(ASAH2);LOC100158010(SPTLC2);LOC100511825(UGT8);LOC100512419(PLPP3);LOC100514726(ENPP7);LOC100517222(B4GALT6);LOC100518128(Smpd3);LOC100518796(SGMS2);LOC100519280(SPTLC3);LOC100524160(ACER3);LOC100524832(SGPP2);LOC100525187(SGPL1);LOC100622165(ACER1);LOC100624593(GLB1);LOC100738292(SPHK2…	K04714+K04710+K04712+K04710+K17108+K12349+K00654+K04628+K01080+K12354+K07553+K12352+K04714+K00654+K04711+K04717+K01634+K01441+K12309+K04718+K12357+K12357+K04712+K12357+K04715+K01201
Organismal Systems	Endocrine system	Glucagon signaling pathway	51	102	0.0557135	0.139706	ko04922	LOC100049657(Gnas);LOC100127478(AKT2);LOC100134828(FBP2);LOC100134959(G6PC);LOC100142689(CREB3);LOC100144531(PCK1);LOC100152679(Plcb1);LOC100154993(ACACB);LOC100155015(ITPR3);LOC100158082(PPP3CC);LOC100188980(PGAM2);LOC100233197(PFKFB1);LOC100310801(PHKG2);LOC100513811(AKT3);LOC100514142(GCK);LOC100515635(CREB5);LOC100515868(Prkag2);LOC100516042(PDHB);LOC100516060(PDE3B);LOC100516166(CAMK2B);LOC1…	K04632+K04456+K03841+K01084+K09048+K01596+K05858+K01946+K04960+K04348+K01834+K19028+K00871+K04456+K12407+K09047+K07200+K00162+K13296+K04515+K05858+K09048+K04959+K08042+K19524+K07190+K09048+K00850+K09048+K07190+K05858+K04498+K19008+K00850+K04345+K02183+K07190+K04515+K05870+K07299+K07202+K03841+K07201+K07294+K04348+K11262+K04958+K04515+K00693+K04634+K00688
Metabolism	Amino acid metabolism	Tryptophan metabolism	25	46	0.0571618	0.141198	ko00380	LOC100152303(ACAT2);LOC100157176(KYAT3);LOC100515071(KYAT1);LOC100515636(OGDH);LOC100517436(AOC1);LOC100519341(IDO2);LOC100521160(KYNU);LOC100521870(OGDHL);LOC100522257(IL4I1);LOC100522477(GCDH);LOC100524382(--);LOC100525303(ALDH3A2);LOC100525616(AOX2);LOC100623394(Aox4);LOC100625479(CYP1B1);LOC100626793(ACAT1);LOC106504110(ALDH7A1);LOC110255955(AFMID);LOC110258194(ASMT);LOC396857(DDC);LOC397568(…	K00626+K00816+K00816+K00164+K11182+K00463+K01556+K00164+K03334+K00252+K03334+K00128+K00157+K00157+K07410+K00626+K14085+K01432+K00543+K01593+K03781+K00022+K00274+K00274+K07514
Human Diseases	Endocrine and metabolic diseases	Type II diabetes mellitus	25	46	0.0571618	0.141198	ko04930	LOC100101471(IKBKB);LOC100127359(MTOR);LOC100152344(HK1);LOC100511102(Cacna1d);LOC100511769(CACNA1E);LOC100511937(PIK3R3);LOC100512686(IRS1);LOC100513431(CACNA1G);LOC100514142(GCK);LOC100515824(irs1);LOC100518131(PIK3CD);LOC100518733(CACNA1C);LOC100521736(MAPK10);LOC100524932(PRKCE);LOC100525387(CACNA1A);LOC100533200(PRKCZ);LOC100622559(PIK3CB);LOC100622674(IRS4);LOC100622955(PRKCD);LOC100623707(…	K07209+K07203+K00844+K04851+K04852+K02649+K16172+K04854+K12407+K17445+K00922+K04850+K04440+K18050+K04344+K18952+K00922+K17446+K06068+K02649+K07595+K04849+K07187+K04527+K00844
Human Diseases	Infectious diseases	Epithelial cell signaling in Helicobacter pylori infection	35	68	0.0665599	0.161995	ko05120	LOC100101471(IKBKB);LOC100124654(CXCR2);LOC100127355(IKBKG);LOC100152890(LYN);LOC100154503(Src);LOC100154942(ATP6V1C1);LOC100156112(ATP6V1E1);LOC100156681(ATP6V1D);LOC100511294(PTPRZ1);LOC100512277(ATP6V1C2);LOC100517006(Igsf5);LOC100518663(PLCG2);LOC100518811(Atp6v1f);LOC100519402(ATP6V0A4);LOC100520043(JAM3);LOC100520100(MAP2K4);LOC100520402(MAP3K14);LOC100521494(ATP6V0D2);LOC100521736(MAPK10);…	K07209+K05050+K07210+K05854+K05704+K02148+K02150+K02149+K08114+K02148+K06786+K05859+K02151+K02154+K06785+K04430+K04466+K02146+K04440+K02154+K02154+K02147+K05505+K04409+K07293+K04392+K05701+K03662+K12499+K04361+K06059+K06704+K02145+K02580+K04393
Human Diseases	Cancers	Central carbon metabolism in cancer	35	68	0.0665599	0.161995	ko05230	LOC100126274(SIRT6);LOC100127359(MTOR);LOC100127478(AKT2);LOC100152344(HK1);LOC100153248(FGFR1);LOC100156264(PTEN);LOC100188980(PGAM2);LOC100286871(PDK1);LOC100511937(PIK3R3);LOC100513811(AKT3);LOC100514142(GCK);LOC100515445(FLT3);LOC100516042(PDHB);LOC100516641(ERBB2);LOC100518131(PIK3CD);LOC100521394(PFKP);LOC100525505(MAP2K2);LOC100621757(PFKL);LOC100622559(PIK3CB);LOC100622986(G6PD);LOC100623…	K11416+K07203+K04456+K00844+K04362+K01110+K01834+K12077+K02649+K04456+K12407+K05092+K00162+K05083+K00922+K00850+K04369+K00850+K00922+K00036+K02649+K04363+K07299+K00031+K05089+K08268+K05093+K05091+K04361+K04451+K05101+K00031+K01425+K00844+K05616
Organismal Systems	Immune system	Fc epsilon RI signaling pathway	34	66	0.069002	0.166713	ko04664	LOC100125540(SYK);LOC100127478(AKT2);LOC100151826(VAV3);LOC100151931(VAV2);LOC100152890(LYN);LOC100152927(PLA2G4B);LOC100156205(ALOX5);LOC100192436(GRB2);LOC100192445(PDPK1);LOC100511843(LCP2);LOC100511937(PIK3R3);LOC100513609(GAB2);LOC100513811(AKT3);LOC100518131(PIK3CD);LOC100518663(PLCG2);LOC100519821(VAV1);LOC100520100(MAP2K4);LOC100520187(SOS1);LOC100520418(Map2k7);LOC100520687(PLA2G4A);LOC1…	K05855+K04456+K05730+K05730+K05854+K16342+K00461+K04364+K06276+K07361+K02649+K08091+K04456+K00922+K05859+K05730+K04430+K03099+K04431+K16342+K04440+K04369+K03084+K07860+K00922+K02649+K04433+K04392+K07370+K06856+K02677+K20735+K07983+K05703
Metabolism	Metabolism of cofactors and vitamins	Nicotinate and nicotinamide metabolism	18	32	0.0695166	0.166739	ko00760	LOC100037271(ENPP1);LOC100144485(NNMT);LOC100154612(NT5C2);LOC100157995(NT5E);LOC100511638(--);LOC100511702(Cd38);LOC100513046(NT5M);LOC100515332(NMNAT2);LOC100516203(Nt5c1a);LOC100516661(NADSYN1);LOC100525616(AOX2);LOC100526144(NNT);LOC100621671(ENPP3);LOC100623321(NMNAT3);LOC100623394(Aox4);LOC100625942(BST1);LOC110261345(Nadk);LOC595123(NAMPT)	K01513+K00541+K01081+K19970+K06989+K01242+K01081+K06210+K01081+K01950+K00157+K00323+K01513+K06210+K00157+K18152+K00858+K03462
Organismal Systems	Digestive system	Carbohydrate digestion and absorption	26	49	0.0723642	0.17232	ko04973	LOC100127478(AKT2);LOC100134959(G6PC);LOC100152344(HK1);LOC100152679(Plcb1);LOC100157711(ATP1A4);LOC100329126(ATP1A3);LOC100511102(Cacna1d);LOC100511937(PIK3R3);LOC100513811(AKT3);LOC100514493(ATP1B3);LOC100516581(PLCB4);LOC100518131(PIK3CD);LOC100522212(ATP1B2);LOC100522792(PRKCB);LOC100525148(PLCB3);LOC100622559(PIK3CB);LOC100623494(MGAM2);LOC100623707(PIK3R1);LOC100625807(LCT);LOC100625876(SLC…	K04456+K01084+K00844+K05858+K01539+K01539+K04851+K02649+K04456+K01540+K05858+K00922+K01540+K19662+K05858+K00922+K12047+K02649+K01229+K08143+K12047+K01539+K01540+K01540+K01539+K00844
Organismal Systems	Excretory system	Proximal tubule bicarbonate reclamation	14	24	0.0755889	0.178308	ko04964	LOC100144531(PCK1);LOC100157162(Glud1);LOC100157711(ATP1A4);LOC100329126(ATP1A3);LOC100514493(ATP1B3);LOC100522212(ATP1B2);LOC396828(ATP1A2);LOC396898(ATP1B1);LOC397245(ATP1B4);LOC397358(Slc9a3);LOC397481(ATP1A1);LOC399525(GLS);LOC407773(AQP1);LOC503546(SLC4A4)	K01596+K00261+K01539+K01539+K01540+K01540+K01539+K01540+K01540+K12040+K01539+K01425+K09864+K13575
Metabolism	Metabolism of cofactors and vitamins	Thiamine metabolism	9	14	0.0759562	0.178308	ko00730	LOC100152573(AK7);LOC100170147(ALPL);LOC100521229(ALPI);LOC100522404(ALPI);LOC100524699(TPK1);LOC102167403(AK8);LOC396635(THTPA);LOC733667(AK4);LOC733697(Ak5)	K00939+K01077+K01077+K01077+K00949+K00939+K05307+K00939+K00939
Metabolism	Amino acid metabolism	Glycine, serine and threonine metabolism	23	43	0.0801819	0.186392	ko00260	LOC100126844(GATM);LOC100144529(PHGDH);LOC100154014(GRHPR);LOC100154338(SARDH);LOC100154365(SDSL);LOC100155425(GLDC);LOC100188980(PGAM2);LOC100518817(ALAS2);LOC100525563(DMGDH);LOC106504110(ALDH7A1);LOC106506774(BPGM);LOC110255953(THA2);LOC110256000(AOC3);LOC110256498(CBS);LOC110261260(GCSH);LOC396679(AMT);LOC397065(TDH);LOC397134(DAO);LOC397181(SHMT1);LOC397371(BHMT);LOC414424(MAOA);LOC414909(MA…	K00613+K00058+K00049+K00314+K17989+K00281+K01834+K00643+K00315+K14085+K01837+K01620+K00276+K01697+K02437+K00605+K15789+K00273+K00600+K00544+K00274+K00274+K01758
Organismal Systems	Sensory system	Inflammatory mediator regulation of TRP channels	55	113	0.0805258	0.186392	ko04750	LOC100049657(Gnas);LOC100126845(TRPV4);LOC100152067(ADCY4);LOC100152637(PRKCH);LOC100152679(Plcb1);LOC100152927(PLA2G4B);LOC100152934(TRPA1);LOC100154503(Src);LOC100155015(ITPR3);LOC100155970(ADCY5);LOC100511937(PIK3R3);LOC100513692(TRPM8);LOC100514402(ADCY3);LOC100514711(Pla2g6);LOC100516166(CAMK2B);LOC100516581(PLCB4);LOC100517279(ITPR2);LOC100517503(ADCY2);LOC100518131(PIK3CD);LOC100518663(PLC…	K04632+K04973+K08044+K18051+K05858+K16342+K04984+K05704+K04960+K08045+K02649+K04983+K08043+K16343+K04515+K05858+K04959+K08042+K00922+K05859+K05222+K16342+K04440+K19662+K04149+K04157+K18050+K07418+K05858+K08047+K18052+K00922+K06068+K08048+K04345+K02183+K02649+K08041+K08049+K04433+K04515+K04386+K04828+K04828+K04831+K02582+K03916+K02677+K04157+K04958+K04515+K07425+K04269+K04634+K06269
Human Diseases	Endocrine and metabolic diseases	AGE-RAGE signaling pathway in diabetic complications	53	109	0.086498	0.198825	ko04933	LOC100049703(BCL2);LOC100127478(AKT2);LOC100152001(Col3a1);LOC100152679(Plcb1);LOC100153454(COL4A2);LOC100155670(VEGFD);LOC100157642(THBD);LOC100157745(PLCE1);LOC100511072(DIAPH1);LOC100511937(PIK3R3);LOC100513811(AKT3);LOC100515336(COL4A1);LOC100516581(PLCB4);LOC100518131(PIK3CD);LOC100518663(PLCG2);LOC100519976(AGTR1);LOC100520726(EGR1);LOC100521111(Plcd3);LOC100521736(MAPK10);LOC100522792(PRKC…	K02161+K04456+K19720+K05858+K06237+K05449+K03907+K05860+K05740+K02649+K04456+K06237+K05858+K00922+K05859+K04166+K09203+K05857+K04440+K19662+K21423+K18050+K05858+K18952+K06237+K06237+K06237+K00922+K06068+K02649+K04392+K06237+K06236+K08008+K04674+K03901+K06490+K16366+K06527+K03982+K07201+K13376+K21421+K02677+K04500+K14624+K11223+K13242+K06624+K05717+K04692+K02580+K04393
Metabolism	Amino acid metabolism	Arginine and proline metabolism	26	50	0.0924943	0.211142	ko00330	LOC100126844(GATM);LOC100144439(AZIN2);LOC100153052(SMS);LOC100153961(HOGA1);LOC100155893(ARG2);LOC100156865(OAT);LOC100516053(CNDP1);LOC100517436(AOC1);LOC100519548(AGMAT);LOC100520618(ODC1);LOC100520934(NOS1);LOC100525303(ALDH3A2);LOC100620951(PYCR1);LOC100624543(P4HA3);LOC106504110(ALDH7A1);LOC110256626(PRODH);LOC396859(NOS2);LOC396967(GOT1);LOC396968(GOT2);LOC397134(DAO);LOC397557(NOS3);LOC39…	K00613+K01583+K00802+K18123+K01476+K00819+K05604+K11182+K01480+K01581+K13240+K00128+K00286+K00472+K14085+K00318+K13241+K14454+K14455+K00273+K13242+K00657+K01581+K00274+K00274+K00933
Metabolism	Carbohydrate metabolism	Galactose metabolism	17	31	0.0979524	0.219069	ko00052	LOC100134959(G6PC);LOC100152344(HK1);LOC100511655(B4GALT1);LOC100513637(GANC);LOC100514142(GCK);LOC100521394(PFKP);LOC100522261(PGM2);LOC100621757(PFKL);LOC100623494(MGAM2);LOC100623908(GALT);LOC100624593(GLB1);LOC100625807(LCT);LOC102160115(MGAM);LOC396816(AKR1B1);LOC397566(PGM1);LOC399536(GALM);LOC494561(HK2)	K01084+K00844+K07966+K12317+K12407+K00850+K15779+K00850+K12047+K00965+K12309+K01229+K12047+K00011+K01835+K01785+K00844
Metabolism	Carbohydrate metabolism	Glyoxylate and dicarboxylate metabolism	17	31	0.0979524	0.219069	ko00630	LOC100152303(ACAT2);LOC100153961(HOGA1);LOC100154014(GRHPR);LOC100154828(Acss1);LOC100155425(GLDC);LOC100522133(HAO2);LOC100524103(PCCA);LOC100626793(ACAT1);LOC100627803(Hao1);LOC110255955(AFMID);LOC110261260(GCSH);LOC396679(AMT);LOC396944(GLUL);LOC396999(ACO2);LOC397039(MDH2);LOC397181(SHMT1);LOC397568(CAT)	K00626+K18123+K00049+K01895+K00281+K11517+K01965+K00626+K11517+K01432+K02437+K00605+K01915+K01681+K00026+K00600+K03781
Organismal Systems	Environmental adaptation	Circadian rhythm	17	31	0.0979524	0.219069	ko04710	LOC100037286(ARNTL);LOC100154609(PER2);LOC100156637(RORA);LOC100157842(BTRC);LOC100514873(BHLHE40);LOC100515868(Prkag2);LOC100517750(CRY2);LOC100520380(CRY1);LOC100521893(NPAS2);LOC100523218(FBXW11);LOC100523244(CSNK1E);LOC100524037(Cul1);LOC100620648(Per1);LOC100622477(RORC);LOC100736562(CREB1);LOC100739111(RORB);LOC641342(Nr1d1)	K02296+K02633+K08532+K03362+K03729+K07200+K02295+K02295+K09026+K03362+K08960+K03347+K21944+K08534+K05870+K08533+K03728
Environmental Information Processing	Signal transduction	VEGF signaling pathway	29	57	0.103196	0.229247	ko04370	LOC100127478(AKT2);LOC100134969(NFATC2);LOC100152927(PLA2G4B);LOC100154503(Src);LOC100158082(PPP3CC);LOC100233192(MAPKAPK3);LOC100511937(PIK3R3);LOC100513811(AKT3);LOC100518131(PIK3CD);LOC100518663(PLCG2);LOC100518913(CASP9);LOC100520687(PLA2G4A);LOC100521065(BAD);LOC100521986(MAPKAPK2);LOC100522792(PRKCB);LOC100525505(MAP2K2);LOC100621675(RAC2);LOC100622559(PIK3CB);LOC100623707(PIK3R1);LOC100627…	K04456+K17332+K16342+K05704+K04348+K04444+K02649+K04456+K00922+K05859+K04399+K16342+K02158+K04443+K19662+K04369+K07860+K00922+K02649+K04392+K04718+K05725+K05760+K17447+K02677+K04348+K05098+K13242+K04393
Human Diseases	Cancers	Pancreatic cancer	37	75	0.111788	0.246675	ko05212	LOC100101471(IKBKB);LOC100127158(RPS6KB1);LOC100127355(IKBKG);LOC100127359(MTOR);LOC100127478(AKT2);LOC100151828(RB1);LOC100153846(E2F1);LOC100511937(PIK3R3);LOC100513811(AKT3);LOC100513970(RALGDS);LOC100516641(ERBB2);LOC100518131(PIK3CD);LOC100518650(POLK);LOC100518913(CASP9);LOC100519446(PLD1);LOC100521065(BAD);LOC100521736(MAPK10);LOC100621675(RAC2);LOC100622228(ARHGEF6);LOC100622254(RALA);LOC…	K07209+K04688+K07210+K07203+K04456+K06618+K17454+K02649+K04456+K08732+K05083+K00922+K03511+K04399+K01115+K02158+K04440+K07860+K05729+K07834+K00922+K02649+K07835+K04392+K04674+K04361+K04357+K13376+K11217+K04500+K04451+K08774+K04570+K08845+K04692+K02580+K04393
Metabolism	Lipid metabolism	Glycerolipid metabolism	32	64	0.112532	0.246675	ko00561	LOC100049690(PNPLA3);LOC100152017(MBOAT1);LOC100152806(PLPP4);LOC100155983(DGKK);LOC100156632(AGPAT4);LOC100157742(DGKH);LOC100170768(AGPAT2);LOC100170771(LPIN3);LOC100170845(Lpin1);LOC100187579(LPIN2);LOC100233170(Agk);LOC100233171(AGPAT3);LOC100233182(GK);LOC100233189(LIPC);LOC100312967(DGKE);LOC100512419(PLPP3);LOC100519533(DGKZ);LOC100521167(DGKI);LOC100521689(PNLIPRP3);LOC100524113(MOGAT1);L…	K13534+K13517+K18693+K00901+K13523+K00901+K13509+K15728+K15728+K15728+K09881+K13523+K00864+K22283+K00901+K01080+K00901+K00901+K14076+K14458+K13506+K00128+K00901+K00901+K13517+K00901+K00901+K12298+K14085+K00011+K01059+K00629
Metabolism	Amino acid metabolism	Phenylalanine, tyrosine and tryptophan biosynthesis	5	7	0.114133	0.247013	ko00400	LOC100511756(TAT);LOC100522257(IL4I1);LOC100524382(--);LOC396967(GOT1);LOC396968(GOT2)	K00815+K03334+K03334+K14454+K14455
Environmental Information Processing	Signal transduction	TGF-beta signaling pathway	41	84	0.114178	0.247013	ko04350	LOC100113425(BMP4);LOC100127158(RPS6KB1);LOC100127483(Bmpr2);LOC100151964(BMP5);LOC100152069(SMAD6);LOC100152462(ACVR1B);LOC100153584(Smad9);LOC100155536(Bmp6);LOC100169652(BMPR1A);LOC100515668(BMP8B);LOC100517164(ZFYVE9);LOC100521305(Smad7);LOC100522677(E2F4);LOC100524037(Cul1);LOC100620215(CREBBP);LOC100620374(BMP8A);LOC100621036(TFDP1);LOC100621443(Smurf1);LOC100623582(NBL1);LOC100624262(SMAD5…	K04662+K04688+K04671+K04663+K04677+K13567+K16791+K16620+K04673+K16622+K04679+K19631+K04682+K03347+K04498+K16622+K04683+K04678+K19558+K16790+K20013+K19383+K19559+K04678+K20012+K04684+K04674+K13578+K04513+K04660+K04676+K13376+K03456+K04667+K04500+K04514+K04382+K13596+K10162+K16621+K17693
Metabolism	Metabolism of other amino acids	Selenocompound metabolism	10	17	0.119117	0.256025	ko00450	LOC100156262(PAPSS2);LOC100157176(KYAT3);LOC100294677(SCLY);LOC100515071(KYAT1);LOC100516610(MARS);LOC100622027(SEPSECS);LOC106504748(PAPSS1);LOC396681(TXNRD1);LOC397300(MTR);LOC733654(CTH)	K13811+K00816+K01763+K00816+K01874+K03341+K13811+K22182+K00548+K01758
Metabolism	Global and overview maps	Fatty acid metabolism	25	49	0.120638	0.257621	ko01212	LOC100113422(ACOX1);LOC100135661(SCD5);LOC100152303(ACAT2);LOC100153368(ELOVL2);LOC100154810(ACADSB);LOC100171403(Elovl5);LOC100312970(ELOVL6);LOC100312972(HSD17B12);LOC100515782(MECR);LOC100519258(CPT1C);LOC100520636(ACADVL);LOC100522126(ACSL6);LOC100523084(HACD1);LOC100523602(MCAT);LOC100624862(Ccdc57);LOC100626793(ACAT1);LOC102158186(HACD2);LOC110261008(HSD17B12);LOC396931(ACADL);LOC397324(ACA…	K00232+K00507+K00626+K10205+K09478+K10244+K10203+K10251+K07512+K19524+K09479+K01897+K10703+K00645+K00665+K00626+K10703+K10251+K00255+K11262+K00022+K10226+K07514+K01897+K01897
Metabolism	Lipid metabolism	Synthesis and degradation of ketone bodies	7	11	0.122296	0.259487	ko00072	LOC100152303(ACAT2);LOC100511473(BDH1);LOC100522692(BDH2);LOC100626793(ACAT1);LOC100627473(HMGCLL1);LOC102162296(OXCT2);LOC396978(OXCT1)	K00626+K00019+K00019+K00626+K01640+K01027+K01027
Cellular Processes	Transport and catabolism	Autophagy - other eukaryotes	17	32	0.13018	0.274455	ko04136	LOC100127359(MTOR);LOC100154214(IGBP1);LOC100155182(ATG9A);LOC100156732(ATG4A);LOC100462716(ATG2B);LOC100462744(ATG10);LOC100462746(ATG16L1);LOC100462749(ATG7);LOC100462759(Wipi2);LOC100512677(Rptor);LOC100516128(ATG13);LOC100516293(PIK3R4);LOC100521968(Gabarapl2);LOC100525780(ULK2);LOC100739102(ATG5);LOC110260663(ATG101);LOC397656(PPP2CA)	K07203+K17606+K17907+K08342+K17906+K17888+K17890+K08337+K17908+K07204+K08331+K08333+K08341+K08269+K08339+K19730+K04382
Organismal Systems	Sensory system	Taste transduction	37	76	0.132911	0.278441	ko04742	LOC100144478(CHRM3);LOC100152067(ADCY4);LOC100152616(GRM4);LOC100152679(Plcb1);LOC100152819(PDE1A);LOC100154788(PKD2L1);LOC100154866(KCNK5);LOC100155015(ITPR3);LOC100511175(GABBR2);LOC100511870(GNG13);LOC100515171(SCN2A);LOC100516581(PLCB4);LOC100516701(SCN9A);LOC100516706(GABRA1);LOC100517926(GABRA3);LOC100518733(CACNA1C);LOC100520472(GABRA5);LOC100521662(PDE1B);LOC100524179(TAS2R60);LOC10052514…	K04131+K08044+K04607+K05858+K13755+K04990+K04916+K04960+K04615+K04547+K04834+K05858+K04841+K05175+K05175+K04850+K05175+K13755+K08474+K05858+K04344+K05175+K08048+K04345+K04836+K04603+K04819+K04624+K04828+K04825+K04828+K13755+K08474+K08474+K04824+K05217+K04270
Organismal Systems	Circulatory system	Cardiac muscle contraction	41	85	0.134292	0.279563	ko04260	LOC100152101(Slc8a3);LOC100153986(CACNA2D3);LOC100156879(UQCRC1);LOC100157711(ATP1A4);LOC100329126(ATP1A3);LOC100511102(Cacna1d);LOC100512654(CACNG2);LOC100514316(CACNB1);LOC100514493(ATP1B3);LOC100514745(CACNA1F);LOC100516480(COX7B);LOC100516606(COX7A2L);LOC100516962(ATP2A1);LOC100517557(CACNA2D2);LOC100518733(CACNA1C);LOC100519605(CACNG7);LOC100522066(CACNG3);LOC100522212(ATP1B2);LOC100523919(C…	K05849+K04860+K00414+K01539+K01539+K04851+K04867+K04862+K01540+K04853+K02271+K02270+K05853+K04859+K04850+K04872+K04868+K01540+K04869+K04863+K12041+K00416+K12041+K05849+K04857+K02263+K02266+K17751+K02267+K04865+K10351+K05853+K01539+K04962+K05853+K01540+K01540+K04858+K05742+K01539+K04866
Metabolism	Lipid metabolism	Fatty acid elongation	16	30	0.135332	0.279968	ko00062	LOC100153368(ELOVL2);LOC100155547(ABHD17B);LOC100171403(Elovl5);LOC100312970(ELOVL6);LOC100312972(HSD17B12);LOC100511670(ELOVL4);LOC100514773(ACOT7);LOC100515782(MECR);LOC100522555(ABHD17C);LOC100523084(HACD1);LOC100524666(ABHD17A);LOC100622268(THEM5);LOC102158186(HACD2);LOC110255331(ACOT2);LOC110261008(HSD17B12);LOC397604(HADH)	K10205+K01076+K10244+K10203+K10251+K10249+K17360+K07512+K01076+K10703+K01076+K22554+K10703+K01068+K10251+K00022
Cellular Processes	Cellular community - eukaryotes	Signaling pathways regulating pluripotency of stem cells	67	144	0.138771	0.282875	ko04550	LOC100113425(BMP4);LOC100126852(Gsk3b);LOC100127478(AKT2);LOC100127483(Bmpr2);LOC100151940(ESRRB);LOC100152462(ACVR1B);LOC100153154(Lhx5);LOC100153248(FGFR1);LOC100153269(MYF5);LOC100153445(WNT7A);LOC100153584(Smad9);LOC100156863(Zic3);LOC100169652(BMPR1A);LOC100192436(GRB2);LOC100286863(Dlx5);LOC100327037(WNT4);LOC100337669(FZD2);LOC100511625(NEUROG1);LOC100511937(PIK3R3);LOC100513214(PCGF3);LOC…	K04662+K03083+K04456+K04671+K08553+K13567+K18493+K04362+K18484+K00572+K16791+K18487+K04673+K04364+K18489+K00408+K02235+K09081+K02649+K11488+K00714+K04456+K08031+K14439+K00444+K15613+K02085+K00922+K11218+K18498+K09378+K00312+K02354+K09326+K09301+K01384+K11305+K02157+K11478+K04369+K09222+K11138+K00922+K01357+K02649+K16790+K02353+K00572+K00444+K04385+K18491+K18491+K02375+K02432+K13578+K05093+K04676+…
Environmental Information Processing	Signal transduction	NF-kappa B signaling pathway	52	110	0.139301	0.282875	ko04064	LOC100037300(XIAP);LOC100049703(BCL2);LOC100101471(IKBKB);LOC100101922(ATM);LOC100125540(SYK);LOC100127355(IKBKG);LOC100152350(BLNK);LOC100152890(LYN);LOC100153785(TAB1);LOC100153830(MALT1);LOC100156182(Tab2);LOC100156979(Traf3);LOC100233188(LCK);LOC100513988(ERC1);LOC100514004(CARD14);LOC100514174(TIRAP);LOC100517796(TAB3);LOC100518663(PLCG2);LOC100518917(PARP2);LOC100520402(MAP3K14);LOC10052170…	K04725+K02161+K07209+K04728+K05855+K07210+K07371+K05854+K04403+K07369+K04404+K03174+K05856+K16072+K20913+K05403+K12793+K05859+K10798+K04466+K05147+K19662+K02861+K05505+K10577+K10784+K10798+K18052+K10652+K04386+K03172+K07370+K03097+K10798+K07360+K10784+K07367+K20912+K09849+K03175+K12964+K12646+K06490+K06856+K06527+K03161+K05399+K03160+K04570+K04724+K10031+K02580
Human Diseases	Infectious diseases	Toxoplasmosis	52	110	0.139301	0.282875	ko05145	LOC100034246(PIK3R6);LOC100037300(XIAP);LOC100049703(BCL2);LOC100101471(IKBKB);LOC100126864(IFNGR2);LOC100127355(IKBKG);LOC100127478(AKT2);LOC100135040(HLA-DRA);LOC100144419(GNAI1);LOC100144421(GNAI3);LOC100153139(HLA-DRB1);LOC100153386(HLA-DRB1);LOC100153387(HLA-DQA2);LOC100153785(TAB1);LOC100154420(LAMA2);LOC100156182(Tab2);LOC100156205(ALOX5);LOC100157958(LAMC3);LOC100158200(ITGA6);LOC10019244…	K21290+K04725+K02161+K07209+K05133+K07210+K04456+K06752+K04630+K04630+K06752+K06752+K06752+K04403+K05637+K04404+K00461+K06247+K06485+K06276+K06240+K04456+K05635+K04534+K04399+K02158+K04440+K08738+K06245+K06246+K05637+K04433+K06244+K08060+K06240+K10159+K03175+K05135+K05636+K12473+K21290+K13241+K21289+K05719+K05425+K13376+K11217+K03161+K03160+K04570+K04692+K02580
Human Diseases	Cancers	Basal cell carcinoma	31	63	0.141188	0.284959	ko05217	LOC100113425(BMP4);LOC100126852(Gsk3b);LOC100153445(WNT7A);LOC100153922(TCF7L2);LOC100155412(SUFU);LOC100170126(Lef1);LOC100327037(WNT4);LOC100337669(FZD2);LOC100512951(Tcf7);LOC100513655(WNT8B);LOC100515110(SMO);LOC100516268(WNT5B);LOC100516888(GLI3);LOC100517932(APC);LOC100518650(POLK);LOC100519512(WNT3);LOC100520319(FZD4);LOC100520334(GLI2);LOC100521912(WNT11);LOC100523725(Axin1);LOC100525059(…	K04662+K03083+K00572+K04491+K06229+K04492+K00408+K02235+K02620+K00714+K06226+K00444+K06230+K02085+K03511+K00312+K02354+K16798+K01384+K02157+K06231+K01357+K02353+K00572+K00444+K06225+K04385+K02375+K02432+K04451+K02105
Organismal Systems	Digestive system	Mineral absorption	27	55	0.165954	0.332913	ko04978	LOC100144591(Cybrd1);LOC100152101(Slc8a3);LOC100154515(FTH);LOC100157711(ATP1A4);LOC100170644(Slc26a3);LOC100312962(ATOX1);LOC100329126(ATP1A3);LOC100514493(ATP1B3);LOC100520061(ATP2B3);LOC100522212(ATP1B2);LOC100622020(SLC8A1);LOC100623420(ATP2B4);LOC100625418(ATP2B2);LOC396622(HMOX2);LOC396628(VDR);LOC396828(ATP1A2);LOC396845(ICA);LOC396898(ATP1B1);LOC397035(FTL);LOC397159(ATP7A);LOC397245(ATP1…	K08370+K05849+K00522+K01539+K14078+K07213+K01539+K01540+K05850+K01540+K05849+K05850+K05850+K21418+K08539+K01539+K14736+K01540+K13625+K17686+K01540+K12040+K01539+K05850+K00510+K14683+K21398
Metabolism	Biosynthesis of other secondary metabolites	Monobactam biosynthesis	2	2	0.174308	0.346848	ko00261	LOC100156262(PAPSS2);LOC106504748(PAPSS1)	K13811+K13811
Genetic Information Processing	Folding, sorting and degradation	RNA degradation	38	80	0.17515	0.346848	ko03018	LOC100048932(Btg2);LOC100124376(SKIV2L);LOC100151962(PABPC1L);LOC100152694(Pnldc1);LOC100153958(PABPC1);LOC100156966(EDC3);LOC100157236(EXOSC8);LOC100157750(ENO2);LOC100158218(ENO4);LOC100511264(EXOSC10);LOC100511347(EXOSC7);LOC100511993(CNOT1);LOC100512107(EXOSC5);LOC100512848(CNOT6L);LOC100514180(PAN3);LOC100514308(BTG4);LOC100514819(PATL1);LOC100515499(DDX6);LOC100515887(PARN);LOC100516183(CNO…	K14443+K12599+K13126+K01148+K13126+K12615+K12586+K01689+K01689+K12591+K12589+K12604+K12590+K12603+K12572+K14443+K12617+K12614+K01148+K12603+K12613+K12619+K03514+K13126+K12598+K12597+K12580+K04043+K00850+K12611+K00850+K12607+K12624+K01689+K12623+K14443+K12593+K01689
Genetic Information Processing	Replication and repair	Homologous recombination	21	42	0.176044	0.346848	ko03440	LOC100037949(UIMC1);LOC100049662(BRCA1);LOC100101922(ATM);LOC100141304(BLM);LOC100154655(SYCP3);LOC100155140(TOP3B);LOC100511000(MUS81);LOC100514260(XRCC2);LOC100516687(MRE11);LOC100516948(BRCC3);LOC100518577(RAD51C);LOC100519785(RAD51B);LOC100522195(XRCC3);LOC100523378(SYCP3);LOC100523630(PALB2);LOC100525428(RPA1);LOC100620886(BABAM1);LOC100621518(RBBP8);LOC100622897(SYCP3);LOC100623966(BABAM2);…	K20775+K10605+K04728+K10901+K19528+K03165+K08991+K10879+K10865+K11864+K10870+K10869+K10880+K19528+K10897+K07466+K20776+K20773+K19528+K12173+K10871
Organismal Systems	Digestive system	Cholesterol metabolism	25	51	0.180334	0.353198	ko04979	LOC100125967(LDLRAP1);LOC100144536(VAPB);LOC100152112(ABCA1);LOC100153243(APOA2);LOC100154209(NCEH1);LOC100155795(MYLIP);LOC100233189(LIPC);LOC100514839(LRP1);LOC100515995(OSBPL5);LOC100518154(ABCB11);LOC100519689(LRP2);LOC100523371(APOB);LOC100620501(PCSK9);LOC100623614(VAPA);LOC100628166(SOAT1);LOC106504120(SORT1);LOC110259345(ANGPTL8);LOC396597(STAR);LOC396801(LDLR);LOC397010(VDAC1);LOC397018(…	K12474+K10707+K05641+K08758+K14349+K10637+K22283+K04550+K20464+K05664+K06233+K14462+K13050+K06096+K00637+K12388+K22289+K16931+K12473+K05862+K13885+K01059+K12385+K15040+K08760
Human Diseases	Cancers	Glioma	33	69	0.182589	0.355511	ko05214	LOC100127359(MTOR);LOC100127478(AKT2);LOC100151828(RB1);LOC100153846(E2F1);LOC100156264(PTEN);LOC100192436(GRB2);LOC100511937(PIK3R3);LOC100513811(AKT3);LOC100516166(CAMK2B);LOC100518131(PIK3CD);LOC100518650(POLK);LOC100518663(PLCG2);LOC100519764(Pdgfa);LOC100520187(SOS1);LOC100522792(PRKCB);LOC100525505(MAP2K2);LOC100622559(PIK3CB);LOC100623661(CALML6);LOC100623707(PIK3R1);LOC100626014(CAMK2A);L…	K07203+K04456+K06618+K17454+K01110+K04364+K02649+K04456+K04515+K00922+K03511+K05859+K04359+K03099+K19662+K04369+K00922+K02183+K02649+K04515+K04363+K17448+K17448+K05089+K17447+K04361+K04357+K02677+K04451+K05087+K08774+K08845+K04515
Human Diseases	Cardiovascular diseases	Fluid shear stress and atherosclerosis	67	147	0.193447	0.374451	ko05418	LOC100037273(MEF2A);LOC100049703(BCL2);LOC100101471(IKBKB);LOC100113425(BMP4);LOC100125375(CAV2);LOC100126845(TRPV4);LOC100127355(IKBKG);LOC100127478(AKT2);LOC100127483(Bmpr2);LOC100134857(NCF1);LOC100136900(KEAP1);LOC100144486(FOS);LOC100145887(ARHGEF2);LOC100152754(SDC2);LOC100152951(GSTA4);LOC100154503(Src);LOC100157642(THBD);LOC100169652(BMPR1A);LOC100286873(NQO1);LOC100511937(PIK3R3);LOC1005…	K09260+K02161+K07209+K04662+K12958+K04973+K07210+K04456+K04671+K08011+K10456+K04379+K12791+K16336+K00799+K05704+K03907+K04673+K00355+K02649+K04456+K05638+K00922+K14381+K04359+K06257+K04430+K04431+K04440+K21278+K18952+K07860+K00799+K00922+K04426+K02183+K02649+K04433+K04386+K04392+K04387+K00799+K08008+K04464+K05725+K04463+K00799+K13578+K06490+K04513+K16366+K06527+K06471+K06493+K00799+K01343+K04451+…
Metabolism	Metabolism of other amino acids	D-Glutamine and D-glutamate metabolism	3	4	0.199934	0.383027	ko00471	LOC100157162(Glud1);LOC100626547(DGLUCY);LOC399525(GLS)	K00261+K22210+K01425
Organismal Systems	Excretory system	Collecting duct acid secretion	13	25	0.200483	0.383027	ko04966	LOC100154942(ATP6V1C1);LOC100156112(ATP6V1E1);LOC100156681(ATP6V1D);LOC100512277(ATP6V1C2);LOC100518811(Atp6v1f);LOC100519402(ATP6V0A4);LOC100521494(ATP6V0D2);LOC100521769(TCIRG1);LOC100523018(ATP6V0A1);LOC100523368(ATP6V1B1);LOC110257347(Slc12a7);LOC397552(ATP4A);LOC445531(ATP6V1A)	K02148+K02150+K02149+K02148+K02151+K02154+K02146+K02154+K02154+K02147+K13627+K01542+K02145
Cellular Processes	Transport and catabolism	Phagosome	69	152	0.20135	0.383027	ko04145	LOC100037291(DYNC1H1);LOC100037293(HLA-A);LOC100127131(TUBA1C);LOC100134857(NCF1);LOC100134977(ITGB5);LOC100135040(HLA-DRA);LOC100151951(TUBA4A);LOC100152055(NCF4);LOC100153139(HLA-DRB1);LOC100153196(STX7);LOC100153386(HLA-DRB1);LOC100153387(HLA-DQA2);LOC100153403(EEA1);LOC100153940(THBS2);LOC100154598(LAMP2);LOC100154942(ATP6V1C1);LOC100155306(SEC61A1);LOC100156112(ATP6V1E1);LOC100156681(ATP6V1D…	K10413+K06751+K07374+K08011+K06588+K06752+K07374+K08012+K06752+K08488+K06752+K06752+K12478+K04659+K06528+K02148+K10956+K02150+K02149+K06563+K08057+K07374+K06558+K10956+K02148+K04659+K06560+K07375+K10789+K07342+K02151+K02154+K13240+K02146+K00921+K02154+K02154+K02147+K07889+K10415+K06560+K07897+K07374+K07375+K08492+K10414+K07375+K10416+K04392+K07375+K03662+K10062+K10169+K10159+K06856+K13885+K05719+…
Metabolism	Metabolism of other amino acids	Phosphonate and phosphinate metabolism	4	6	0.204239	0.385636	ko00440	LOC100152643(Pcyt1b);LOC100512162(SELENOI);LOC100512194(PCYT1A);LOC100523738(CHPT1)	K00968+K00993+K00968+K00994
Cellular Processes	Transport and catabolism	Mitophagy - animal	30	63	0.205728	0.385636	ko04137	LOC100151990(ULK1);LOC100152675(BNIP3L);LOC100153782(USP30);LOC100153846(E2F1);LOC100154503(Src);LOC100155182(ATG9A);LOC100157940(TFEB);LOC100511298(TFE3);LOC100512354(MFN2);LOC100516165(TAX1BP1);LOC100516558(RRAS);LOC100517587(BCL2L13);LOC100518350(FUNDC1);LOC100518718(Sqstm1);LOC100521736(MAPK10);LOC100521968(Gabarapl2);LOC100523466(RHOT1);LOC100621398(MRAS);LOC100622795(RAB7A);LOC100622909(FIS…	K21357+K15465+K11851+K17454+K05704+K17907+K15590+K09105+K06030+K21347+K07829+K15485+K17986+K14381+K04440+K08341+K07870+K07831+K07897+K17969+K03097+K08339+K07830+K04684+K08268+K04451+K04570+K09455+K09408+K04556
Metabolism	Amino acid metabolism	Valine, leucine and isoleucine degradation	26	54	0.206216	0.385636	ko00280	LOC100142666(BCKDHA);LOC100142669(BCKDHB);LOC100152303(ACAT2);LOC100153301(Aldh6a1);LOC100154810(ACADSB);LOC100155020(AUH);LOC100156047(IVD);LOC100156530(DBT);LOC100514687(HIBCH);LOC100516656(HIBADH);LOC100518784(BCAT1);LOC100522257(IL4I1);LOC100524103(PCCA);LOC100524293(HSD17B10);LOC100524382(--);LOC100525303(ALDH3A2);LOC100525616(AOX2);LOC100623394(Aox4);LOC100626793(ACAT1);LOC100627473(HMGCLL1…	K00166+K00167+K00626+K00140+K09478+K05607+K00253+K09699+K05605+K00020+K00826+K03334+K01965+K08683+K03334+K00128+K00157+K00157+K00626+K01640+K18660+K01027+K14085+K01027+K00022+K07514
Human Diseases	Infectious diseases	Shigellosis	33	70	0.212279	0.394744	ko05131	LOC100101471(IKBKB);LOC100127355(IKBKG);LOC100144504(RHOG);LOC100153175(ARPC2);LOC100154462(ARPC5L);LOC100154503(Src);LOC100157842(BTRC);LOC100174963(ARPC1A);LOC100174965(Arpc5);LOC100511072(DIAPH1);LOC100512789(WASF2);LOC100518557(U2af1l4);LOC100521444(PFN4);LOC100521736(MAPK10);LOC100522109(ELMO1);LOC100523218(FBXW11);LOC100524544(ABL1);LOC100524831(DOCK1);LOC100525017(Wasl);LOC100525150(Cd44);…	K07209+K07210+K07863+K05758+K05754+K05704+K03362+K05757+K05754+K05740+K05748+K12836+K05759+K04440+K12366+K03362+K06619+K13708+K05747+K06256+K07863+K18985+K04392+K06106+K08339+K12836+K06689+K05719+K17388+K04514+K05747+K02580+K04393
Metabolism	Carbohydrate metabolism	Fructose and mannose metabolism	16	32	0.220228	0.407237	ko00051	LOC100134828(FBP2);LOC100151790(PMM1);LOC100152344(HK1);LOC100158056(PFKFB4);LOC100233197(PFKFB1);LOC100512013(ALDOC);LOC100513376(GMPPB);LOC100516289(PFKFB3);LOC100520846(GMDS);LOC100521394(PFKP);LOC100523270(PFKFB2);LOC100621757(PFKL);LOC100737254(PMM2);LOC396816(AKR1B1);LOC397038(FBP1);LOC494561(HK2)	K03841+K17497+K00844+K19030+K19028+K01623+K00966+K01103+K01711+K00850+K19029+K00850+K17497+K00011+K03841+K00844
Cellular Processes	Transport and catabolism	Lysosome	58	128	0.231337	0.423159	ko04142	LOC100037961(CTSB);LOC100049670(AP3B1);LOC100049700(AP3D1);LOC100142667(NAGA);LOC100144519(GUSB);LOC100153167(PSAP);LOC100154477(LGMN);LOC100154598(LAMP2);LOC100154615(AP4S1);LOC100154940(FUCA2);LOC100155346(ABCB9);LOC100155929(CD63);LOC100157682(AP1G2);LOC100157709(AP1B1);LOC100187581(CLTA);LOC100512596(NAGPA);LOC100512880(IDS);LOC100514188(SUMF1);LOC100515235(CTNS);LOC100516855(AP4B1);LOC100517…	K01363+K12397+K12396+K01204+K01195+K12382+K01369+K06528+K12403+K01206+K05656+K06497+K12391+K12392+K04644+K01125+K01136+K13444+K12386+K12401+K12394+K19363+K12311+K02154+K02146+K12381+K02154+K12387+K02154+K08239+K04992+K01192+K12404+K12398+K12404+K04645+K01137+K12404+K12387+K06562+K12309+K12395+K01374+K01135+K03662+K12393+K12388+K06129+K12373+K01366+K01132+K01197+K06564+K12385+K12384+K01201+K06528+…
Metabolism	Glycan biosynthesis and metabolism	Glycosaminoglycan degradation	10	19	0.231395	0.423159	ko00531	LOC100144519(GUSB);LOC100157983(HPSE2);LOC100271932(HPSE);LOC100512880(IDS);LOC100623722(GNS);LOC100624593(GLB1);LOC102158016(ARSB);LOC396958(HEXB);LOC397000(GALNS);LOC397074(SPAM1)	K01195+K07965+K07964+K01136+K01137+K12309+K01135+K12373+K01132+K01197
Human Diseases	Infectious diseases	HTLV-I infection	118	268	0.23994	0.434929	ko05166	LOC100037293(HLA-A);LOC100037300(XIAP);LOC100101471(IKBKB);LOC100101922(ATM);LOC100126852(Gsk3b);LOC100127355(IKBKG);LOC100127478(AKT2);LOC100134969(NFATC2);LOC100135040(HLA-DRA);LOC100144486(FOS);LOC100151828(RB1);LOC100152067(ADCY4);LOC100153139(HLA-DRB1);LOC100153386(HLA-DRB1);LOC100153387(HLA-DQA2);LOC100153445(WNT7A);LOC100153846(E2F1);LOC100154449(ETS2);LOC100154934(Msx3);LOC100155958(Srf);…	K06751+K04725+K07209+K04728+K03083+K07210+K04456+K17332+K06752+K04379+K06618+K08044+K06752+K06752+K06752+K00572+K17454+K21932+K09341+K04378+K08045+K06271+K21769+K12076+K04348+K05863+K05856+K06724+K02678+K09341+K00408+K02235+K08057+K11304+K02649+K04421+K15305+K00714+K04456+K15304+K08043+K06622+K06640+K00444+K07829+K05863+K08042+K03506+K02085+K00922+K11218+K00312+K04359+K03348+K04430+K02354+K04466+…
Human Diseases	Infectious diseases	Salmonella infection	47	103	0.240459	0.434929	ko05132	LOC100037291(DYNC1H1);LOC100126864(IFNGR2);LOC100144476(TLR5);LOC100144486(FOS);LOC100144504(RHOG);LOC100153175(ARPC2);LOC100154462(ARPC5L);LOC100154766(PKN2);LOC100174963(ARPC1A);LOC100174965(Arpc5);LOC100512789(WASF2);LOC100514491(FLNB);LOC100515078(NLRC4);LOC100515528(PKN1);LOC100518997(FLNC);LOC100521444(PFN4);LOC100521736(MAPK10);LOC100522011(PYCARD);LOC100522681(PLEKHM2);LOC100523621(KLC1);…	K10413+K05133+K10168+K04379+K07863+K05758+K05754+K06071+K05757+K05754+K05748+K04437+K12805+K06071+K04437+K05759+K04440+K12799+K15348+K10407+K10415+K10352+K05747+K05505+K07863+K07897+K10414+K10416+K04392+K10352+K05701+K10352+K05408+K12964+K10352+K13241+K10352+K10352+K05482+K10352+K05399+K17388+K04514+K05747+K04437+K02580+K04393
Metabolism	Amino acid metabolism	Alanine, aspartate and glutamate metabolism	18	37	0.245299	0.441272	ko00250	LOC100037287(DDO);LOC100157162(Glud1);LOC100157716(CPS1);LOC100521318(GPT2);LOC100522257(IL4I1);LOC100522503(PPAT);LOC100524382(--);LOC100624530(CAD);LOC100625406(NIT2);LOC110261667(GAD1);LOC396928(GAD1);LOC396929(GAD2);LOC396944(GLUL);LOC396967(GOT1);LOC396968(GOT2);LOC397677(FOLH1);LOC399525(GLS);LOC414411(ASS1)	K00272+K00261+K01948+K00814+K03334+K00764+K03334+K11540+K13566+K01580+K01580+K01580+K01915+K14454+K14455+K14592+K01425+K01940
Human Diseases	Cancers	Chronic myeloid leukemia	36	78	0.248451	0.444526	ko05220	LOC100101471(IKBKB);LOC100127355(IKBKG);LOC100127478(AKT2);LOC100151828(RB1);LOC100153846(E2F1);LOC100154421(CTBP2);LOC100157974(BCR);LOC100192436(GRB2);LOC100511937(PIK3R3);LOC100512633(RUNX1);LOC100513609(GAB2);LOC100513811(AKT3);LOC100518131(PIK3CD);LOC100518275(MECOM);LOC100518650(POLK);LOC100518854(CBL);LOC100520187(SOS1);LOC100521065(BAD);LOC100524544(ABL1);LOC100525505(MAP2K2);LOC100620540…	K07209+K07210+K04456+K06618+K17454+K04496+K08878+K04364+K02649+K08367+K08091+K04456+K00922+K04462+K03511+K04707+K03099+K02158+K06619+K04369+K07293+K00922+K02649+K17448+K17448+K17447+K04496+K04674+K13376+K04500+K04451+K04570+K11223+K06624+K08845+K02580
Metabolism	Lipid metabolism	Biosynthesis of unsaturated fatty acids	13	26	0.254654	0.453174	ko01040	LOC100113422(ACOX1);LOC100135661(SCD5);LOC100153368(ELOVL2);LOC100171403(Elovl5);LOC100312970(ELOVL6);LOC100312972(HSD17B12);LOC100312978(PECR);LOC100514773(ACOT7);LOC100523084(HACD1);LOC102158186(HACD2);LOC110255331(ACOT2);LOC110261008(HSD17B12);LOC444997(FADS2)	K00232+K00507+K10205+K10244+K10203+K10251+K07753+K17360+K10703+K10703+K01068+K10251+K10226
Metabolism	Amino acid metabolism	Phenylalanine metabolism	11	22	0.28246	0.49997	ko00360	LOC100511756(TAT);LOC100517803(GLYAT);LOC100522257(IL4I1);LOC100524382(--);LOC100739347(ALDH3B1);LOC110256000(AOC3);LOC396857(DDC);LOC396967(GOT1);LOC396968(GOT2);LOC414424(MAOA);LOC414909(MAOB)	K00815+K15517+K03334+K03334+K00129+K00276+K01593+K14454+K14455+K00274+K00274
Human Diseases	Drug resistance	Antifolate resistance	22	47	0.287294	0.505822	ko01523	LOC100101471(IKBKB);LOC100127355(IKBKG);LOC100152536(ABCC4);LOC100170854(ATIC);LOC100513231(ABCC3);LOC100513626(ABCC5);LOC100620652(GART);LOC100627209(TYMS);LOC100736908(FPGS);LOC102161281(IZUMO1R);LOC102167784(ABCC4);LOC110255210(ABCG2);LOC110255845(ABCC4);LOC396784(FOLR1);LOC396853(FOLR2);LOC397073(ABCG2);LOC397180(MTHFR);LOC397181(SHMT1);LOC397535(ABCC2);LOC397579(FOLR1);LOC733619(ABCC1);LOC75…	K07209+K07210+K05673+K00602+K05667+K05668+K11787+K00560+K01930+K13649+K05673+K05681+K05673+K13649+K13649+K05681+K00297+K00600+K05666+K13649+K05665+K02580
Metabolism	Amino acid metabolism	Tyrosine metabolism	18	38	0.293157	0.513413	ko00350	LOC100511756(TAT);LOC100522257(IL4I1);LOC100524382(--);LOC100525616(AOX2);LOC100623036(FAH);LOC100623394(Aox4);LOC100624241(HGD);LOC100739347(ALDH3B1);LOC110256000(AOC3);LOC110259705(TH);LOC396857(DDC);LOC396967(GOT1);LOC396968(GOT2);LOC414424(MAOA);LOC414909(MAOB);LOC445522(TPO);LOC574066(DCT);LOC733609(DBH)	K00815+K03334+K03334+K00157+K01555+K00157+K00451+K00129+K00276+K00501+K01593+K14454+K14455+K00274+K00274+K00431+K01827+K00503
Human Diseases	Infectious diseases	Epstein-Barr virus infection	90	206	0.308006	0.536578	ko05169	LOC100037293(HLA-A);LOC100037942(FCER2);LOC100049703(BCL2);LOC100101471(IKBKB);LOC100125540(SYK);LOC100126852(Gsk3b);LOC100127355(IKBKG);LOC100127478(AKT2);LOC100135040(HLA-DRA);LOC100151828(RB1);LOC100152157(POLR3GL);LOC100152890(LYN);LOC100153139(HLA-DRB1);LOC100153160(YWHAB);LOC100153386(HLA-DRB1);LOC100153387(HLA-DQA2);LOC100153785(TAB1);LOC100153828(PSMD1);LOC100155274(Psmc1);LOC100155504(Yw…	K06751+K06468+K02161+K07209+K05855+K03083+K07210+K04456+K06752+K06618+K03024+K05854+K06752+K16197+K06752+K06752+K04403+K03032+K03062+K16198+K14317+K03124+K06627+K04404+K03018+K03174+K03022+K11838+K03875+K03007+K01242+K02649+K03033+K03137+K04456+K10591+K16194+K11406+K03031+K00922+K06053+K11218+K05859+K15978+K03024+K04430+K09543+K04466+K04431+K04440+K15979+K03036+K14721+K03035+K02861+K06256+K04498+…
Metabolism	Carbohydrate metabolism	Butanoate metabolism	13	27	0.313278	0.540977	ko00650	LOC100152303(ACAT2);LOC100511318(ACSM5);LOC100511473(BDH1);LOC100522692(BDH2);LOC100626793(ACAT1);LOC100627473(HMGCLL1);LOC102162296(OXCT2);LOC110261667(GAD1);LOC396928(GAD1);LOC396929(GAD2);LOC396978(OXCT1);LOC397604(HADH);LOC448846(EHHADH)	K00626+K01896+K00019+K00019+K00626+K01640+K01027+K01580+K01580+K01580+K01027+K00022+K07514
Organismal Systems	Excretory system	Vasopressin-regulated water reabsorption	20	43	0.3138	0.540977	ko04962	LOC100037291(DYNC1H1);LOC100049657(Gnas);LOC100142689(CREB3);LOC100514402(ADCY3);LOC100515635(CREB5);LOC100516663(CREB3L1);LOC100519249(Dctn1);LOC100520468(CREB3L2);LOC100522979(CREB3L3);LOC100523599(STX4);LOC100523862(RAB5C);LOC100523985(DYNC1I1);LOC100524641(DCTN5);LOC100623628(PRKACB);LOC100624195(DYNC2H1);LOC100624659(NSF);LOC100625423(ADCY9);LOC100626043(DCTN4);LOC100626901(DYNC1LI2);LOC1007…	K10413+K04632+K09048+K08043+K09047+K09048+K04648+K09048+K09048+K13502+K07889+K10415+K10427+K04345+K10414+K06027+K08049+K10426+K10416+K05870
Metabolism	Carbohydrate metabolism	Amino sugar and nucleotide sugar metabolism	23	50	0.318318	0.545923	ko00520	LOC100151790(PMM1);LOC100152344(HK1);LOC100155883(NANS);LOC100156649(UAP1);LOC100512552(CHIT1);LOC100513145(UXS1);LOC100513376(GMPPB);LOC100514142(GCK);LOC100518775(AMDHD2);LOC100518994(NANP);LOC100520846(GMDS);LOC100522261(PGM2);LOC100523729(NAGK);LOC100524254(CYB5R3);LOC100622386(CYB5RL);LOC100622980(CYB5R4);LOC100623908(GALT);LOC100737254(PMM2);LOC396958(HEXB);LOC397141(NPL);LOC397566(PGM1);LO…	K17497+K00844+K05304+K00972+K01183+K08678+K00966+K12407+K01443+K01097+K01711+K15779+K00884+K00326+K00326+K00326+K00965+K17497+K12373+K01639+K01835+K00844+K12409
Organismal Systems	Endocrine system	Prolactin signaling pathway	32	71	0.325237	0.554915	ko04917	LOC100126852(Gsk3b);LOC100127478(AKT2);LOC100144486(FOS);LOC100154503(Src);LOC100192436(GRB2);LOC100302367(SOCS5);LOC100510890(ELF5);LOC100511937(PIK3R3);LOC100513811(AKT3);LOC100514142(GCK);LOC100518131(PIK3CD);LOC100520187(SOS1);LOC100521706(TNFRSF11A);LOC100521736(MAPK10);LOC100525505(MAP2K2);LOC100622559(PIK3CB);LOC100623707(PIK3R1);LOC100623908(GALT);LOC102164918(SHC3);LOC102165831(SHC3);LOC…	K03083+K04456+K04379+K05704+K04364+K04698+K17101+K02649+K04456+K12407+K00922+K03099+K05147+K04440+K04369+K00922+K02649+K00965+K17448+K17448+K17447+K00501+K08551+K08550+K11223+K00512+K17107+K04248+K05081+K09408+K04692+K02580
Metabolism	Amino acid metabolism	Cysteine and methionine metabolism	22	48	0.332152	0.563807	ko00270	LOC100037301(Dnmt3a);LOC100152660(GSS);LOC100153052(SMS);LOC100154365(SDSL);LOC100302109(DNMT3B);LOC100312964(CDO1);LOC100511394(ENOPH1);LOC100511756(TAT);LOC100514931(AHCYL2);LOC100518784(BCAT1);LOC100522257(IL4I1);LOC100524382(--);LOC100525733(APIP);LOC100626434(ADI1);LOC110256498(CBS);LOC396967(GOT1);LOC396968(GOT2);LOC397039(MDH2);LOC397300(MTR);LOC397371(BHMT);LOC606746(DNMT1);LOC733654(CTH)	K17398+K21456+K00802+K17989+K17399+K00456+K09880+K00815+K01251+K00826+K03334+K03334+K08964+K08967+K01697+K14454+K14455+K00026+K00548+K00544+K00558+K01758
Genetic Information Processing	Folding, sorting and degradation	Protein processing in endoplasmic reticulum	72	165	0.337657	0.570227	ko04141	LOC100049703(BCL2);LOC100151996(TRAM1);LOC100152689(SSR1);LOC100152967(SEL1L2);LOC100154147(MAN1A2);LOC100154318(SSR2);LOC100154432(RPN2);LOC100154594(UGGT2);LOC100154945(Rrbp1);LOC100155306(SEC61A1);LOC100157247(DNAJC5B);LOC100157569(RNF185);LOC100158076(ATF6);LOC100158128(LMAN1L);LOC100381266(CALR);LOC100499564(PDIA6);LOC100510978(ERN1);LOC100511210(Sec31a);LOC100511525(STT3A);LOC100511831(SEC6…	K02161+K14010+K13249+K14026+K01230+K13250+K12667+K11718+K14000+K10956+K09525+K10666+K09054+K10081+K08057+K09584+K08852+K14005+K07151+K10956+K14007+K14012+K14005+K10601+K16194+K10636+K05638+K08288+K08653+K09486+K07342+K09542+K04431+K14026+K14009+K04440+K09508+K09556+K14019+K10575+K04554+K03347+K10100+K01230+K14011+K10839+K09525+K04523+K14007+K04426+K04555+K14015+K13251+K11519+K14001+K01230+K10597+…
Metabolism	Biosynthesis of other secondary metabolites	Neomycin, kanamycin and gentamicin biosynthesis	3	5	0.348128	0.572828	ko00524	LOC100152344(HK1);LOC100514142(GCK);LOC494561(HK2)	K00844+K12407+K00844
Metabolism	Amino acid metabolism	Histidine metabolism	11	23	0.348826	0.572828	ko00340	LOC100151804(AMDHD1);LOC100154617(HAL);LOC100157217(Uroc1);LOC100516053(CNDP1);LOC100517436(AOC1);LOC100518712(CARNMT1);LOC100525303(ALDH3A2);LOC100739347(ALDH3B1);LOC106504110(ALDH7A1);LOC414424(MAOA);LOC414909(MAOB)	K01468+K01745+K01712+K05604+K11182+K19787+K00128+K00129+K14085+K00274+K00274
Metabolism	Glycan biosynthesis and metabolism	Mannose type O-glycan biosyntheis	11	23	0.348826	0.572828	ko00515	LOC100155173(Pomt2);LOC100511655(B4GALT1);LOC100513419(FUT4);LOC100516218(MGAT5B);LOC100516442(LARGE1);LOC100518412(B4GAT1);LOC100520428(CHST10);LOC100521942(FKTN);LOC100525803(POMT1);LOC100526195(B3GAT2);LOC396619(ST3GAL3)	K00728+K07966+K07632+K09661+K09668+K21032+K09674+K19872+K00728+K10157+K00781
Organismal Systems	Endocrine system	Renin-angiotensin system	11	23	0.348826	0.572828	ko04614	LOC100144303(ACE2);LOC100157073(AGT);LOC100514935(ATP6AP2);LOC100515678(PRCP);LOC100519976(AGTR1);LOC100522470(Mas1);LOC100524822(REN);LOC397080(ENPEP);LOC397442(THOP1);LOC431673(KLK1);LOC445540(PREP)	K09708+K09821+K19514+K01285+K04166+K04303+K01380+K11141+K01392+K01325+K01322
Human Diseases	Infectious diseases	Human cytomegalovirus infection	107	248	0.348838	0.572828	ko05163	LOC100037293(HLA-A);LOC100049657(Gnas);LOC100101471(IKBKB);LOC100124654(CXCR2);LOC100126852(Gsk3b);LOC100127158(RPS6KB1);LOC100127355(IKBKG);LOC100127359(MTOR);LOC100127478(AKT2);LOC100134969(NFATC2);LOC100142689(CREB3);LOC100144419(GNAI1);LOC100144421(GNAI3);LOC100151828(RB1);LOC100152067(ADCY4);LOC100152679(Plcb1);LOC100153846(E2F1);LOC100154503(Src);LOC100154726(TSC1);LOC100155015(ITPR3);LOC10…	K06751+K04632+K07209+K05050+K03083+K04688+K07210+K07203+K04456+K17332+K09048+K04630+K04630+K06618+K08044+K05858+K17454+K05704+K07206+K04960+K08045+K12331+K05871+K04348+K04364+K04347+K08057+K04547+K02649+K04456+K08043+K09047+K07208+K17834+K05858+K09048+K04534+K04959+K08042+K12330+K00922+K04399+K04548+K03099+K09048+K04375+K19662+K04639+K09048+K07532+K04538+K02861+K05858+K04346+K04369+K08047+K04543+…
Cellular Processes	Transport and catabolism	Peroxisome	39	88	0.349581	0.572828	ko04146	LOC100037287(DDO);LOC100113422(ACOX1);LOC100127351(CRAT);LOC100134957(ECI2);LOC100134962(PHYH);LOC100152228(Pex7);LOC100152230(MVK);LOC100153726(PEX3);LOC100154319(SOD2);LOC100157173(ACOT8);LOC100312978(PECR);LOC100515259(XDH);LOC100517713(SLC25A17);LOC100519529(ABCD1);LOC100519592(MPV17L2);LOC100520309(ABCD2);LOC100522126(ACSL6);LOC100522133(HAO2);LOC100522811(PEX14);LOC100524317(NUDT19);LOC1005…	K00272+K00232+K00624+K13239+K00477+K13341+K00869+K13336+K04564+K11992+K07753+K00106+K13354+K05675+K13348+K05676+K01897+K11517+K13343+K13355+K13237+K13349+K13338+K05677+K01640+K11517+K17879+K00031+K13241+K00273+K08764+K03781+K00031+K08726+K07514+K01897+K01897+K08746+K01578
Metabolism	Lipid metabolism	Fatty acid biosynthesis	7	14	0.357051	0.579333	ko00061	LOC100154993(ACACB);LOC100522126(ACSL6);LOC100523602(MCAT);LOC100624862(Ccdc57);LOC397324(ACACA);LOC448980(ACSL4);LOC448982(ACSL1)	K01946+K01897+K00645+K00665+K11262+K01897+K01897
Metabolism	Glycan biosynthesis and metabolism	Glycosaminoglycan biosynthesis - keratan sulfate	7	14	0.357051	0.579333	ko00533	LOC100511655(B4GALT1);LOC100519885(CHST1);LOC100522551(CHST6);LOC100627772(ST3GAL2);LOC106510480(CHST4);LOC396619(ST3GAL3);LOC445537(ST3GAL1)	K07966+K01022+K09671+K03368+K04746+K00781+K00780
Genetic Information Processing	Transcription	Basal transcription factors	20	44	0.362169	0.58477	ko03022	LOC100049685(ERCC2);LOC100155476(TAF5L);LOC100155974(GTF2B);LOC100310797(Cdk7);LOC100510956(GTF2IRD1);LOC100513345(GTF2I);LOC100513628(GTF2E2);LOC100516658(Taf9b);LOC100517257(TAF7L);LOC100519953(GTF2A1L);LOC100523236(TAF7);LOC100524570(TAF8);LOC100525504(GTF2H1);LOC100620136(TAF6L);LOC100620508(TAF3);LOC100620926(Taf1);LOC100625544(GTF2H2C);LOC100626452(TAF4);LOC100626869(GTF2F2);LOC106509327(TM…	K10844+K03130+K03124+K02202+K03121+K03121+K03137+K03133+K03132+K03122+K03132+K14649+K03141+K03131+K14650+K03125+K03142+K03129+K03139+K03131
Human Diseases	Cancers	Melanoma	31	70	0.376257	0.600594	ko05218	LOC100048953(CDH1);LOC100127478(AKT2);LOC100151828(RB1);LOC100152116(Fgf6);LOC100152223(Fgf16);LOC100153248(FGFR1);LOC100153846(E2F1);LOC100156264(PTEN);LOC100302504(FGF21);LOC100511937(PIK3R3);LOC100513811(AKT3);LOC100515267(PDGFC);LOC100518131(PIK3CD);LOC100518650(POLK);LOC100518950(FGF19);LOC100519764(Pdgfa);LOC100521065(BAD);LOC100525086(FGF10);LOC100525505(MAP2K2);LOC100622559(PIK3CB);LOC100…	K05689+K04456+K06618+K04358+K04358+K04362+K17454+K01110+K22429+K02649+K04456+K05450+K00922+K03511+K22603+K04359+K02158+K04358+K04369+K00922+K02649+K04363+K05089+K04358+K04361+K04357+K04451+K05087+K18496+K08845+K09455
Metabolism	Carbohydrate metabolism	Starch and sucrose metabolism	16	35	0.377404	0.600594	ko00500	LOC100037271(ENPP1);LOC100134959(G6PC);LOC100152344(HK1);LOC100156209(GBE1);LOC100513637(GANC);LOC100514142(GCK);LOC100515088(PGM2L1);LOC100522261(PGM2);LOC100621671(ENPP3);LOC100623494(MGAM2);LOC102160115(MGAM);LOC102163050(GYG2);LOC397566(PGM1);LOC494561(HK2);LOC574064(GYS1);LOC733659(PYGM)	K01513+K01084+K00844+K00700+K12317+K12407+K11809+K15779+K01513+K12047+K12047+K00750+K01835+K00844+K00693+K00688
Metabolism	Metabolism of cofactors and vitamins	Biotin metabolism	2	3	0.377412	0.600594	ko00780	LOC100515056(HLCS);LOC100737057(BTD)	K01942+K01435
Human Diseases	Cancers	Viral carcinogenesis	81	188	0.380921	0.603277	ko05203	LOC100037293(HLA-A);LOC100125540(SYK);LOC100127355(IKBKG);LOC100142689(CREB3);LOC100151828(RB1);LOC100152890(LYN);LOC100153160(YWHAB);LOC100154503(Src);LOC100155274(Psmc1);LOC100155404(--);LOC100155504(Ywhah);LOC100155958(Srf);LOC100155974(GTF2B);LOC100156017(Ccna1);LOC100156979(Traf3);LOC100157729(DLG1);LOC100190899(USP7);LOC100192436(GRB2);LOC100329128(SKP2);LOC100511937(PIK3R3);LOC100513412(AC…	K06751+K05855+K07210+K09048+K06618+K05854+K16197+K05704+K03062+K11252+K16198+K04378+K03124+K06627+K03174+K12076+K11838+K04364+K03875+K02649+K05699+K15305+K03137+K11406+K11252+K09047+K11594+K09048+K15413+K05699+K00922+K06053+K11218+K03122+K09048+K02158+K02146+K15979+K04443+K10587+K09048+K11409+K03141+K02330+K04498+K06630+K11407+K00922+K04345+K02649+K11406+K08665+K09504+K11594+K03142+K11405+K06062+…
Genetic Information Processing	Translation	mRNA surveillance pathway	39	89	0.384191	0.604096	ko03015	LOC100134967(PPP2R5D);LOC100151962(PABPC1L);LOC100153087(NXF2);LOC100153958(PABPC1);LOC100156323(PAPOLA);LOC100156353(ACIN1);LOC100511407(SMG6);LOC100514403(CPSF1);LOC100515986(CSTF2);LOC100516242(Ppp2r5b);LOC100516529(GSPT2);LOC100517817(Gspt1);LOC100518351(PABPC5);LOC100519008(CPSF7);LOC100519318(Magoh);LOC100520874(RNGTT);LOC100520896(Etf1);LOC100521422(NXT2);LOC100521629(SRRM1);LOC100522703(W…	K11584+K13126+K14284+K13126+K14376+K12875+K11124+K14401+K14407+K11584+K03267+K03267+K13126+K14398+K12877+K13917+K03265+K14285+K13171+K14962+K14405+K11584+K11584+K14327+K14324+K08873+K14411+K14284+K04354+K14411+K14325+K11583+K14402+K11583+K03456+K04354+K04382+K14328+K06269
Human Diseases	Infectious diseases	Staphylococcus aureus infection	36	82	0.386169	0.604096	ko05150	LOC100048955(C5AR1);LOC100125963(SELPLG);LOC100135040(HLA-DRA);LOC100153139(HLA-DRB1);LOC100153386(HLA-DRB1);LOC100153387(HLA-DQA2);LOC100302537(MASP2);LOC100514315(KRT36);LOC100514599(KRT32);LOC100515166(KRT13);LOC100515506(KRT15);LOC100519971(Krt10);LOC100520150(KRT12);LOC100520330(KRT20);LOC100523817(KRT39);LOC100523973(PTAFR);LOC100524337(KRT25);LOC100620407(TRAV16);LOC100623387(Krt33a);LOC10…	K04010+K06544+K06752+K06752+K06752+K06752+K03993+K07604+K07604+K07604+K07604+K07604+K07604+K07604+K07604+K04279+K07604+K10784+K07604+K04009+K07604+K07604+K10784+K07604+K06490+K06856+K03990+K06496+K06461+K04004+K06463+K03994+K03989+K03991+K07596+K01315
Cellular Processes	Cell growth and death	Cellular senescence	69	160	0.390493	0.604096	ko04218	LOC100037293(HLA-A);LOC100101922(ATM);LOC100126845(TRPV4);LOC100127359(MTOR);LOC100127456(KIR2DL4);LOC100127478(AKT2);LOC100134969(NFATC2);LOC100151828(RB1);LOC100153794(MCU);LOC100153846(E2F1);LOC100154726(TSC1);LOC100155015(ITPR3);LOC100156017(Ccna1);LOC100156264(PTEN);LOC100156877(HIPK1);LOC100157000(TRAF3IP2);LOC100157175(MYBL2);LOC100157325(Lin52);LOC100157842(BTRC);LOC100158082(PPP3CC);LOC1…	K06751+K04728+K04973+K07203+K07981+K04456+K17332+K06618+K20858+K17454+K07206+K04960+K06627+K01110+K08826+K21124+K21769+K21775+K03362+K04348+K05863+K10903+K02678+K21776+K04851+K02649+K02830+K04456+K21771+K08826+K07208+K06640+K07829+K10865+K05863+K04959+K00922+K14381+K08015+K04443+K04682+K03362+K04369+K07831+K00922+K02183+K02649+K04433+K07205+K08826+K17333+K07830+K04674+K03982+K05862+K01367+K07201+…
Human Diseases	Endocrine and metabolic diseases	Maturity onset diabetes of the young	12	26	0.395104	0.604096	ko04950	LOC100511165(MNX1);LOC100512416(FOXA3);LOC100513828(FOXA2);LOC100514142(GCK);LOC100514152(PAX6);LOC100523579(PAX4);LOC100523688(NR5A2);LOC100627724(Mafa);LOC110260272(HNF4G);LOC397002(HNF1B);LOC397232(HHEX);LOC733636(HNF4A)	K08025+K08038+K08035+K12407+K08031+K08032+K08027+K07595+K08037+K08034+K08024+K07292
Metabolism	Metabolism of other amino acids	beta-Alanine metabolism	15	33	0.396039	0.604096	ko00410	LOC100153052(SMS);LOC100153301(Aldh6a1);LOC100156500(DPYS);LOC100514687(HIBCH);LOC100516053(CNDP1);LOC100525303(ALDH3A2);LOC100739347(ALDH3B1);LOC106504110(ALDH7A1);LOC110256000(AOC3);LOC110261667(GAD1);LOC396928(GAD1);LOC396929(GAD2);LOC397109(DPYD);LOC448846(EHHADH);LOC497060(MLYCD)	K00802+K00140+K01464+K05605+K05604+K00128+K00129+K14085+K00276+K01580+K01580+K01580+K00207+K07514+K01578
Metabolism	Carbohydrate metabolism	Propanoate metabolism	15	33	0.396039	0.604096	ko00640	LOC100142666(BCKDHA);LOC100142669(BCKDHB);LOC100152303(ACAT2);LOC100153301(Aldh6a1);LOC100154828(Acss1);LOC100154993(ACACB);LOC100156530(DBT);LOC100512104(ACSS3);LOC100514687(HIBCH);LOC100524103(PCCA);LOC100626793(ACAT1);LOC397324(ACACA);LOC399540(SUCLA2);LOC448846(EHHADH);LOC497060(MLYCD)	K00166+K00167+K00626+K00140+K01895+K01946+K09699+K01908+K05605+K01965+K00626+K11262+K01900+K07514+K01578
Genetic Information Processing	Replication and repair	Base excision repair	15	33	0.396039	0.604096	ko03410	LOC100153781(POLL);LOC100153912(SMUG1);LOC100155184(TDG);LOC100156631(NEIL3);LOC100513867(MUTYH);LOC100517646(POLE4);LOC100517749(FEN1);LOC100518917(PARP2);LOC100519003(APEX2);LOC100520434(LIG1);LOC100526021(POLB);LOC100621034(PARP1);LOC100626381(LIG3);LOC100738726(PARP4);LOC445521(HMGB1)	K03512+K10800+K20813+K10569+K03575+K03506+K04799+K10798+K10772+K10747+K02330+K10798+K10776+K10798+K10802
Genetic Information Processing	Folding, sorting and degradation	SNARE interactions in vesicular transport	15	33	0.396039	0.604096	ko04130	LOC100144526(Stx16);LOC100152253(STX11);LOC100153196(STX7);LOC100154733(SNAP29);LOC100155887(STX2);LOC100157559(Vti1a);LOC100510921(STX6);LOC100512594(STX1A);LOC100513964(Ykt6);LOC100517676(GOSR1);LOC100519332(Gosr2);LOC100523599(STX4);LOC100624091(STX18);LOC100627083(VAMP7);LOC100628224(VAMP5)	K08489+K08487+K08488+K08509+K08486+K08493+K08498+K04560+K08516+K08495+K08496+K13502+K08492+K08515+K08514
Metabolism	Energy metabolism	Nitrogen metabolism	8	17	0.416792	0.622493	ko00910	LOC100152749(CA12);LOC100156418(CA5B);LOC100157162(Glud1);LOC100157716(CPS1);LOC100157869(Ca8);LOC100240717(CA6);LOC110260889(CA5A);LOC396944(GLUL)	K01672+K01672+K00261+K01948+K01672+K01672+K01672+K01915
Metabolism	Global and overview maps	2-Oxocarboxylic acid metabolism	8	17	0.416792	0.622493	ko01210	LOC100518784(BCAT1);LOC100521318(GPT2);LOC102166364(IDH1);LOC396967(GOT1);LOC396968(GOT2);LOC396999(ACO2);LOC397603(IDH2);LOC733641(IDH3B)	K00826+K00814+K00031+K14454+K14455+K01681+K00031+K00030
Metabolism	Metabolism of other amino acids	D-Arginine and D-ornithine metabolism	1	1	0.417537	0.622493	ko00472	LOC397134(DAO)	K00273
Metabolism	Metabolism of terpenoids and polyketides	Polyketide sugar unit biosynthesis	1	1	0.417537	0.622493	ko00523	LOC100517301(TGDS)	K01710
Metabolism	Carbohydrate metabolism	Glycolysis / Gluconeogenesis	28	64	0.41907	0.622493	ko00010	LOC100134828(FBP2);LOC100134959(G6PC);LOC100144531(PCK1);LOC100152344(HK1);LOC100154828(Acss1);LOC100157750(ENO2);LOC100158218(ENO4);LOC100188980(PGAM2);LOC100512013(ALDOC);LOC100514142(GCK);LOC100516042(PDHB);LOC100517097(GAPDHS);LOC100521394(PFKP);LOC100522261(PGM2);LOC100525303(ALDH3A2);LOC100621757(PFKL);LOC100623786(ADPGK);LOC100738870(ENO1);LOC100739347(ALDH3B1);LOC106504110(ALDH7A1);LOC106…	K03841+K01084+K01596+K00844+K01895+K01689+K01689+K01834+K01623+K12407+K00162+K10705+K00850+K15779+K00128+K00850+K08074+K01689+K00129+K14085+K01837+K00134+K03841+K01835+K01785+K00927+K00844+K01689
Organismal Systems	Endocrine system	Progesterone-mediated oocyte maturation	39	90	0.419384	0.622493	ko04914	LOC100048944(CPEB1);LOC100127478(AKT2);LOC100144419(GNAI1);LOC100144421(GNAI3);LOC100152067(ADCY4);LOC100152117(Cpeb3);LOC100155970(ADCY5);LOC100156017(Ccna1);LOC100158035(AURKA);LOC100286809(Pkmyt1);LOC100329127(CDC25B);LOC100511937(PIK3R3);LOC100513811(AKT3);LOC100514402(ADCY3);LOC100515286(Rps6ka2);LOC100515638(CCNB3);LOC100516060(PDE3B);LOC100517503(ADCY2);LOC100518131(PIK3CD);LOC100518768(SP…	K02602+K04456+K04630+K04630+K08044+K02602+K08045+K06627+K11481+K06633+K05866+K02649+K04456+K08043+K04373+K21771+K13296+K08042+K00922+K08694+K03348+K04440+K02602+K04373+K04373+K04373+K08837+K08047+K00922+K08048+K04345+K02649+K08041+K08049+K06638+K05087+K08845+K03364+K11481
Genetic Information Processing	Translation	Ribosome biogenesis in eukaryotes	33	76	0.426533	0.627477	ko03008	LOC100151786(POP5);LOC100151831(IMP3);LOC100153087(NXF2);LOC100154484(RCL1);LOC100154556(WDR3);LOC100154560(HEATR1);LOC100155420(SNU13);LOC100155652(EFL1);LOC100156540(RPP30);LOC100216430(DKC1);LOC100415805(SPATA5);LOC100511365(NAT10);LOC100515474(UTP15);LOC100516270(NOB1);LOC100517201(XRN2);LOC100519832(WDR43);LOC100521120(GNL3L);LOC100521422(NXT2);LOC100523416(UTP14A);LOC100524172(UTP6);LOC1005…	K03537+K14560+K14284+K11108+K14556+K14550+K12845+K14536+K03539+K11131+K14575+K14521+K14549+K11883+K12619+K14546+K14538+K14285+K14567+K14557+K14570+K14537+K14571+K06943+K14563+K14554+K14573+K14284+K03097+K14570+K14530+K14290+K14548
Organismal Systems	Endocrine system	Adipocytokine signaling pathway	33	76	0.426533	0.627477	ko04920	LOC100037306(TNFRSF1B);LOC100101471(IKBKB);LOC100127355(IKBKG);LOC100127359(MTOR);LOC100127478(AKT2);LOC100134959(G6PC);LOC100144531(PCK1);LOC100154993(ACACB);LOC100512686(IRS1);LOC100513811(AKT3);LOC100515824(irs1);LOC100515868(Prkag2);LOC100519258(CPT1C);LOC100521736(MAPK10);LOC100522126(ACSL6);LOC100620540(PTPN11);LOC100621326(PRKCQ);LOC100622674(IRS4);LOC100626378(POMC);LOC102164419(SLC2A1);L…	K05141+K07209+K07210+K07203+K04456+K01084+K01596+K01946+K16172+K04456+K17445+K07200+K19524+K04440+K01897+K07293+K18052+K17446+K05228+K07299+K07187+K05062+K07202+K07294+K05232+K08524+K07297+K07297+K08526+K01897+K01897+K04692+K02580
Cellular Processes	Cell growth and death	Oocyte meiosis	51	119	0.437613	0.640929	ko04114	LOC100048944(CPEB1);LOC100134967(PPP2R5D);LOC100151864(SMC3);LOC100152067(ADCY4);LOC100152117(Cpeb3);LOC100153144(FBXO43);LOC100153160(YWHAB);LOC100155015(ITPR3);LOC100155504(Ywhah);LOC100155970(ADCY5);LOC100157842(BTRC);LOC100158035(AURKA);LOC100158082(PPP3CC);LOC100286809(Pkmyt1);LOC100514402(ADCY3);LOC100515286(Rps6ka2);LOC100516166(CAMK2B);LOC100516242(Ppp2r5b);LOC100517279(ITPR2);LOC10051750…	K02602+K11584+K06669+K08044+K02602+K10318+K16197+K04960+K16198+K08045+K03362+K11481+K04348+K06633+K08043+K04373+K04515+K11584+K04959+K08042+K08694+K03348+K11580+K02602+K04373+K04373+K03362+K06636+K04373+K03347+K11584+K11584+K06630+K08047+K08048+K04345+K02183+K08041+K08049+K04515+K06636+K06635+K03456+K04348+K05087+K04958+K08557+K04382+K04515+K11481+K06269
Metabolism	Metabolism of cofactors and vitamins	Vitamin B6 metabolism	4	8	0.446867	0.6516	ko00750	LOC100525616(AOX2);LOC100623394(Aox4);LOC100623846(PDXP);LOC396983(PDXK)	K00157+K00157+K07758+K00868
Human Diseases	Neurodegenerative diseases	Amyotrophic lateral sclerosis (ALS)	26	60	0.45044	0.653928	ko05014	LOC100037306(TNFRSF1B);LOC100049703(BCL2);LOC100158082(PPP3CC);LOC100513283(APAF1);LOC100518913(CASP9);LOC100520934(NOS1);LOC100521065(BAD);LOC100521224(NEFL);LOC100521797(GRIN2D);LOC100621347(CYCS);LOC100622769(MAP3K5);LOC100622950(GRIA2);LOC100623647(GRIA1);LOC100625946(MAP2K6);LOC100626022(Grin2b);LOC100626802(DERL1);LOC100626864(ALS2);LOC100627068(SLC1A2);LOC100627149(RAC1);LOC100736832(Grin2…	K05141+K02161+K04348+K02084+K04399+K13240+K02158+K04572+K05212+K08738+K04426+K05198+K05197+K04433+K05210+K11519+K04575+K05613+K04392+K05209+K04348+K04451+K05208+K04570+K03781+K04569
Environmental Information Processing	Signal transduction	TNF signaling pathway	50	118	0.480713	0.69483	ko04668	LOC100037306(TNFRSF1B);LOC100101471(IKBKB);LOC100127355(IKBKG);LOC100127478(AKT2);LOC100142689(CREB3);LOC100144486(FOS);LOC100153263(RIPK3);LOC100153785(TAB1);LOC100154896(CASP10);LOC100155670(VEGFD);LOC100156182(Tab2);LOC100156773(JAG1);LOC100156777(CASP7);LOC100156979(Traf3);LOC100511937(PIK3R3);LOC100513084(CSF1);LOC100513811(AKT3);LOC100515635(CREB5);LOC100516663(CREB3L1);LOC100517796(TAB3);L…	K05141+K07209+K07210+K04456+K09048+K04379+K08847+K04403+K04400+K05449+K04404+K06052+K04397+K03174+K02649+K05453+K04456+K09047+K09048+K12793+K00922+K04430+K04466+K04431+K09048+K04440+K09048+K02861+K05505+K04415+K00922+K04426+K02649+K04445+K17065+K04433+K03172+K19901+K05870+K08849+K12499+K09849+K06490+K16366+K06527+K14624+K07763+K05419+K04724+K02580
Human Diseases	Neurodegenerative diseases	Huntington disease	87	207	0.494532	0.711696	ko05016	LOC100142689(CREB3);LOC100152679(Plcb1);LOC100154130(NDUFB9);LOC100154319(SOD2);LOC100154443(NDUFA8);LOC100154530(TGM2);LOC100155804(Rcor1);LOC100156016(DNAH1);LOC100156075(NDUFS2);LOC100156478(Dnah8);LOC100156879(UQCRC1);LOC100157315(DNAH10);LOC100157442(NDUFA6);LOC100157866(DNAH7);LOC100157880(ATP5F1A);LOC100158185(SLC25A5);LOC100187581(CLTA);LOC100312976(Ndufab1);LOC100510948(NDUFS3);LOC100511…	K09048+K05858+K03965+K04564+K03952+K05625+K11829+K10408+K03935+K10408+K00414+K10408+K03950+K10408+K02132+K05863+K04644+K03955+K03936+K03007+K10408+K11824+K02084+K10408+K03958+K11827+K03945+K09047+K02271+K05858+K02270+K09048+K05863+K10132+K10408+K04399+K04648+K11824+K10412+K09048+K03954+K10408+K11351+K09048+K04559+K10408+K00416+K05858+K04645+K04498+K11825+K10408+K03944+K09222+K11644+K08738+K11353+…
Metabolism	Lipid metabolism	Steroid hormone biosynthesis	25	59	0.511327	0.732681	ko00140	LOC100126281(CYP3A29);LOC100144468(CYP3A29);LOC100152603(UGT1A3);LOC100312972(HSD17B12);LOC100312973(HSD17B2);LOC100513224(HSD17B3);LOC100515394(UGT2C1);LOC100518046(SRD5A1);LOC100523077(SRD5A3);LOC100624891(UGT2C1);LOC100625479(CYP1B1);LOC100738003(CYP7B1);LOC110259856(CYP3A29);LOC110259857(CYP3A29);LOC110261008(HSD17B12);LOC397048(SRD5A2);LOC397480(HSD11B1);LOC397687(CYP2D25);LOC403324(CYP3A29)…	K07424+K07424+K00699+K10251+K13368+K10207+K00699+K12343+K12345+K00699+K07410+K07430+K07424+K07424+K10251+K12344+K15680+K07414+K07424+K00512+K07434+K00070+K01131+K04119+K04119
Metabolism	Glycan biosynthesis and metabolism	Glycosphingolipid biosynthesis - globo and isoglobo series	7	16	0.530662	0.755143	ko00603	LOC100142667(NAGA);LOC100516832(B3galt5);LOC100524201(FUT2);LOC100625270(ST8SIA1);LOC100627772(ST3GAL2);LOC396958(HEXB);LOC445537(ST3GAL1)	K01204+K03877+K00718+K03371+K03368+K12373+K00780
Cellular Processes	Cell growth and death	Ferroptosis	19	45	0.531566	0.755143	ko04216	LOC100144589(SLC3A2);LOC100152468(SLC39A14);LOC100152660(GSS);LOC100154515(FTH);LOC100462749(ATG7);LOC100522126(ACSL6);LOC100524695(SLC39A8);LOC100524926(FTMT);LOC100739102(ATG5);LOC396845(ICA);LOC397035(FTL);LOC397108(CYBB);LOC397276(TP53);LOC397645(SAT1);LOC397659(VDAC2);LOC445512(HMOX1);LOC448980(ACSL4);LOC448982(ACSL1);LOC733595(Slc11a2)	K06519+K14720+K21456+K00522+K08337+K01897+K14714+K18495+K08339+K14736+K13625+K21421+K04451+K00657+K15040+K00510+K01897+K01897+K21398
Organismal Systems	Immune system	Th1 and Th2 cell differentiation	40	96	0.546101	0.770433	ko04658	LOC100101471(IKBKB);LOC100126864(IFNGR2);LOC100127355(IKBKG);LOC100134969(NFATC2);LOC100135040(HLA-DRA);LOC100144486(FOS);LOC100152163(DLL4);LOC100153139(HLA-DRB1);LOC100153369(NOTCH2);LOC100153386(HLA-DRB1);LOC100153387(HLA-DQA2);LOC100156773(JAG1);LOC100158082(PPP3CC);LOC100233188(LCK);LOC100518262(RBPJ);LOC100518649(JAK3);LOC100521736(MAPK10);LOC100522743(JAG2);LOC100620407(TRAV16);LOC10062132…	K07209+K05133+K07210+K17332+K06752+K04379+K06051+K06752+K20994+K06752+K06752+K06052+K04348+K05856+K06053+K11218+K04440+K21635+K10784+K18052+K05069+K09279+K06061+K07360+K17333+K06061+K20995+K06053+K10784+K09035+K05068+K05425+K05070+K05064+K11217+K04348+K11223+K05071+K17895+K02580
Cellular Processes	Cell growth and death	Apoptosis	57	137	0.546984	0.770433	ko04210	LOC100037300(XIAP);LOC100037961(CTSB);LOC100049693(SPTAN1);LOC100049703(BCL2);LOC100101471(IKBKB);LOC100101922(ATM);LOC100127131(TUBA1C);LOC100127355(IKBKG);LOC100127478(AKT2);LOC100144486(FOS);LOC100151951(TUBA4A);LOC100153254(CSF2RB);LOC100154896(CASP10);LOC100155015(ITPR3);LOC100155744(Diablo);LOC100156777(CASP7);LOC100192445(PDPK1);LOC100510930(TUBA3C);LOC100510978(ERN1);LOC100511937(PIK3R3);…	K04725+K01363+K06114+K02161+K07209+K04728+K07374+K07210+K04456+K04379+K07374+K04738+K04400+K04960+K10522+K04397+K06276+K07374+K08852+K02649+K02084+K04456+K04959+K04396+K10132+K00922+K04399+K10798+K04466+K02158+K04440+K02374+K04727+K02861+K04369+K10798+K08738+K00922+K04426+K07374+K02649+K04722+K03172+K19901+K01374+K10798+K02582+K16341+K01366+K01367+K08731+K04451+K03853+K04958+K04570+K04724+K02580
Metabolism	Amino acid metabolism	Valine, leucine and isoleucine biosynthesis	2	4	0.554891	0.778258	ko00290	LOC100154365(SDSL);LOC100518784(BCAT1)	K17989+K00826
Human Diseases	Drug resistance	Platinum drug resistance	32	77	0.557505	0.778626	ko01524	LOC100037300(XIAP);LOC100049662(BRCA1);LOC100049703(BCL2);LOC100101922(ATM);LOC100127478(AKT2);LOC100152951(GSTA4);LOC100192445(PDPK1);LOC100286808(ERCC1);LOC100337661(MSH2);LOC100511937(PIK3R3);LOC100512158(MSH3);LOC100513283(APAF1);LOC100513811(AKT3);LOC100513963(REV3L);LOC100516641(ERBB2);LOC100517403(BBC3);LOC100518131(PIK3CD);LOC100518913(CASP9);LOC100521065(BAD);LOC100621347(CYCS);LOC100622…	K04725+K10605+K02161+K04728+K04456+K00799+K06276+K10849+K08735+K02649+K08736+K02084+K04456+K02350+K05083+K10132+K00922+K04399+K02158+K08738+K00799+K00922+K04426+K02649+K00799+K00799+K00799+K17686+K08731+K04451+K05666+K04570
Metabolism	Energy metabolism	Sulfur metabolism	4	9	0.561034	0.780262	ko00920	LOC100154990(SQOR);LOC100156262(PAPSS2);LOC100156925(IMPAD1);LOC106504748(PAPSS1)	K22470+K13811+K15759+K13811
Metabolism	Glycan biosynthesis and metabolism	Glycosphingolipid biosynthesis - lacto and neolacto series	12	29	0.586656	0.811149	ko00601	LOC100152554(B3GALT1);LOC100152566(GCNT2);LOC100511655(B4GALT1);LOC100513419(FUT4);LOC100516832(B3galt5);LOC100524201(FUT2);LOC100625270(ST8SIA1);LOC100739492(ST3GAL6);LOC396602(ST3GAL4);LOC396619(ST3GAL3);LOC396713(ABO);LOC396733(GGTA1)	K07819+K00742+K07966+K07632+K03877+K00718+K03371+K03792+K03494+K00781+K00709+K00743
Human Diseases	Neurodegenerative diseases	Alzheimer disease	75	182	0.588144	0.811149	ko05010	LOC100113467(CDK5R1);LOC100126852(Gsk3b);LOC100152679(Plcb1);LOC100154130(NDUFB9);LOC100154443(NDUFA8);LOC100155015(ITPR3);LOC100155309(IDE);LOC100156075(NDUFS2);LOC100156777(CASP7);LOC100156879(UQCRC1);LOC100157442(NDUFA6);LOC100157880(ATP5F1A);LOC100158076(ATF6);LOC100158082(PPP3CC);LOC100170118(RTN4);LOC100312976(Ndufab1);LOC100510948(NDUFS3);LOC100510978(ERN1);LOC100511102(Cacna1d);LOC1005117…	K11716+K03083+K05858+K03965+K03952+K04960+K01408+K03935+K04397+K00414+K03950+K02132+K09054+K04348+K20720+K03955+K03936+K08852+K04851+K04521+K20723+K02084+K03958+K04853+K04550+K03945+K02271+K05858+K02270+K05853+K04959+K07747+K04850+K04399+K04529+K13240+K02158+K03954+K05212+K11351+K08683+K00416+K05858+K03944+K08738+K11353+K04857+K02183+K02263+K06172+K05210+K02266+K05209+K04380+K02136+K02267+K05853+…
Human Diseases	Infectious diseases	Chagas disease (American trypanosomiasis)	48	117	0.598817	0.822441	ko05142	LOC100048958(GNA14);LOC100049657(Gnas);LOC100101471(IKBKB);LOC100126864(IFNGR2);LOC100127355(IKBKG);LOC100127478(AKT2);LOC100144419(GNAI1);LOC100144421(GNAI3);LOC100144486(FOS);LOC100152679(Plcb1);LOC100381266(CALR);LOC100511937(PIK3R3);LOC100513811(AKT3);LOC100516581(PLCB4);LOC100516976(GNAO1);LOC100518131(PIK3CD);LOC100518537(GNA15);LOC100520100(MAP2K4);LOC100521736(MAPK10);LOC100525148(PLCB3);…	K04636+K04632+K07209+K05133+K07210+K04456+K04630+K04630+K04379+K05858+K08057+K02649+K04456+K05858+K04534+K00922+K04637+K04430+K04440+K05858+K10784+K00922+K02649+K08041+K04633+K04354+K10784+K03916+K05408+K12499+K10169+K10159+K03175+K04674+K13241+K03982+K03990+K05425+K13376+K03456+K04354+K04500+K14624+K04382+K04724+K04634+K04635+K02580
Genetic Information Processing	Replication and repair	Mismatch repair	9	22	0.612061	0.837158	ko03430	LOC100155997(MLH3);LOC100156440(RFC3);LOC100337661(MSH2);LOC100512158(MSH3);LOC100512301(EXO1);LOC100514342(PMS2);LOC100520434(LIG1);LOC100525428(RPA1);LOC100620242(RFC2)	K08739+K10756+K08735+K08736+K10746+K10858+K10747+K07466+K10755
Human Diseases	Immune diseases	Asthma	13	32	0.617718	0.838005	ko05310	LOC100038010(CCL11);LOC100135040(HLA-DRA);LOC100144594(IL9);LOC100153139(HLA-DRB1);LOC100153386(HLA-DRB1);LOC100153387(HLA-DQA2);LOC100514365(EPX);LOC100620407(TRAV16);LOC102165774(TRAV18);LOC396781(IGHG4);LOC397231(CD40LG);LOC397395(CD40);LOC397406(FCER1G)	K16597+K06752+K05432+K06752+K06752+K06752+K10788+K10784+K10784+K06856+K03161+K03160+K07983
Metabolism	Metabolism of cofactors and vitamins	Lipoic acid metabolism	3	7	0.617744	0.838005	ko00785	LOC100511318(ACSM5);LOC100627627(LIAS);LOC100739011(lipB)	K01896+K03644+K03801
Organismal Systems	Endocrine system	PPAR signaling pathway	34	84	0.634646	0.857419	ko03320	LOC100037269(SLC27A1);LOC100113422(ACOX1);LOC100135661(SCD5);LOC100144531(PCK1);LOC100153151(Sorbs1);LOC100153243(APOA2);LOC100192445(PDPK1);LOC100233182(GK);LOC100517271(SLC27A6);LOC100519258(CPT1C);LOC100520040(ME3);LOC100522126(ACSL6);LOC102158419(SLC27A5);LOC106504722(UCP1);LOC396931(ACADL);LOC397239(PPARA);LOC397297(PPARD);LOC397306(Rxra);LOC397402(PLIN2);LOC397423(FABP6);LOC397439(SCP2);LOC…	K08745+K00232+K00507+K01596+K06086+K08758+K06276+K00864+K08749+K19524+K00029+K01897+K08748+K08769+K00255+K07294+K04504+K08524+K17284+K08755+K08764+K01059+K00029+K08530+K08752+K07425+K10226+K08526+K08750+K07514+K01897+K01897+K08746+K08768
Organismal Systems	Immune system	Complement and coagulation cascades	33	82	0.650096	0.874722	ko04610	LOC100037951(C9);LOC100037954(C8B);LOC100048955(C5AR1);LOC100144304(SERPING1);LOC100153504(F13A1);LOC100155038(CPB2);LOC100157642(THBD);LOC100302537(MASP2);LOC100511618(Lcn12);LOC100514949(F2RL3);LOC100520761(C4BPA);LOC100521017(PLAUR);LOC100625728(C3AR1);LOC100626178(FGA);LOC110255240(BDKRB2);LOC110257404(F11);LOC396677(F3);LOC396922(CD46);LOC396945(SERPINE1);LOC397072(C3);LOC397121(PLAT);LOC397…	K04000+K03998+K04010+K04001+K03917+K01300+K03907+K03993+K03999+K04236+K04002+K03985+K04009+K03903+K03916+K01323+K03901+K04007+K03982+K03990+K01343+K03899+K06461+K01321+K04004+K03984+K03900+K03910+K03994+K03989+K03991+K01315+K01314
Human Diseases	Substance dependence	Alcoholism	66	163	0.657861	0.881588	ko05034	LOC100049657(Gnas);LOC100142689(CREB3);LOC100144419(GNAI1);LOC100144421(GNAI3);LOC100153054(GRIN3A);LOC100153166(SLC29A3);LOC100154435(SLC18A1);LOC100154950(SLC18A2);LOC100155404(--);LOC100155970(ADCY5);LOC100192436(GRB2);LOC100270820(GNG12);LOC100511870(GNG13);LOC100512448(h2afv);LOC100512769(H2AFY);LOC100515165(HDAC5);LOC100515302(HIST3H2BB);LOC100515364(CAMK4);LOC100515635(CREB5);LOC100516663(…	K04632+K09048+K04630+K04630+K05213+K15014+K08155+K08155+K11252+K08045+K04364+K04347+K04547+K11251+K11251+K11406+K11252+K05869+K09047+K09048+K04534+K11251+K04360+K04548+K03099+K09048+K11251+K05036+K05212+K09048+K11409+K04538+K11253+K11251+K11251+K04543+K11251+K11407+K04345+K02183+K11406+K04145+K11405+K05210+K11408+K05870+K05209+K11251+K17448+K07826+K17448+K04541+K11253+K11252+K17447+K00501+K04536+…
Metabolism	Carbohydrate metabolism	Pyruvate metabolism	15	38	0.67089	0.895422	ko00620	LOC100144531(PCK1);LOC100152303(ACAT2);LOC100154014(GRHPR);LOC100154828(Acss1);LOC100154993(ACACB);LOC100516042(PDHB);LOC100520040(ME3);LOC100524659(ME2);LOC100525303(ALDH3A2);LOC100624780(Hagh);LOC100626793(ACAT1);LOC106504110(ALDH7A1);LOC397039(MDH2);LOC397324(ACACA);LOC397538(ME1)	K01596+K00626+K00049+K01895+K01946+K00162+K00029+K00027+K00128+K01069+K00626+K14085+K00026+K11262+K00029
Human Diseases	Cardiovascular diseases	Viral myocarditis	29	73	0.679582	0.90338	ko05416	LOC100037293(HLA-A);LOC100135040(HLA-DRA);LOC100135674(SGCB);LOC100153139(HLA-DRB1);LOC100153386(HLA-DRB1);LOC100153387(HLA-DQA2);LOC100154420(LAMA2);LOC100240724(SGCD);LOC100515419(CD28);LOC100516495(EIF4G3);LOC100518913(CASP9);LOC100524544(ABL1);LOC100620392(DAG1);LOC100620407(TRAV16);LOC100621347(CYCS);LOC100621675(RAC2);LOC100623668(SGCG);LOC100625589(LAMA1);LOC100627019(ABL2);LOC100627149(RA…	K06751+K06752+K12566+K06752+K06752+K06752+K05637+K12563+K06470+K03260+K04399+K06619+K06265+K10784+K08738+K07860+K12564+K05637+K08887+K04392+K17751+K10784+K06490+K06856+K03161+K03160+K05413+K10366+K05703
Metabolism	Metabolism of cofactors and vitamins	Porphyrin and chlorophyll metabolism	14	36	0.695262	0.920296	ko00860	LOC100144519(GUSB);LOC100152603(UGT1A3);LOC100153444(UROS);LOC100157459(MMAB);LOC100515289(BLVRA);LOC100515394(UGT2C1);LOC100518817(ALAS2);LOC100521863(COX10);LOC100524598(HCCS);LOC100624891(UGT2C1);LOC100625219(BLVRB);LOC396622(HMOX2);LOC445512(HMOX1);LOC449526(EPRS)	K01195+K00699+K01719+K00798+K00214+K00699+K00643+K02257+K01764+K00699+K05901+K21418+K00510+K14163
Metabolism	Carbohydrate metabolism	Citrate cycle (TCA cycle)	12	31	0.697868	0.920296	ko00020	LOC100125957(ACLY);LOC100144531(PCK1);LOC100515636(OGDH);LOC100516042(PDHB);LOC100521870(OGDHL);LOC102166364(IDH1);LOC396999(ACO2);LOC397039(MDH2);LOC397603(IDH2);LOC399540(SUCLA2);LOC414412(SDHB);LOC733641(IDH3B)	K01648+K01596+K00164+K00162+K00164+K00031+K01681+K00026+K00031+K01900+K00235+K00030
Environmental Information Processing	Signal transduction	FoxO signaling pathway	52	131	0.714794	0.938876	ko04068	LOC100101471(IKBKB);LOC100101922(ATM);LOC100127478(AKT2);LOC100134959(G6PC);LOC100144531(PCK1);LOC100154319(SOD2);LOC100156264(PTEN);LOC100156419(HOMER2);LOC100190899(USP7);LOC100192436(GRB2);LOC100192445(PDPK1);LOC100271930(IL7R);LOC100329128(SKP2);LOC100511937(PIK3R3);LOC100512686(IRS1);LOC100513811(AKT3);LOC100515638(CCNB3);LOC100515824(irs1);LOC100515868(Prkag2);LOC100517317(STK4);LOC10051813…	K07209+K04728+K04456+K01084+K01596+K04564+K01110+K15010+K11838+K04364+K06276+K05072+K03875+K02649+K16172+K04456+K21771+K17445+K07200+K04411+K00922+K03099+K13304+K04440+K08341+K08960+K04369+K04498+K00922+K17446+K17848+K02649+K04603+K13302+K07187+K17847+K16341+K04674+K04527+K04361+K07201+K04357+K13376+K04500+K05087+K03781+K06624+K08845+K09408+K04692+K10305+K12358
Metabolism	Metabolism of cofactors and vitamins	Riboflavin metabolism	3	8	0.72027	0.94233	ko00740	LOC100037271(ENPP1);LOC100621671(ENPP3);LOC100625219(BLVRB)	K01513+K01513+K05901
Metabolism	Metabolism of cofactors and vitamins	Folate biosynthesis	11	29	0.725368	0.945263	ko00790	LOC100153443(Gphn);LOC100170147(ALPL);LOC100521229(ALPI);LOC100522404(ALPI);LOC100621611(MOCOS);LOC100624388(PCBD2);LOC100736908(FPGS);LOC110259705(TH);LOC396816(AKR1B1);LOC733634(AKR1C5);LOC733694(AKR1C1)	K15376+K01077+K01077+K01077+K15631+K01724+K01930+K00501+K00011+K04119+K04119
Metabolism	Metabolism of cofactors and vitamins	Ubiquinone and other terpenoid-quinone biosynthesis	4	11	0.743785	0.95926	ko00130	LOC100286873(NQO1);LOC100511756(TAT);LOC100518062(VKORC1L1);LOC100620337(GGCX)	K00355+K00815+K05357+K10106
Metabolism	Lipid metabolism	Steroid biosynthesis	7	19	0.744803	0.95926	ko00100	LOC100157894(Nsdhl);LOC100312968(EBP);LOC100625953(CEL);LOC100628166(SOAT1);LOC100628197(Dhcr24);LOC396590(MSMO1);LOC397145(CYP24A1)	K07748+K01824+K12298+K00637+K09828+K07750+K07436
Metabolism	Metabolism of cofactors and vitamins	Pantothenate and CoA biosynthesis	7	19	0.744803	0.95926	ko00770	LOC100037271(ENPP1);LOC100156500(DPYS);LOC100518784(BCAT1);LOC100520054(PANK2);LOC100523850(PPCS);LOC100621671(ENPP3);LOC397109(DPYD)	K01513+K01464+K00826+K09680+K01922+K01513+K00207
Genetic Information Processing	Replication and repair	Nucleotide excision repair	17	45	0.754515	0.966484	ko03420	LOC100049685(ERCC2);LOC100155788(RBP3);LOC100156440(RFC3);LOC100286808(ERCC1);LOC100310797(Cdk7);LOC100513454(CUL4B);LOC100517646(POLE4);LOC100517912(CUL4A);LOC100520434(LIG1);LOC100524405(ERCC8);LOC100524483(RAD23A);LOC100525428(RPA1);LOC100525504(GTF2H1);LOC100620242(RFC2);LOC100625544(GTF2H2C);LOC106504057(ERCC6);LOC606742(CETN2)	K10844+K10841+K10756+K10849+K02202+K10609+K03506+K10609+K10747+K10570+K10839+K07466+K03141+K10755+K03142+K10841+K10840
Human Diseases	Cancers	Bladder cancer	15	40	0.758742	0.966484	ko05219	LOC100048953(CDH1);LOC100151828(RB1);LOC100153846(E2F1);LOC100154503(Src);LOC100155578(DAPK3);LOC100516103(DAPK1);LOC100516641(ERBB2);LOC100516830(RASSF1);LOC100525505(MAP2K2);LOC100623751(RPS6KA5);LOC397070(EGFR);LOC397083(EGF);LOC397276(TP53);LOC397558(UPK3A);LOC397601(ARAF)	K05689+K06618+K17454+K05704+K08803+K08803+K05083+K09850+K04369+K04445+K04361+K04357+K04451+K19520+K08845
Metabolism	Metabolism of other amino acids	Taurine and hypotaurine metabolism	5	14	0.764193	0.966484	ko00430	LOC100312964(CDO1);LOC100515377(Csad);LOC110261667(GAD1);LOC396928(GAD1);LOC396929(GAD2)	K00456+K01594+K01580+K01580+K01580
Cellular Processes	Cell growth and death	Apoptosis - multiple species	13	35	0.764421	0.966484	ko04215	LOC100037300(XIAP);LOC100049694(BIRC6);LOC100049703(BCL2);LOC100155744(Diablo);LOC100156777(CASP7);LOC100513283(APAF1);LOC100517403(BBC3);LOC100518913(CASP9);LOC100521736(MAPK10);LOC100621347(CYCS);LOC396632(Bcl2l11);LOC397266(BIRC5);LOC397536(BCL2L1)	K04725+K10586+K02161+K10522+K04397+K02084+K10132+K04399+K04440+K08738+K16341+K08731+K04570
Metabolism	Metabolism of terpenoids and polyketides	Terpenoid backbone biosynthesis	8	22	0.765012	0.966484	ko00900	LOC100152230(MVK);LOC100152303(ACAT2);LOC100312977(PDSS2);LOC100512293(FNTB);LOC100514361(PDSS1);LOC100626793(ACAT1);LOC100627556(FNTA);LOC106507628(ZMPSTE24)	K00869+K00626+K12505+K05954+K12504+K00626+K05955+K06013
Genetic Information Processing	Translation	RNA transport	62	159	0.785786	0.988955	ko03013	LOC100101924(EIF4E2);LOC100125839(RAE1);LOC100151786(POP5);LOC100151962(PABPC1L);LOC100153047(NUP133);LOC100153087(NXF2);LOC100153500(NUP188);LOC100153958(PABPC1);LOC100154832(THOC2);LOC100155078(FMR1);LOC100155084(XPO5);LOC100155564(NUP214);LOC100156353(ACIN1);LOC100156540(RPP30);LOC100157075(SNUPN);LOC100157113(NUP210L);LOC100157730(TGS1);LOC100170853(SMN1);LOC100511016(XPOT);LOC100511376(RANBP…	K03259+K14298+K03537+K13126+K14300+K14284+K14311+K13126+K12879+K15516+K14289+K14317+K12875+K03539+K13151+K14314+K14292+K13129+K14288+K12172+K15516+K03251+K13136+K14283+K14303+K14291+K03754+K14314+K03260+K14301+K14312+K03245+K14306+K13126+K13134+K12877+K03243+K00784+K14285+K13171+K14297+K03247+K13132+K14310+K05749+K14306+K03242+K10577+K14327+K14299+K03241+K14324+K14309+K07205+K13135+K14284+K14325+…
Metabolism	Lipid metabolism	Fatty acid degradation	17	46	0.79048	0.991094	ko00071	LOC100113422(ACOX1);LOC100134957(ECI2);LOC100152303(ACAT2);LOC100154810(ACADSB);LOC100519258(CPT1C);LOC100520636(ACADVL);LOC100522126(ACSL6);LOC100522477(GCDH);LOC100525303(ALDH3A2);LOC100626793(ACAT1);LOC106504110(ALDH7A1);LOC396931(ACADL);LOC397604(HADH);LOC403326(CYP4A24);LOC448846(EHHADH);LOC448980(ACSL4);LOC448982(ACSL1)	K00232+K13239+K00626+K09478+K19524+K09479+K01897+K00252+K00128+K00626+K14085+K00255+K00022+K07425+K07514+K01897+K01897
Organismal Systems	Environmental adaptation	Thermogenesis	91	232	0.804765	1	ko04714	LOC100049657(Gnas);LOC100126274(SIRT6);LOC100127158(RPS6KB1);LOC100127359(MTOR);LOC100142689(CREB3);LOC100152067(ADCY4);LOC100152904(Arid1b);LOC100153248(FGFR1);LOC100153508(NPR1);LOC100154130(NDUFB9);LOC100154443(NDUFA8);LOC100154726(TSC1);LOC100155970(ADCY5);LOC100156075(NDUFS2);LOC100156555(Dpf3);LOC100156799(COX17);LOC100156879(UQCRC1);LOC100157188(ADCY10);LOC100157302(SMARCA2);LOC100157442(N…	K04632+K11416+K04688+K07203+K09048+K08044+K11653+K04362+K12323+K03965+K03952+K07206+K08045+K03935+K22198+K02260+K00414+K11265+K11647+K03950+K11649+K18161+K02132+K04364+K22429+K03955+K03936+K07204+K19477+K18179+K03958+K08043+K03945+K04373+K09047+K16622+K07200+K07208+K02271+K18173+K02270+K09048+K11652+K08042+K12461+K19524+K11649+K03099+K09048+K03954+K02257+K11650+K01897+K04373+K04373+K11351+K18183+…
Organismal Systems	Immune system	Hematopoietic cell lineage	39	103	0.81722	1	ko04640	LOC100037942(FCER2);LOC100135040(HLA-DRA);LOC100153139(HLA-DRB1);LOC100153386(HLA-DRB1);LOC100153387(HLA-DQA2);LOC100158200(ITGA6);LOC100271930(IL7R);LOC100511702(Cd38);LOC100512142(ITGA1);LOC100513084(CSF1);LOC100513336(CD5);LOC100515445(FLT3);LOC100517053(ITGA3);LOC100517086(CSF1R);LOC100518694(DNTT);LOC100521477(ITGA4);LOC100525150(Cd44);LOC100624694(CD37);LOC100626904(IL1R1);LOC100627952(MS4A…	K06468+K06752+K06752+K06752+K06752+K06485+K05072+K01242+K06480+K05453+K06455+K05092+K06482+K05090+K00977+K06483+K06256+K06475+K04386+K06466+K04387+K06457+K06457+K05066+K06473+K06458+K06459+K06856+K05091+K05068+K06493+K06460+K06474+K05431+K06461+K06481+K05079+K05071+K05055
Metabolism	Lipid metabolism	Ether lipid metabolism	17	47	0.822586	1	ko00565	LOC100152050(ENPP6);LOC100152542(LPCAT4);LOC100152927(PLA2G4B);LOC100217397(LPCAT1);LOC100511825(UGT8);LOC100512162(SELENOI);LOC100512419(PLPP3);LOC100512584(PLA2G16);LOC100514582(TMEM86B);LOC100514711(Pla2g6);LOC100517894(LPCAT2);LOC100519306(PLB1);LOC100519446(PLD1);LOC100520687(PLA2G4A);LOC100523738(CHPT1);LOC100620892(Lpcat2b);LOC397482(Pafah1b1)	K08743+K13512+K16342+K13510+K04628+K00993+K01080+K16817+K18575+K16343+K13510+K14621+K01115+K16342+K00994+K13510+K16794
Organismal Systems	Immune system	Th17 cell differentiation	46	121	0.824268	1	ko04659	LOC100037933(Il17f);LOC100101471(IKBKB);LOC100126864(IFNGR2);LOC100127355(IKBKG);LOC100127359(MTOR);LOC100134969(NFATC2);LOC100135040(HLA-DRA);LOC100144486(FOS);LOC100144625(IRF4);LOC100153139(HLA-DRB1);LOC100153386(HLA-DRB1);LOC100153387(HLA-DQA2);LOC100156637(RORA);LOC100158082(PPP3CC);LOC100233188(LCK);LOC100512633(RUNX1);LOC100518649(JAK3);LOC100518723(IL21R);LOC100521736(MAPK10);LOC100620407…	K05494+K07209+K05133+K07210+K07203+K17332+K06752+K04379+K09445+K06752+K06752+K06752+K08532+K04348+K05856+K08367+K11218+K05075+K04440+K10784+K18052+K05069+K08534+K04386+K07360+K17333+K10784+K09445+K09093+K04674+K08268+K08527+K05068+K05070+K11217+K04348+K04500+K08524+K11223+K05071+K05055+K10163+K08526+K17895+K04692+K02580
Metabolism	Glycan biosynthesis and metabolism	Glycosylphosphatidylinositol(GPI)-anchor biosynthesis	9	26	0.825499	1	ko00563	LOC100154657(PIGU);LOC100156880(PIGA);LOC100157497(GPLD1);LOC100518264(PIGY);LOC100523821(PIGL);LOC100620753(PGAP1);LOC100621501(PIGX);LOC100739135(Pigq);LOC110256448(PIGY)	K05293+K03857+K01127+K11001+K03434+K05294+K07541+K03860+K11001
Metabolism	Lipid metabolism	Primary bile acid biosynthesis	6	18	0.832178	1	ko00120	LOC100113410(CYP39A1);LOC100157173(ACOT8);LOC100512793(Cyp46a1);LOC100738003(CYP7B1);LOC102158419(SLC27A5);LOC397439(SCP2)	K07439+K11992+K07440+K07430+K08748+K08764
Genetic Information Processing	Translation	Aminoacyl-tRNA biosynthesis	16	45	0.840583	1	ko00970	LOC100513328(NARS);LOC100514245(NARS2);LOC100515851(CARS2);LOC100516312(Cars);LOC100516610(MARS);LOC100518652(HARS);LOC100521452(Kars);LOC100524650(FARSB);LOC100525981(LARS);LOC100621140(YARS);LOC100622027(SEPSECS);LOC100624746(IARS);LOC100625424(FARS2);LOC100737714(WARS2);LOC100739845(IARS2);LOC449526(EPRS)	K01893+K01893+K01883+K01883+K01874+K01892+K04567+K01890+K01869+K01866+K03341+K01870+K01889+K01867+K01870+K14163
Cellular Processes	Cell growth and death	Cell cycle	47	125	0.850968	1	ko04110	LOC100101922(ATM);LOC100126852(Gsk3b);LOC100151828(RB1);LOC100151864(SMC3);LOC100153160(YWHAB);LOC100153846(E2F1);LOC100154944(STAG2);LOC100155504(Ywhah);LOC100156017(Ccna1);LOC100156379(PRKDC);LOC100286809(Pkmyt1);LOC100310797(Cdk7);LOC100329127(CDC25B);LOC100329128(SKP2);LOC100515210(CDKN2C);LOC100515638(CCNB3);LOC100515916(ORC5);LOC100516227(ATR);LOC100519056(ORC4);LOC100519830(ANAPC1);LOC1005…	K04728+K03083+K06618+K06669+K16197+K17454+K06671+K16198+K06627+K06642+K06633+K02202+K05866+K03875+K06622+K21771+K02607+K06640+K02606+K03348+K02605+K02214+K02603+K06632+K02213+K04682+K06636+K03347+K06619+K06639+K06671+K09392+K04498+K10500+K06630+K04683+K06639+K06636+K06638+K02604+K06635+K13376+K04500+K04451+K06624+K03364+K10152
Human Diseases	Infectious diseases	Leishmaniasis	27	74	0.851271	1	ko05140	LOC100126864(IFNGR2);LOC100134857(NCF1);LOC100135040(HLA-DRA);LOC100144486(FOS);LOC100152055(NCF4);LOC100153139(HLA-DRB1);LOC100153386(HLA-DRB1);LOC100153387(HLA-DQA2);LOC100153785(TAB1);LOC100156182(Tab2);LOC100171389(PTPN6);LOC100521477(ITGA4);LOC100522002(Elk1);LOC100522792(PRKCB);LOC396623(TLR2);LOC396629(TRAF6);LOC396781(IGHG4);LOC396859(NOS2);LOC397019(ITGB1);LOC397072(C3);LOC397076(IL12B);…	K05133+K08011+K06752+K04379+K08012+K06752+K06752+K06752+K04403+K04404+K05697+K06483+K04375+K19662+K10159+K03175+K06856+K13241+K05719+K03990+K05425+K13376+K21421+K11217+K06461+K06463+K02580
Human Diseases	Infectious diseases	Hepatitis B	60	158	0.854141	1	ko05161	LOC100049703(BCL2);LOC100101471(IKBKB);LOC100101927(IFIH1);LOC100127355(IKBKG);LOC100127478(AKT2);LOC100134969(NFATC2);LOC100142689(CREB3);LOC100144486(FOS);LOC100151828(RB1);LOC100153160(YWHAB);LOC100153846(E2F1);LOC100154503(Src);LOC100154896(CASP10);LOC100156017(Ccna1);LOC100156264(PTEN);LOC100157507(PTK2B);LOC100192436(GRB2);LOC100511937(PIK3R3);LOC100513283(APAF1);LOC100513811(AKT3);LOC10051…	K02161+K07209+K12647+K07210+K04456+K17332+K09048+K04379+K06618+K16197+K17454+K05704+K04400+K06627+K01110+K05871+K04364+K02649+K02084+K04456+K05403+K09047+K11594+K09048+K06255+K00922+K04399+K07211+K04430+K09048+K02158+K04440+K04375+K19662+K09048+K04369+K04498+K08738+K00922+K02649+K11594+K05870+K17333+K03662+K04416+K10159+K05130+K04674+K12646+K13376+K02677+K11217+K04500+K08731+K04451+K11223+K06624+…
Metabolism	Nucleotide metabolism	Pyrimidine metabolism	37	100	0.858294	1	ko00240	LOC100037271(ENPP1);LOC100151798(UPRT);LOC100152157(POLR3GL);LOC100154506(ENTPD5);LOC100154612(NT5C2);LOC100156229(POLR3A);LOC100156500(DPYS);LOC100156829(PRIM2);LOC100157033(Polr3h);LOC100157995(NT5E);LOC100233195(NME4);LOC100511241(POLR2L);LOC100513046(NT5M);LOC100516203(Nt5c1a);LOC100517646(POLE4);LOC100519356(POLR3G);LOC100520595(CTPS2);LOC100521561(CMPK1);LOC100523894(POLR3E);LOC100620107(CA…	K01513+K00761+K03024+K01511+K01081+K03018+K01464+K02685+K03022+K19970+K00940+K03007+K01081+K01081+K03506+K03024+K01937+K13800+K14721+K12304+K01520+K01513+K13809+K11540+K00757+K01511+K00560+K00857+K03006+K03025+K00254+K03021+K03007+K02320+K00876+K00207+K01510
Organismal Systems	Immune system	Intestinal immune network for IgA production	18	51	0.860446	1	ko04672	LOC100135040(HLA-DRA);LOC100153139(HLA-DRB1);LOC100153386(HLA-DRB1);LOC100153387(HLA-DQA2);LOC100515419(CD28);LOC100520402(MAP3K14);LOC100521477(ITGA4);LOC100526050(AICDA);LOC100620407(TRAV16);LOC102165774(TRAV18);LOC106508259(TNFRSF13B);LOC396781(IGHG4);LOC397231(CD40LG);LOC397395(CD40);LOC397441(CD86);LOC494460(Cxcl12);LOC733623(CCR10);LOC733692(IL15RA)	K06752+K06752+K06752+K06752+K06470+K04466+K06483+K10989+K10784+K10784+K05150+K06856+K03161+K03160+K05413+K10031+K04185+K05074
Environmental Information Processing	Signal transduction	Jak-STAT signaling pathway	67	177	0.873262	1	ko04630	LOC100038024(IL19);LOC100049703(BCL2);LOC100126864(IFNGR2);LOC100127359(MTOR);LOC100127478(AKT2);LOC100144594(IL9);LOC100152038(OSM);LOC100153254(CSF2RB);LOC100156991(IL13RA2);LOC100171389(PTPN6);LOC100171401(PTPN2);LOC100192436(GRB2);LOC100271930(IL7R);LOC100302367(SOCS5);LOC100511937(PIK3R3);LOC100513324(IL22RA2);LOC100513811(AKT3);LOC100515191(TSLP);LOC100518131(PIK3CD);LOC100518649(JAK3);LOC1…	K05444+K02161+K05133+K07203+K04456+K05432+K05418+K04738+K05077+K05697+K18026+K04364+K05072+K04698+K02649+K05139+K04456+K05436+K00922+K11218+K05075+K04706+K05057+K04359+K03099+K04705+K00157+K05131+K04498+K07293+K05069+K05136+K00922+K00157+K02649+K05082+K04363+K16063+K05089+K05066+K05640+K05135+K05130+K05068+K05062+K05438+K04361+K05425+K04357+K05070+K05064+K11217+K05431+K05058+K05080+K04570+K11223+…
Metabolism	Carbohydrate metabolism	Ascorbate and aldarate metabolism	7	22	0.878709	1	ko00053	LOC100152603(UGT1A3);LOC100515394(UGT2C1);LOC100525303(ALDH3A2);LOC100624891(UGT2C1);LOC106504110(ALDH7A1);LOC396759(GULO);LOC768107(RGN)	K00699+K00699+K00128+K00699+K14085+K00103+K01053
Metabolism	Lipid metabolism	Linoleic acid metabolism	11	34	0.902645	1	ko00591	LOC100126281(CYP3A29);LOC100144468(CYP3A29);LOC100152927(PLA2G4B);LOC100512584(PLA2G16);LOC100514711(Pla2g6);LOC100519306(PLB1);LOC100520687(PLA2G4A);LOC100524940(CYP2J2);LOC110259856(CYP3A29);LOC110259857(CYP3A29);LOC403324(CYP3A29)	K07424+K07424+K16342+K16817+K16343+K14621+K16342+K07418+K07424+K07424+K07424
Organismal Systems	Immune system	NOD-like receptor signaling pathway	64	172	0.903626	1	ko04621	LOC100037300(XIAP);LOC100037961(CTSB);LOC100049703(BCL2);LOC100101471(IKBKB);LOC100127355(IKBKG);LOC100151938(GBP3);LOC100152099(GPRC6A);LOC100152679(Plcb1);LOC100153263(RIPK3);LOC100153785(TAB1);LOC100153794(MCU);LOC100155015(ITPR3);LOC100155195(GBP4);LOC100156073(IFI16);LOC100156182(Tab2);LOC100156979(Traf3);LOC100462746(ATG16L1);LOC100512354(MFN2);LOC100513853(ANTXR1);LOC100514416(ANTXR2);LOC1…	K04725+K01363+K02161+K07209+K07210+K20899+K04622+K05858+K08847+K04403+K20858+K04960+K20899+K20914+K04404+K03174+K17890+K06030+K20909+K20909+K12805+K20917+K05858+K20864+K11864+K04959+K12793+K07211+K04612+K04440+K20876+K08341+K12799+K02861+K05858+K05505+K05131+K04977+K06068+K17065+K12795+K03443+K08339+K12798+K17820+K12499+K09849+K03175+K05130+K04513+K05862+K05482+K21421+K11217+K14624+K04958+K04570+…
Human Diseases	Infectious diseases	African trypanosomiasis	15	45	0.904511	1	ko05143	LOC100152679(Plcb1);LOC100516581(PLCB4);LOC100518305(APOL6);LOC100519341(IDO2);LOC100522792(PRKCB);LOC100525148(PLCB3);LOC106510284(APOL3);LOC396750(ICAM1);LOC396781(IGHG4);LOC396925(VCAM1);LOC397057(IL18);LOC397076(IL12B);LOC397184(Prkca);LOC397442(THOP1);LOC654405(GNAQ)	K05858+K05858+K14480+K00463+K19662+K05858+K14480+K06490+K06856+K06527+K05482+K05425+K02677+K01392+K04634
Metabolism	Lipid metabolism	alpha-Linolenic acid metabolism	7	23	0.907669	1	ko00592	LOC100113422(ACOX1);LOC100152927(PLA2G4B);LOC100512584(PLA2G16);LOC100514711(Pla2g6);LOC100519306(PLB1);LOC100520687(PLA2G4A);LOC444997(FADS2)	K00232+K16342+K16817+K16343+K14621+K16342+K10226
Genetic Information Processing	Folding, sorting and degradation	Protein export	7	23	0.907669	1	ko03060	LOC100154992(OXA1L);LOC100155306(SEC61A1);LOC100511831(SEC61A2);LOC100517415(SEC61G);LOC100521052(IMMP2L);LOC100622744(SEC11A);LOC100739290(SRP68)	K03217+K10956+K10956+K07342+K09648+K13280+K03107
Metabolism	Metabolism of cofactors and vitamins	Retinol metabolism	26	75	0.915406	1	ko00830	LOC100126281(CYP3A29);LOC100144468(CYP3A29);LOC100152603(UGT1A3);LOC100192320(Bco1);LOC100294680(PNPLA4);LOC100511633(RDH16);LOC100514967(DHRS3);LOC100515394(UGT2C1);LOC100517137(ALDH1A1);LOC100517586(RDH5);LOC100521659(CYP26B1);LOC100525616(AOX2);LOC100623394(Aox4);LOC100624435(CYP2C18);LOC100624891(UGT2C1);LOC100626199(RDH16);LOC106510305(Rdh7);LOC110255181(CYP2C19);LOC110259856(CYP3A29);LOC110…	K07424+K07424+K00699+K00515+K11157+K11154+K11146+K00699+K07249+K00061+K12664+K00157+K00157+K17720+K00699+K11154+K11154+K17720+K07424+K07424+K17720+K17720+K17720+K17720+K07424+K07425
Genetic Information Processing	Transcription	RNA polymerase	10	32	0.919218	1	ko03020	LOC100152157(POLR3GL);LOC100156229(POLR3A);LOC100157033(Polr3h);LOC100511241(POLR2L);LOC100519356(POLR3G);LOC100523894(POLR3E);LOC100737040(Polr2a);LOC100738796(POLR3F);LOC102159905(POLR3B);LOC102164011(POLR2L)	K03024+K03018+K03022+K03007+K03024+K14721+K03006+K03025+K03021+K03007
Organismal Systems	Immune system	C-type lectin receptor signaling pathway	40	112	0.920336	1	ko04625	LOC100101471(IKBKB);LOC100125540(SYK);LOC100127355(IKBKG);LOC100127478(AKT2);LOC100134969(NFATC2);LOC100153830(MALT1);LOC100154503(Src);LOC100155015(ITPR3);LOC100158082(PPP3CC);LOC100170134(CD209L2);LOC100511282(KSR1);LOC100511937(PIK3R3);LOC100513811(AKT3);LOC100516558(RRAS);LOC100517279(ITPR2);LOC100518131(PIK3CD);LOC100518663(PLCG2);LOC100519508(IKBKE);LOC100520402(MAP3K14);LOC100521736(MAPK10…	K07209+K05855+K07210+K04456+K17332+K07369+K05704+K04960+K04348+K06563+K14958+K02649+K04456+K07829+K04959+K00922+K05859+K07211+K04466+K04440+K04443+K12799+K07532+K04409+K07293+K07831+K00922+K06068+K02183+K02649+K17333+K14957+K07830+K04513+K05425+K04348+K07983+K04958+K02580+K21083
Human Diseases	Cancers	Thyroid cancer	11	35	0.92312	1	ko05216	LOC100048953(CDH1);LOC100153922(TCF7L2);LOC100170126(Lef1);LOC100512951(Tcf7);LOC100518650(POLK);LOC100525505(MAP2K2);LOC397276(TP53);LOC397306(Rxra);LOC397657(CTNNB1);LOC397671(PPARG);LOC445465(RXRG)	K05689+K04491+K04492+K02620+K03511+K04369+K04451+K08524+K02105+K08530+K08526
Organismal Systems	Immune system	Natural killer cell mediated cytotoxicity	48	133	0.923571	1	ko04650	LOC100037293(HLA-A);LOC100125540(SYK);LOC100126864(IFNGR2);LOC100127456(KIR2DL4);LOC100134969(NFATC2);LOC100141419(NCR1);LOC100151826(VAV3);LOC100151931(VAV2);LOC100156970(KLRB1);LOC100157507(PTK2B);LOC100158082(PPP3CC);LOC100171389(PTPN6);LOC100192436(GRB2);LOC100233188(LCK);LOC100270822(NCR3);LOC100511843(LCP2);LOC100511937(PIK3R3);LOC100518131(PIK3CD);LOC100518663(PLCG2);LOC100519821(VAV1);LOC…	K06751+K05855+K05133+K07981+K17332+K06741+K05730+K05730+K06543+K05871+K04348+K05697+K04364+K05856+K06743+K07361+K02649+K00922+K05859+K05730+K03099+K07987+K19662+K04369+K04409+K05131+K07293+K07860+K00922+K02649+K04722+K04392+K07360+K17448+K17448+K07987+K17447+K05130+K06490+K06856+K02677+K04348+K07992+K07983+K08845+K06463+K07990+K05703
Human Diseases	Cancers	Chemical carcinogenesis	28	81	0.924948	1	ko05204	LOC100126281(CYP3A29);LOC100144468(CYP3A29);LOC100152603(UGT1A3);LOC100152951(GSTA4);LOC100157176(KYAT3);LOC100415931(CHRNA7);LOC100515071(KYAT1);LOC100515394(UGT2C1);LOC100622296(MGST2);LOC100623584(HPGDS);LOC100624435(CYP2C18);LOC100624891(UGT2C1);LOC100625479(CYP1B1);LOC100739163(GSTP1);LOC100739347(ALDH3B1);LOC110255181(CYP2C19);LOC110259856(CYP3A29);LOC110259857(CYP3A29);LOC110260351(GSTM1);…	K07424+K07424+K00699+K00799+K00816+K04809+K00816+K00699+K00799+K04097+K17720+K00699+K07410+K00799+K00129+K17720+K07424+K07424+K00799+K00799+K15680+K01253+K17720+K17720+K17720+K17720+K07424+K11822
Human Diseases	Immune diseases	Inflammatiory bowel disease (IBD)	26	76	0.928611	1	ko05321	LOC100037933(Il17f);LOC100126864(IFNGR2);LOC100135040(HLA-DRA);LOC100144476(TLR5);LOC100153139(HLA-DRB1);LOC100153386(HLA-DRB1);LOC100153387(HLA-DQA2);LOC100156637(RORA);LOC100517818(IL18RAP);LOC100518723(IL21R);LOC100620407(TRAV16);LOC100622477(RORC);LOC102165774(TRAV18);LOC106510466(MAF);LOC396623(TLR2);LOC397057(IL18);LOC397076(IL12B);LOC397084(Tgfb2);LOC397156(IL2RG);LOC397178(IL12RB2);LOC397…	K05494+K05133+K06752+K10168+K06752+K06752+K06752+K08532+K05174+K05075+K10784+K08534+K10784+K09035+K10159+K05482+K05425+K13376+K05070+K05064+K04500+K05071+K10163+K17895+K04692+K02580
Metabolism	Carbohydrate metabolism	Pentose and glucuronate interconversions	8	27	0.932431	1	ko00040	LOC100144519(GUSB);LOC100152603(UGT1A3);LOC100515394(UGT2C1);LOC100624891(UGT2C1);LOC100628009(XYLB);LOC396816(AKR1B1);LOC396914(CRYL1);LOC397337(DHDH)	K01195+K00699+K00699+K00699+K00854+K00011+K13247+K00078
Metabolism	Biosynthesis of other secondary metabolites	Caffeine metabolism	1	5	0.933016	1	ko00232	LOC100515259(XDH)	K00106
Human Diseases	Immune diseases	Rheumatoid arthritis	35	101	0.941452	1	ko05323	LOC100135040(HLA-DRA);LOC100144486(FOS);LOC100153139(HLA-DRB1);LOC100153386(HLA-DRB1);LOC100153387(HLA-DQA2);LOC100154942(ATP6V1C1);LOC100156112(ATP6V1E1);LOC100156681(ATP6V1D);LOC100512277(ATP6V1C2);LOC100513084(CSF1);LOC100515419(CD28);LOC100518811(Atp6v1f);LOC100519402(ATP6V0A4);LOC100521494(ATP6V0D2);LOC100521706(TNFRSF11A);LOC100521769(TCIRG1);LOC100523018(ATP6V0A1);LOC100523368(ATP6V1B1);LO…	K06752+K04379+K06752+K06752+K06752+K02148+K02150+K02149+K02148+K05453+K06470+K02151+K02154+K02146+K05147+K02154+K02154+K02147+K05505+K10784+K03662+K10784+K05408+K12499+K10159+K05121+K06490+K05096+K06856+K05482+K13376+K14624+K05413+K02145+K10031
Genetic Information Processing	Folding, sorting and degradation	Proteasome	14	45	0.94757	1	ko03050	LOC100037992(PSMB7);LOC100153828(PSMD1);LOC100155139(PSMB5);LOC100155274(Psmc1);LOC100512253(PSMD3);LOC100515483(PSMD8);LOC100523278(PSMD11);LOC100524394(PSMD12);LOC100620420(PSMA2);LOC100622444(PSMB2);LOC110257483(Adrm1);LOC397043(Psmc5);LOC497065(PSMB6);LOC733583(PSMD4)	K02739+K03032+K02737+K03062+K03033+K03031+K03036+K03035+K02726+K02734+K06691+K03066+K02738+K03029
Human Diseases	Infectious diseases	Tuberculosis	69	191	0.953329	1	ko05152	LOC100049703(BCL2);LOC100125540(SYK);LOC100126864(IFNGR2);LOC100127478(AKT2);LOC100135040(HLA-DRA);LOC100153139(HLA-DRB1);LOC100153386(HLA-DRB1);LOC100153387(HLA-DQA2);LOC100153403(EEA1);LOC100153830(MALT1);LOC100154503(Src);LOC100154598(LAMP2);LOC100154896(CASP10);LOC100155648(RFXAP);LOC100158082(PPP3CC);LOC100170134(CD209L2);LOC100511282(KSR1);LOC100513283(APAF1);LOC100513811(AKT3);LOC100514174…	K02161+K05855+K05133+K04456+K06752+K06752+K06752+K06752+K12478+K07369+K05704+K06528+K04400+K08063+K04348+K06563+K14958+K02084+K04456+K05403+K06560+K04515+K04399+K02154+K02158+K04043+K02146+K04440+K02154+K02154+K07532+K07889+K10049+K08066+K04498+K08738+K06560+K07897+K02183+K04515+K05870+K04718+K03662+K04731+K08060+K14957+K10169+K10159+K08539+K03175+K05135+K06856+K04513+K13241+K05482+K03990+K05425+…
Human Diseases	Neurodegenerative diseases	Prion diseases	14	46	0.958532	1	ko05020	LOC100037951(C9);LOC100037954(C8B);LOC100511618(Lcn12);LOC100514785(Lamc1);LOC100515564(NCAM1);LOC100520726(EGR1);LOC100522002(Elk1);LOC100525505(MAP2K2);LOC100623628(PRKACB);LOC100623923(STIP1);LOC100737392(NCAM2);LOC396613(CCL5);LOC414437(C5);LOC791125(FYN)	K04000+K03998+K03999+K05635+K06491+K09203+K04375+K04369+K04345+K09553+K06491+K12499+K03994+K05703
Genetic Information Processing	Transcription	Spliceosome	44	128	0.964838	1	ko03040	LOC100154006(BCAS2);LOC100154606(SNRPC);LOC100154832(THOC2);LOC100155420(SNU13);LOC100155820(Txnl4a);LOC100156353(ACIN1);LOC100157887(SF3B1);LOC100158042(RBMX);LOC100512557(Ddx42);LOC100512659(SF3B3);LOC100513617(PRPF18);LOC100514153(HNRNPM);LOC100515026(PRPF40B);LOC100515920(RBM17);LOC100515924(CCDC12);LOC100516520(Hnrnpa3);LOC100516539(SF3A2);LOC100517118(DHX8);LOC100517791(SLU7);LOC100518557(U…	K12861+K11095+K12879+K12845+K12859+K12875+K12828+K12885+K12835+K12830+K12817+K12887+K12821+K12840+K12871+K12741+K12826+K12818+K12819+K12836+K12877+K12833+K09567+K12733+K12856+K12865+K12824+K12847+K12838+K12855+K12857+K12624+K12811+K12874+K19604+K19604+K12854+K12837+K12864+K12836+K12623+K12890+K11091+K12897
Human Diseases	Infectious diseases	Hepatitis C	48	140	0.971835	1	ko05160	LOC100101471(IKBKB);LOC100126852(Gsk3b);LOC100127355(IKBKG);LOC100127478(AKT2);LOC100153752(CLDN10);LOC100156979(Traf3);LOC100192436(GRB2);LOC100192445(PDPK1);LOC100294682(CLDN19);LOC100294683(CLDN22);LOC100302017(CLDN14);LOC100302018(CLDN15);LOC100511937(PIK3R3);LOC100513811(AKT3);LOC100514518(EIF2AK1);LOC100518131(PIK3CD);LOC100519005(PIAS1);LOC100519437(CLDN22);LOC100519508(IKBKE);LOC100520187…	K07209+K03083+K07210+K04456+K06087+K03174+K04364+K06276+K06087+K06087+K06087+K06087+K02649+K04456+K16194+K00922+K04706+K06087+K07211+K03099+K02158+K04440+K02861+K05131+K06087+K00922+K02649+K04354+K03175+K05130+K12646+K12473+K13885+K04361+K04357+K03456+K04354+K11217+K06088+K07294+K04451+K08524+K16195+K08845+K04382+K14216+K04692+K02580
Human Diseases	Neurodegenerative diseases	Parkinson disease	50	147	0.978388	1	ko05012	LOC100144419(GNAI1);LOC100144421(GNAI3);LOC100154130(NDUFB9);LOC100154268(UBE2L3);LOC100154435(SLC18A1);LOC100154443(NDUFA8);LOC100154950(SLC18A2);LOC100155970(ADCY5);LOC100156075(NDUFS2);LOC100156879(UQCRC1);LOC100157442(NDUFA6);LOC100157880(ATP5F1A);LOC100158185(SLC25A5);LOC100312976(Ndufab1);LOC100510948(NDUFS3);LOC100513283(APAF1);LOC100513895(NDUFB2);LOC100515069(NDUFA1);LOC100516480(COX7B);…	K04630+K04630+K03965+K04552+K08155+K03952+K08155+K08045+K03935+K00414+K03950+K02132+K05863+K03955+K03936+K02084+K03958+K03945+K02271+K02270+K05863+K04399+K05036+K03954+K11351+K10575+K04243+K04554+K00416+K03178+K03944+K08738+K11353+K04345+K02263+K04555+K04145+K02266+K04633+K02136+K00501+K02267+K05862+K15040+K00235+K04528+K04556+K02137+K08844+K05687
Organismal Systems	Digestive system	Fat digestion and absorption	14	49	0.980278	1	ko04975	LOC100037269(SLC27A1);LOC100152112(ABCA1);LOC100152303(ACAT2);LOC100170768(AGPAT2);LOC100512419(PLPP3);LOC100515982(NPC1L1);LOC100523371(APOB);LOC100625953(CEL);LOC100626793(ACAT1);LOC396968(GOT2);LOC397018(SCARB1);LOC397407(CLPS);LOC397681(APOA4);LOC445535(FABP1)	K08745+K05641+K00626+K13509+K01080+K14461+K14462+K12298+K00626+K14455+K13885+K14460+K08760+K08750
Organismal Systems	Immune system	Toll-like receptor signaling pathway	39	119	0.982872	1	ko04620	LOC100037296(TLR7);LOC100101471(IKBKB);LOC100127355(IKBKG);LOC100127478(AKT2);LOC100144476(TLR5);LOC100144486(FOS);LOC100153785(TAB1);LOC100156182(Tab2);LOC100156979(Traf3);LOC100511937(PIK3R3);LOC100513811(AKT3);LOC100514174(TIRAP);LOC100518131(PIK3CD);LOC100519508(IKBKE);LOC100520100(MAP2K4);LOC100520418(Map2k7);LOC100521736(MAPK10);LOC100524751(RIPK1);LOC100525505(MAP2K2);LOC100533555(IFNAR2);…	K05404+K07209+K07210+K04456+K10168+K04379+K04403+K04404+K03174+K02649+K04456+K05403+K00922+K07211+K04430+K04431+K04440+K02861+K04369+K05131+K04415+K00922+K02649+K04433+K04392+K05408+K12499+K10169+K10159+K03175+K05130+K12964+K05425+K06250+K05399+K10170+K03160+K05413+K02580
Genetic Information Processing	Replication and repair	DNA replication	9	35	0.984384	1	ko03030	LOC100156440(RFC3);LOC100156829(PRIM2);LOC100517646(POLE4);LOC100517749(FEN1);LOC100520434(LIG1);LOC100525428(RPA1);LOC100620242(RFC2);LOC100625239(RNASEH2B);LOC102166485(POLA1)	K10756+K02685+K03506+K04799+K10747+K07466+K10755+K10744+K02320
Human Diseases	Immune diseases	Allograft rejection	13	47	0.984516	1	ko05330	LOC100037293(HLA-A);LOC100135040(HLA-DRA);LOC100153139(HLA-DRB1);LOC100153386(HLA-DRB1);LOC100153387(HLA-DQA2);LOC100515419(CD28);LOC100620407(TRAV16);LOC102165774(TRAV18);LOC396781(IGHG4);LOC397076(IL12B);LOC397231(CD40LG);LOC397395(CD40);LOC397441(CD86)	K06751+K06752+K06752+K06752+K06752+K06470+K10784+K10784+K06856+K05425+K03161+K03160+K05413
Metabolism	Xenobiotics biodegradation and metabolism	Drug metabolism - other enzymes	21	70	0.984537	1	ko00983	LOC100144519(GUSB);LOC100152603(UGT1A3);LOC100152951(GSTA4);LOC100156500(DPYS);LOC100157630(TPMT);LOC100233195(NME4);LOC100515259(XDH);LOC100515394(UGT2C1);LOC100517120(MPO);LOC100521561(CMPK1);LOC100621123(DUT);LOC100622296(MGST2);LOC100624891(UGT2C1);LOC100625277(Upp1);LOC100627619(TK2);LOC100739163(GSTP1);LOC110260302(Uck2);LOC110260351(GSTM1);LOC397109(DPYD);LOC397117(GSTO1);LOC397351(HPRT1)	K01195+K00699+K00799+K01464+K00569+K00940+K00106+K00699+K10789+K13800+K01520+K00799+K00699+K00757+K00857+K00799+K00876+K00799+K00207+K00799+K00760
Cellular Processes	Cell growth and death	p53 signaling pathway	23	77	0.988618	1	ko04115	LOC100038006(RCHY1);LOC100049703(BCL2);LOC100101922(ATM);LOC100155836(SERPINB5);LOC100156264(PTEN);LOC100270689(CD82);LOC100513283(APAF1);LOC100516227(ATR);LOC100517403(BBC3);LOC100518913(CASP9);LOC100520739(GTSE1);LOC100520856(COP1);LOC100526065(SESN3);LOC100620966(SESN2);LOC100621347(CYCS);LOC100624226(TNFRSF10B);LOC102165390(TP73);LOC110258343(SIVA1);LOC110260204(Adgrb1);LOC396945(SERPINE1);LO…	K10144+K02161+K04728+K10139+K01110+K06509+K02084+K06640+K10132+K04399+K10129+K10143+K10141+K20394+K08738+K04722+K10148+K22744+K04596+K03982+K04451+K04570+K10152
Human Diseases	Endocrine and metabolic diseases	Non-alcoholic fatty liver disease (NAFLD)	53	159	0.988633	1	ko04932	LOC100101471(IKBKB);LOC100126852(Gsk3b);LOC100127478(AKT2);LOC100154130(NDUFB9);LOC100154443(NDUFA8);LOC100156075(NDUFS2);LOC100156510(MLXIP);LOC100156777(CASP7);LOC100156879(UQCRC1);LOC100157442(NDUFA6);LOC100170769(Mlxipl);LOC100312976(Ndufab1);LOC100510948(NDUFS3);LOC100510978(ERN1);LOC100511937(PIK3R3);LOC100512686(IRS1);LOC100513811(AKT3);LOC100513895(NDUFB2);LOC100515069(NDUFA1);LOC10051520…	K07209+K03083+K04456+K03965+K03952+K03935+K09113+K04397+K00414+K03950+K09113+K03955+K03936+K08852+K02649+K16172+K04456+K03958+K03945+K08822+K07200+K02271+K02270+K00922+K09113+K03954+K04440+K11351+K00416+K03944+K08738+K11353+K00922+K04426+K02649+K02263+K02266+K04392+K07187+K02267+K16341+K04527+K05062+K07294+K08524+K09055+K07197+K05055+K07297+K07297+K00235+K02580+K04393
Human Diseases	Infectious diseases	Kaposi sarcoma-associated herpesvirus infection	69	202	0.989511	1	ko05167	LOC100034246(PIK3R6);LOC100037293(HLA-A);LOC100101471(IKBKB);LOC100125540(SYK);LOC100126852(Gsk3b);LOC100127355(IKBKG);LOC100127359(MTOR);LOC100127478(AKT2);LOC100134969(NFATC2);LOC100144486(FOS);LOC100151828(RB1);LOC100152890(LYN);LOC100153846(E2F1);LOC100154503(Src);LOC100155015(ITPR3);LOC100156979(Traf3);LOC100158082(PPP3CC);LOC100270820(GNG12);LOC100511870(GNG13);LOC100511902(RCAN1);LOC100511…	K21290+K06751+K07209+K05855+K03083+K07210+K07203+K04456+K17332+K04379+K06618+K05854+K17454+K05704+K04960+K03174+K04348+K04347+K04547+K17901+K02649+K04456+K04959+K00922+K05859+K04399+K07211+K04548+K04430+K04431+K04440+K08341+K04443+K04538+K05505+K04369+K08893+K05131+K04498+K04543+K08738+K12365+K00922+K02183+K02649+K04433+K04392+K05870+K17333+K07826+K04541+K04536+K05130+K08268+K05466+K06490+K21290+…
Metabolism	Xenobiotics biodegradation and metabolism	Drug metabolism - cytochrome P450	16	58	0.991337	1	ko00982	LOC100152603(UGT1A3);LOC100152951(GSTA4);LOC100515394(UGT2C1);LOC100523745(FMO3);LOC100525616(AOX2);LOC100622296(MGST2);LOC100623394(Aox4);LOC100623584(HPGDS);LOC100624891(UGT2C1);LOC100739163(GSTP1);LOC100739347(ALDH3B1);LOC110260351(GSTM1);LOC397117(GSTO1);LOC397132(FMO1);LOC414424(MAOA);LOC414909(MAOB)	K00699+K00799+K00699+K00485+K00157+K00799+K00157+K04097+K00699+K00799+K00129+K00799+K00799+K00485+K00274+K00274
Genetic Information Processing	Folding, sorting and degradation	Sulfur relay system	1	9	0.992307	1	ko04122	LOC100154341(URM1)	K12161
Human Diseases	Infectious diseases	Measles	51	156	0.992368	1	ko05162	LOC100037296(TLR7);LOC100038006(RCHY1);LOC100101927(IFIH1);LOC100126852(Gsk3b);LOC100126864(IFNGR2);LOC100127478(AKT2);LOC100156182(Tab2);LOC100170134(CD209L2);LOC100511937(PIK3R3);LOC100513057(RAB9A);LOC100513811(AKT3);LOC100514518(EIF2AK1);LOC100515419(CD28);LOC100517403(BBC3);LOC100518131(PIK3CD);LOC100518649(JAK3);LOC100519508(IKBKE);LOC100522801(EIF3H);LOC100523784(ADAR);LOC100525674(RAB9B);…	K05404+K10144+K12647+K03083+K05133+K04456+K04404+K06563+K02649+K07899+K04456+K16194+K06470+K10132+K00922+K11218+K07211+K03247+K12968+K07900+K05131+K10784+K18052+K05069+K00922+K02649+K04722+K03097+K10148+K10784+K04222+K10159+K03175+K05130+K12646+K06856+K05068+K04007+K05425+K05070+K11217+K04451+K11223+K06624+K16195+K14216+K04692+K02580+K07990+K10152+K05703
Human Diseases	Immune diseases	Systemic lupus erythematosus	35	113	0.99327	1	ko05322	LOC100037951(C9);LOC100037954(C8B);LOC100135040(HLA-DRA);LOC100153139(HLA-DRB1);LOC100153386(HLA-DRB1);LOC100153387(HLA-DQA2);LOC100155404(--);LOC100511618(Lcn12);LOC100512448(h2afv);LOC100512769(H2AFY);LOC100513412(ACTN1);LOC100515302(HIST3H2BB);LOC100515419(CD28);LOC100517284(ACTN4);LOC100517800(H2AFB2);LOC100520991(H2afb1);LOC100525821(H3110);LOC100620407(TRAV16);LOC100620620(--);LOC100620916(…	K04000+K03998+K06752+K06752+K06752+K06752+K11252+K03999+K11251+K11251+K05699+K11252+K06470+K05699+K11251+K11251+K11253+K10784+K11251+K11251+K11251+K05210+K05209+K11251+K10784+K11253+K11252+K06856+K03990+K03161+K03160+K05413+K06463+K03994+K03989
Human Diseases	Infectious diseases	Malaria	18	65	0.993556	1	ko05144	LOC100152754(SDC2);LOC100153940(THBS2);LOC100156970(KLRB1);LOC100513005(THBS4);LOC100514839(LRP1);LOC100519770(SDC1);LOC100620407(TRAV16);LOC102165774(TRAV18);LOC396623(TLR2);LOC396750(ICAM1);LOC396925(VCAM1);LOC396941(PECAM1);LOC397057(IL18);LOC397084(Tgfb2);LOC397150(SELP);LOC397231(CD40LG);LOC397395(CD40);LOC397422(CCL2)	K16336+K04659+K06543+K04659+K04550+K06257+K10784+K10784+K10159+K06490+K06527+K06471+K05482+K13376+K06496+K03161+K03160+K14624
Human Diseases	Infectious diseases	Herpes simplex infection	70	209	0.994603	1	ko05168	LOC100037286(ARNTL);LOC100037293(HLA-A);LOC100101471(IKBKB);LOC100101927(IFIH1);LOC100126864(IFNGR2);LOC100127355(IKBKG);LOC100135040(HLA-DRA);LOC100144486(FOS);LOC100153087(NXF2);LOC100153139(HLA-DRB1);LOC100153386(HLA-DRB1);LOC100153387(HLA-DQA2);LOC100153785(TAB1);LOC100154609(PER2);LOC100155422(SRPK1);LOC100155476(TAF5L);LOC100156182(Tab2);LOC100156979(Traf3);LOC100190899(USP7);LOC100329128(S…	K02296+K06751+K07209+K12647+K05133+K07210+K06752+K04379+K14284+K06752+K06752+K06752+K04403+K02633+K15409+K03130+K04404+K03174+K11838+K03875+K03121+K03121+K16194+K14966+K03133+K15413+K15129+K07211+K04440+K15412+K14966+K03347+K05131+K03131+K04498+K14650+K07293+K21944+K08738+K14840+K03129+K03172+K14284+K03006+K03097+K03131+K15411+K15414+K12499+K09849+K10159+K03175+K05130+K12646+K03990+K05425+K09364+…
Metabolism	Metabolism of other amino acids	Glutathione metabolism	15	57	0.994908	1	ko00480	LOC100152660(GSS);LOC100152951(GSTA4);LOC100153052(SMS);LOC100512447(GGCT);LOC100520618(ODC1);LOC100622296(MGST2);LOC100622986(G6PD);LOC100623584(HPGDS);LOC100739163(GSTP1);LOC102166364(IDH1);LOC110260351(GSTM1);LOC397117(GSTO1);LOC397546(PGD);LOC397603(IDH2);LOC414408(ODC1)	K21456+K00799+K00802+K00682+K01581+K00799+K00036+K04097+K00799+K00031+K00799+K00799+K00033+K00031+K01581
Human Diseases	Infectious diseases	Legionellosis	18	67	0.996185	1	ko05134	LOC100144476(TLR5);LOC100156777(CASP7);LOC100511321(HSF1);LOC100513283(APAF1);LOC100515078(NLRC4);LOC100517587(BCL2L13);LOC100518913(CASP9);LOC100522011(PYCARD);LOC100525396(CXCL1);LOC100621347(CYCS);LOC396623(TLR2);LOC397057(IL18);LOC397072(C3);LOC397076(IL12B);LOC397459(ITGAM);LOC494017(SAR1B);LOC574059(EEF1A1);LOC751869(NFKB1)	K10168+K04397+K09414+K02084+K12805+K15485+K04399+K12799+K05505+K08738+K10159+K05482+K03990+K05425+K06461+K07953+K03231+K02580
Organismal Systems	Immune system	IL-17 signaling pathway	29	99	0.996319	1	ko04657	LOC100037933(Il17f);LOC100038010(CCL11);LOC100101471(IKBKB);LOC100126852(Gsk3b);LOC100127355(IKBKG);LOC100127489(S100A9);LOC100144486(FOS);LOC100156182(Tab2);LOC100156979(Traf3);LOC100157000(TRAF3IP2);LOC100337681(Elavl1);LOC100517796(TAB3);LOC100518396(TRAF4);LOC100519508(IKBKE);LOC100521736(MAPK10);LOC100523414(Mapk4);LOC100525205(Fosl1);LOC100525396(CXCL1);LOC100628105(USP25);LOC102162772(IL17…	K05494+K16597+K07209+K03083+K07210+K21128+K04379+K04404+K03174+K21124+K13088+K12793+K09848+K07211+K04440+K06855+K04502+K05505+K11849+K05490+K04464+K13908+K09849+K03175+K07994+K14624+K12890+K02580+K21083
Metabolism	Lipid metabolism	Arachidonic acid metabolism	22	80	0.997221	1	ko00590	LOC100152927(PLA2G4B);LOC100154219(LTA4H);LOC100155133(PTGES2);LOC100155956(PTGES3);LOC100156205(ALOX5);LOC100512584(PLA2G16);LOC100514711(Pla2g6);LOC100519306(PLB1);LOC100520063(LTC4S);LOC100520687(PLA2G4A);LOC100524940(CYP2J2);LOC100526246(ALOX12B);LOC100623584(HPGDS);LOC110255237(Cyp4f6);LOC397112(TBXAS1);LOC397456(PTGDS);LOC397541(PTGS1);LOC403326(CYP4A24);LOC414425(EPHX2);LOC654407(PTGES);LO…	K16342+K01254+K05309+K15730+K00461+K16817+K16343+K14621+K00807+K16342+K07418+K08021+K04097+K17726+K01832+K01830+K00509+K07425+K08726+K15729+K04119+K04119
Organismal Systems	Immune system	Cytosolic DNA-sensing pathway	22	80	0.997221	1	ko04623	LOC100101471(IKBKB);LOC100127355(IKBKG);LOC100152157(POLR3GL);LOC100153263(RIPK3);LOC100156229(POLR3A);LOC100157033(Polr3h);LOC100511241(POLR2L);LOC100516408(CGAS);LOC100519356(POLR3G);LOC100519508(IKBKE);LOC100522011(PYCARD);LOC100523784(ADAR);LOC100523894(POLR3E);LOC100524751(RIPK1);LOC100738796(POLR3F);LOC102159905(POLR3B);LOC102164011(POLR2L);LOC396613(CCL5);LOC396668(CCL4);LOC396723(DDX58);L…	K07209+K07210+K03024+K08847+K03018+K03022+K03007+K17834+K03024+K07211+K12799+K12968+K14721+K02861+K03025+K03021+K03007+K12499+K12964+K12646+K05482+K02580
Environmental Information Processing	Signaling molecules and interaction	Cytokine-cytokine receptor interaction	100	294	0.997647	1	ko04060	LOC100037306(TNFRSF1B);LOC100037933(Il17f);LOC100038010(CCL11);LOC100038024(IL19);LOC100113425(BMP4);LOC100124654(CXCR2);LOC100126864(IFNGR2);LOC100127483(Bmpr2);LOC100144594(IL9);LOC100151964(BMP5);LOC100152038(OSM);LOC100152462(ACVR1B);LOC100153254(CSF2RB);LOC100153279(ACVRL1);LOC100155536(Bmp6);LOC100156991(IL13RA2);LOC100169652(BMPR1A);LOC100271930(IL7R);LOC100302703(CCL8);LOC100512974(BMP3);…	K05141+K05494+K16597+K05444+K04662+K05050+K05133+K04671+K05432+K04663+K05418+K13567+K04738+K13594+K16620+K05077+K04673+K05072+K16596+K05496+K05453+K05157+K05421+K05436+K04304+K16622+K04190+K05156+K21093+K05090+K05174+K05075+K05480+K05146+K05057+K22674+K05155+K05147+K10032+K05142+K05505+K05162+K05131+K16622+K05069+K05136+K04722+K20013+K05478+K05082+K04386+K04387+K05145+K22633+K02582+K05490+K05150+…
Organismal Systems	Immune system	Antigen processing and presentation	19	72	0.997785	1	ko04612	LOC100037293(HLA-A);LOC100037961(CTSB);LOC100127456(KIR2DL4);LOC100135040(HLA-DRA);LOC100153139(HLA-DRB1);LOC100153386(HLA-DRB1);LOC100153387(HLA-DQA2);LOC100154477(LGMN);LOC100155648(RFXAP);LOC100174943(IFI30);LOC100381266(CALR);LOC100525647(Nfyc);LOC100620407(TRAV16);LOC100736562(CREB1);LOC102165774(TRAV18);LOC106509697(CIITA);LOC396627(CD8A);LOC396636(CD8B);LOC733650(TAP2)	K06751+K01363+K07981+K06752+K06752+K06752+K06752+K01369+K08063+K08059+K08057+K08066+K10784+K05870+K10784+K08060+K06458+K06459+K05654
Human Diseases	Endocrine and metabolic diseases	Type I diabetes mellitus	15	60	0.997837	1	ko04940	LOC100037293(HLA-A);LOC100135040(HLA-DRA);LOC100153139(HLA-DRB1);LOC100153386(HLA-DRB1);LOC100153387(HLA-DQA2);LOC100511342(ICA1);LOC100515419(CD28);LOC100620407(TRAV16);LOC102158899(PTPRN2);LOC102165774(TRAV18);LOC110261667(GAD1);LOC396928(GAD1);LOC396929(GAD2);LOC397076(IL12B);LOC397441(CD86)	K06751+K06752+K06752+K06752+K06752+K19863+K06470+K10784+K07817+K10784+K01580+K01580+K01580+K05425+K05413
Human Diseases	Infectious diseases	Pertussis	22	81	0.997849	1	ko05133	LOC100144304(SERPING1);LOC100144419(GNAI1);LOC100144421(GNAI3);LOC100144486(FOS);LOC100156777(CASP7);LOC100514174(TIRAP);LOC100520761(C4BPA);LOC100521736(MAPK10);LOC100522011(PYCARD);LOC100623661(CALML6);LOC396629(TRAF6);LOC396645(IRF8);LOC396849(RHOA);LOC396859(NOS2);LOC397019(ITGB1);LOC397072(C3);LOC397076(IL12B);LOC397459(ITGAM);LOC414437(C5);LOC445467(C4A);LOC445532(CFL1);LOC751869(NFKB1)	K04001+K04630+K04630+K04379+K04397+K05403+K04002+K04440+K12799+K02183+K03175+K10155+K04513+K13241+K05719+K03990+K05425+K06461+K03994+K03989+K05765+K02580
Metabolism	Energy metabolism	Oxidative phosphorylation	40	134	0.99844	1	ko00190	LOC100154130(NDUFB9);LOC100154443(NDUFA8);LOC100154942(ATP6V1C1);LOC100156052(LHPP);LOC100156075(NDUFS2);LOC100156112(ATP6V1E1);LOC100156681(ATP6V1D);LOC100156799(COX17);LOC100156879(UQCRC1);LOC100157442(NDUFA6);LOC100157880(ATP5F1A);LOC100312976(Ndufab1);LOC100510948(NDUFS3);LOC100512277(ATP6V1C2);LOC100513895(NDUFB2);LOC100515069(NDUFA1);LOC100516480(COX7B);LOC100516606(COX7A2L);LOC100518811(At…	K03965+K03952+K02148+K11725+K03935+K02150+K02149+K02260+K00414+K03950+K02132+K03955+K03936+K02148+K03958+K03945+K02271+K02270+K02151+K02154+K03954+K02146+K02154+K02257+K01544+K11351+K02154+K02147+K00416+K03944+K11353+K02263+K02266+K03662+K02136+K02267+K01542+K00235+K02145+K02137
Human Diseases	Infectious diseases	Influenza A	60	190	0.998617	1	ko05164	LOC100037296(TLR7);LOC100101471(IKBKB);LOC100101927(IFIH1);LOC100125839(RAE1);LOC100126852(Gsk3b);LOC100126864(IFNGR2);LOC100127478(AKT2);LOC100135040(HLA-DRA);LOC100153087(NXF2);LOC100153139(HLA-DRB1);LOC100153386(HLA-DRB1);LOC100153387(HLA-DQA2);LOC100158185(SLC25A5);LOC100302368(Try3);LOC100511523(TMPRSS13);LOC100511937(PIK3R3);LOC100513811(AKT3);LOC100514419(TMPRSS4);LOC100514518(EIF2AK1);LOC…	K05404+K07209+K12647+K14298+K03083+K05133+K04456+K06752+K14284+K06752+K06752+K06752+K05863+K01312+K09643+K02649+K04456+K09635+K16194+K15044+K05863+K00922+K04399+K07211+K04430+K04431+K14285+K04440+K12799+K14297+K19662+K12968+K04369+K05131+K04498+K08738+K10652+K00922+K02649+K04722+K04433+K14284+K09633+K08060+K12499+K05130+K12646+K06490+K05862+K05482+K05425+K02677+K11217+K15043+K14290+K14624+K16195+…
Metabolism	Xenobiotics biodegradation and metabolism	Metabolism of xenobiotics by cytochrome P450	15	62	0.998804	1	ko00980	LOC100152603(UGT1A3);LOC100152951(GSTA4);LOC100515394(UGT2C1);LOC100622296(MGST2);LOC100623584(HPGDS);LOC100624891(UGT2C1);LOC100625479(CYP1B1);LOC100739163(GSTP1);LOC100739347(ALDH3B1);LOC110260351(GSTM1);LOC397117(GSTO1);LOC397337(DHDH);LOC397480(HSD11B1);LOC397639(EPHX1);LOC641359(SULT2A1)	K00699+K00799+K00699+K00799+K04097+K00699+K07410+K00799+K00129+K00799+K00799+K00078+K15680+K01253+K11822
Cellular Processes	Cell growth and death	Necroptosis	56	183	0.999359	1	ko04217	LOC100037300(XIAP);LOC100049703(BCL2);LOC100126864(IFNGR2);LOC100152927(PLA2G4B);LOC100153263(RIPK3);LOC100154515(FTH);LOC100157162(Glud1);LOC100158185(SLC25A5);LOC100512448(h2afv);LOC100512769(H2AFY);LOC100513035(Chmp5);LOC100516166(CAMK2B);LOC100516767(CHMP4B);LOC100517196(SLC25A4);LOC100517800(H2AFB2);LOC100518649(JAK3);LOC100518718(Sqstm1);LOC100518917(PARP2);LOC100518974(FAF1);LOC100520687(P…	K04725+K02161+K05133+K16342+K08847+K00522+K00261+K05863+K11251+K11251+K12198+K04515+K12194+K05863+K11251+K11218+K14381+K10798+K20703+K16342+K11251+K04440+K12799+K12193+K04727+K02861+K05131+K11251+K11251+K10798+K11251+K04722+K17065+K12196+K04515+K08849+K11251+K10798+K17595+K09849+K05130+K01915+K05862+K01367+K13625+K21421+K11217+K03853+K11223+K16195+K15040+K04515+K04724+K10802+K04692+K00688
Human Diseases	Immune diseases	Graft-versus-host disease	10	52	0.999849	1	ko05332	LOC100037293(HLA-A);LOC100127456(KIR2DL4);LOC100135040(HLA-DRA);LOC100153139(HLA-DRB1);LOC100153386(HLA-DRB1);LOC100153387(HLA-DQA2);LOC100515419(CD28);LOC100620407(TRAV16);LOC102165774(TRAV18);LOC397441(CD86)	K06751+K07981+K06752+K06752+K06752+K06752+K06470+K10784+K10784+K05413
Human Diseases	Immune diseases	Autoimmune thyroid disease	15	71	0.999932	1	ko05320	LOC100037293(HLA-A);LOC100135040(HLA-DRA);LOC100153139(HLA-DRB1);LOC100153386(HLA-DRB1);LOC100153387(HLA-DQA2);LOC100156471(TG);LOC100515419(CD28);LOC100620407(TRAV16);LOC102165774(TRAV18);LOC396781(IGHG4);LOC397231(CD40LG);LOC397395(CD40);LOC397441(CD86);LOC397560(TSHR);LOC445522(TPO)	K06751+K06752+K06752+K06752+K06752+K10809+K06470+K10784+K10784+K06856+K03161+K03160+K05413+K04249+K00431
Organismal Systems	Immune system	RIG-I-like receptor signaling pathway	19	87	0.999974	1	ko04622	LOC100101471(IKBKB);LOC100101927(IFIH1);LOC100127355(IKBKG);LOC100154896(CASP10);LOC100156979(Traf3);LOC100515940(DDX3X);LOC100518628(TBKBP1);LOC100519508(IKBKE);LOC100521736(MAPK10);LOC100524751(RIPK1);LOC100622285(TRIM25);LOC100624053(Otud5);LOC100624590(DDX3X);LOC100739102(ATG5);LOC396617(MAP3K1);LOC396629(TRAF6);LOC396723(DDX58);LOC397076(IL12B);LOC751869(NFKB1)	K07209+K12647+K07210+K04400+K03174+K11594+K12652+K07211+K04440+K02861+K10652+K12655+K11594+K08339+K04416+K03175+K12646+K05425+K02580
Genetic Information Processing	Translation	Ribosome	36	164	1	1	ko03010	LOC100037997(RPS26);LOC100038029(RPL4);LOC100154748(MRPS18A);LOC100155047(MRPL15);LOC100156811(RPL30);LOC100157118(MRPL14);LOC100216316(RPL26L1);LOC100511369(MRPL4);LOC100513028(MRPL1);LOC100513643(RPLP2);LOC100515520(Rpl39);LOC100517165(RPS5);LOC100517705(MRPL35);LOC100518254(RPS19);LOC100519373(RPSA);LOC100521642(RPL24);LOC100525357(MRPS7);LOC100624945(MRPS9);LOC100626041(RPS15A);LOC100627401(R…	K02976+K02930+K02963+K02876+K02908+K02874+K02898+K02926+K02863+K02943+K02924+K02989+K02916+K02966+K02998+K02896+K02992+K02996+K02957+K02929+K02898+K02899+K02910+K02974+K02880+K02981+K02903+K02911+K02983+K02960+K02894+K02942+K02870+K02998+K02866+K02985
Organismal Systems	Sensory system	Olfactory transduction	167	1577	1	1	ko04740	LOC100152101(Slc8a3);LOC100152819(PDE1A);LOC100152873(OR2M2);LOC100152964(Olfr1019);LOC100153490(OR6C2);LOC100153672(OR13F1);LOC100154128(Olr226);LOC100154168(OR5M11);LOC100155213(OR11A1);LOC100156119(Olfr10);LOC100156449(GRK3);LOC100156728(OR4K2);LOC100156762(OR6C4);LOC100156785(NCALD);LOC100156914(SLC24A4);LOC100510971(OR51A7);LOC100511059(Olfr1020);LOC100511520(OR51F2);LOC100511705(OR51F1);LOC…	K05849+K13755+K04257+K04257+K04257+K04257+K04257+K04257+K04257+K04257+K00910+K04257+K04257+K19695+K13752+K04257+K04257+K04257+K04257+K04547+K04257+K04257+K19477+K04257+K04257+K04257+K04257+K00910+K04257+K04257+K04257+K04257+K04257+K08043+K04257+K04257+K04257+K04257+K04257+K04257+K04515+K04257+K04257+K04257+K04257+K04257+K04257+K04257+K04257+K04257+K04257+K04257+K04257+K04257+K04257+K04257+K04257+…
