# Supplementary material for: Gender-Specific DNA Methylation Profiles Associated with Adult Weight in Hezuo Pigs
Source: Int J Mol Sci. 2024 Oct 25;25(21):11488. doi: 10.3390/ijms252111488 (PMC11547036; doi:10.3390/ijms252111488)
Supplement: Supplementary file 1 [file ijms-25-11488-s001.zip › Table S7.xlsx]

## Sheet: M3F-vs-M8F.filter.annot
id	M3F-1_count	M3F-2_count	M3F-3_count	M8F-1_count	M8F-2_count	M8F-3_count	M3F-1_fpkm	M3F-2_fpkm	M3F-3_fpkm	M8F-1_fpkm	M8F-2_fpkm	M8F-3_fpkm	M3F_mean	M8F_mean	log2(fc)	PValue	FDR	Symbol	Description	KEGG_A_class	KEGG_B_class	Pathway	K_ID	GO Component	GO Function	GO Process
ncbi_100519360	97	58	159	0	2	0	11.24	5.2	8.88	0	0.23	0	8.44	0.0766667	-6.7825	2.51313e-10	4.34696e-06	MYL10	myosin light chain 10	Cellular Processes;Cellular Processes;Organismal Systems	Cell motility;Cellular community - eukaryotes;Immune system	ko04810//Regulation of actin cytoskeleton;ko04510//Focal adhesion;ko04670//Leukocyte transendothelial migration	K12756;K12756;K12756	-	-	-
ncbi_100627807	113	154	175	306	406	322	7.66	8.08	5.73	17.01	26.84	17.82	7.15667	20.5567	1.52225	3.61376e-08	0.000312536	RBM3	RNA binding motif (RNP1, RRM) protein 3	-	-	-	-	-	-	-
ncbi_100153387	176	218	127	453	474	800	11.25	11.44	4.07	25.3	30.48	43.95	8.92	33.2433	1.89795	2.64929e-07	0.00152749	SLA-DQA1	MHC class II histocompatibility antigen SLA-DQA	Human Diseases;Human Diseases;Human Diseases;Human Diseases;Cellular Processes;Environmental Information Processing;Organismal Systems;Human Diseases;Human Diseases;Organismal Systems;Organismal Systems;Human Diseases;Human Diseases;Human Diseases;Organismal Systems;Human Diseases;Human Diseases;Human Diseases;Organismal Systems;Human Diseases;Human Diseases;Human Diseases;Human Diseases	Infectious diseases;Infectious diseases;Infectious diseases;Infectious diseases;Transport and catabolism;Signaling molecules and interaction;Immune system;Infectious diseases;Immune diseases;Immune system;Immune system;Immune diseases;Infectious diseases;Immune diseases;Immune system;Cardiovascular diseases;Immune diseases;Infectious diseases;Immune system;Endocrine and metabolic diseases;Immune …	ko05166//HTLV-I infection;ko05168//Herpes simplex infection;ko05152//Tuberculosis;ko05164//Influenza A;ko04145//Phagosome;ko04514//Cell adhesion molecules (CAMs);ko04659//Th17 cell differentiation;ko05145//Toxoplasmosis;ko05322//Systemic lupus erythematosus;ko04640//Hematopoietic cell lineage;ko04658//Th1 and Th2 cell differentiation;ko05323//Rheumatoid arthritis;ko05140//Leishmaniasis;ko05321//I…	K06752;K06752;K06752;K06752;K06752;K06752;K06752;K06752;K06752;K06752;K06752;K06752;K06752;K06752;K06752;K06752;K06752;K06752;K06752;K06752;K06752;K06752;K06752	-	-	-
ncbi_100513208	60	128	148	391	357	131	0.3	0.5	0.36	1.62	1.76	0.54	0.386667	1.30667	1.75673	9.9544e-06	0.0215227	HYDIN	HYDIN, axonemal central pair apparatus protein	-	-	-	-	-	-	-
ncbi_100737003	65	58	112	184	171	134	2.5	1.63	2.09	6.1	6.28	4.24	2.07333	5.54	1.41793	1.14768e-05	0.0220571	PBLD	phenazine biosynthesis like protein domain containing, transcript variant X6	-	-	-	-	-	-	-
ncbi_450248	24	67	170	16	12	8	1.19	2.3	3.48	0.56	0.39	0.3	2.32333	0.416667	-2.47923	1.5795e-05	0.0261052	P2RY2	purinergic receptor P2Y2	Environmental Information Processing;Organismal Systems	Signaling molecules and interaction;Sensory system	ko04080//Neuroactive ligand-receptor interaction;ko04750//Inflammatory mediator regulation of TRP channels	K04269;K04269	-	-	-
ncbi_100517137	116	106	130	349	254	194	4.47	3.16	2.41	11.01	9.51	6.09	3.34667	8.87	1.40621	1.66015e-05	0.0261052	ALDH1A1	aldehyde dehydrogenase 1 family member A1	Metabolism;Metabolism	Global and overview maps;Metabolism of cofactors and vitamins	ko01100//Metabolic pathways;ko00830//Retinol metabolism	K07249;K07249	-	-	-
ncbi_110261743	21	17	12	0	0	0	0.65	0.4	0.18	0	0.01	0	0.41	0.00333333	-6.94251	2.26182e-05	0.0326022	LOC110261743	uncharacterized LOC110261743	-	-	-	-	-	-	-
ncbi_110256495	25	49	43	89	172	86	1.76	2.66	1.46	5.12	11.75	4.94	1.96	7.27	1.8911	2.67729e-05	0.0340307	RSPH1	radial spoke head 1 homolog, transcript variant X1	-	-	-	-	-	-	-
ncbi_100500718	0	0	0	20	22	4	0	0	0	1.24	1.62	0.25	0.001	1.03667	10.0177	2.75441e-05	0.0340307	VIP	vasoactive intestinal peptide	-	-	-	-	-	-	-

## Sheet: M3M-vs-M8M.filter.annot
id	M3M-1_count	M3M-2_count	M3M-3_count	M8M-1_count	M8M-2_count	M8M-3_count	M3M-1_fpkm	M3M-2_fpkm	M3M-3_fpkm	M8M-1_fpkm	M8M-2_fpkm	M8M-3_fpkm	M3M_mean	M8M_mean	log2(fc)	PValue	FDR	Symbol	Description	KEGG_A_class	KEGG_B_class	Pathway	K_ID	GO Component	GO Function	GO Process
ncbi_100156167	75	53	89	371	367	174	4.18	3.49	5.25	21.65	20.62	10.7	4.30667	17.6567	2.03557	5.60846e-10	9.30276e-06	LOC100156167	D-3-phosphoglycerate dehydrogenase-like	-	-	-	-	-	-	-
MSTRG.14341	118	91	112	30	8	21	1.23	1.12	1.24	0.33	0.08	0.24	1.19667	0.216667	-2.46547	5.22855e-08	0.000433629	--	PREDICTED: mitochondrial inner membrane protein COX18 isoform X1 [Sus scrofa]	-	-	-	-	-	-	-
ncbi_110255212	0	0	1	47	61	24	0	0	0.08	3.13	3.91	1.69	0.0266667	2.91	6.76984	2.8868e-07	0.00116959	LOC110255212	short stature homeobox protein	-	-	-	-	-	-	-
ncbi_110257972	0	0	1	47	61	24	0	0	0.08	3.13	3.91	1.69	0.0266667	2.91	6.76984	2.8868e-07	0.00116959	LOC110257972	short stature homeobox protein	-	-	-	-	-	-	-
ncbi_397417	865	1555	555	402	295	320	132.48	279.25	89.56	64.49	45.48	54.08	167.097	54.6833	-1.61151	3.52562e-07	0.00116959	MT1A	metallothionein 1A	Organismal Systems	Digestive system	ko04978//Mineral absorption	K14739	-	-	-
ncbi_100144486	120	149	161	850	368	297	6.04	8.8	8.55	44.82	18.65	16.51	7.79667	26.66	1.77375	7.52989e-07	0.00208164	FOS	Fos proto-oncogene, AP-1 transcription factor subunit	Human Diseases;Environmental Information Processing;Human Diseases;Environmental Information Processing;Human Diseases;Human Diseases;Organismal Systems;Human Diseases;Human Diseases;Cellular Processes;Human Diseases;Organismal Systems;Organismal Systems;Organismal Systems;Organismal Systems;Organismal Systems;Organismal Systems;Organismal Systems;Environmental Information Processing;Human Diseas…	Cancers;Signal transduction;Infectious diseases;Signal transduction;Infectious diseases;Infectious diseases;Endocrine system;Cancers;Infectious diseases;Cell growth and death;Cardiovascular diseases;Endocrine system;Endocrine system;Nervous system;Development;Nervous system;Endocrine system;Immune system;Signal transduction;Infectious diseases;Immune system;Cancers;Immune system;Environmental ada…	ko05200//Pathways in cancer;ko04010//MAPK signaling pathway;ko05166//HTLV-I infection;ko04024//cAMP signaling pathway;ko05167//Kaposi sarcoma-associated herpesvirus infection;ko05168//Herpes simplex infection;ko04921//Oxytocin signaling pathway;ko05224//Breast cancer;ko05161//Hepatitis B;ko04210//Apoptosis;ko05418//Fluid shear stress and atherosclerosis;ko04915//Estrogen signaling pathway;ko04926…	K04379;K04379;K04379;K04379;K04379;K04379;K04379;K04379;K04379;K04379;K04379;K04379;K04379;K04379;K04379;K04379;K04379;K04379;K04379;K04379;K04379;K04379;K04379;K04379;K04379;K04379;K04379;K04379;K04379;K04379;K04379;K04379;K04379;K04379;K04379	-	-	-
ncbi_100156358	40	21	24	143	389	44	4.68	2.47	2.47	14.91	38.31	5.02	3.20667	19.4133	2.5979	1.37982e-06	0.00326958	S100A4	S100 calcium binding protein A4	-	-	-	-	-	-	-
ncbi_100621401	185	128	132	337	364	299	4.93	4	3.71	9.41	9.77	8.8	4.21333	9.32667	1.1464	1.86454e-06	0.0038659	TMEM119	transmembrane protein 119	-	-	-	-	-	-	-
ncbi_100513371	148	191	203	71	87	36	4.7	6.64	6.34	2.22	2.24	1.01	5.89333	1.82333	-1.69251	2.7873e-06	0.00513699	AGMO	alkylglycerol monooxygenase, transcript variant X1	-	-	-	-	-	-	-
ncbi_110262033	68	29	16	126	418	92	2.56	1.28	0.63	4.96	15.83	3.82	1.49	8.20333	2.4609	6.01704e-06	0.00998047	SPON2	spondin 2	-	-	-	-	-	-	-
ncbi_397397	8	10	8	43	50	57	0.27	0.45	0.31	1.61	1.7	2.14	0.343333	1.81667	2.40361	1.05042e-05	0.0155733	AMY2	amylase, alpha 2B (pancreatic)	Metabolism;Organismal Systems;Metabolism	Global and overview maps;Digestive system;Carbohydrate metabolism	ko01100//Metabolic pathways;ko04973//Carbohydrate digestion and absorption;ko00500//Starch and sucrose metabolism	K01176;K01176;K01176	-	-	-
ncbi_102159686	191	200	206	278	720	514	1.42	1.93	1.78	2.42	5.78	4.52	1.71	4.24	1.31007	1.12666e-05	0.0155733	COL27A1	collagen type XXVII alpha 1 chain, transcript variant X1	Organismal Systems	Digestive system	ko04974//Protein digestion and absorption	K19721	-	-	-
ncbi_110258721	101	105	194	50	56	21	3.93	4.81	7.94	2.03	2.18	0.89	5.56	1.7	-1.70955	2.11835e-05	0.0270285	LOC110258721	R3H and coiled-coil domain-containing protein 1-like	-	-	-	-	-	-	-
ncbi_110256120	316	166	233	108	135	61	10.21	6.29	7.94	3.65	4.39	2.18	8.14667	3.40667	-1.25785	2.83002e-05	0.0335296	MFAP4	microfibrillar associated protein 4	-	-	-	-	-	-	-
ncbi_100153042	26	40	43	220	158	58	0.54	0.98	0.94	4.8	3.31	1.33	0.82	3.14667	1.94013	3.32079e-05	0.0367213	TGM3	transglutaminase 3	-	-	-	-	-	-	-
ncbi_102167454	232	270	242	504	1148	351	1.86	2.53	2.05	4.23	9.26	3.1	2.14667	5.53	1.36518	4.60777e-05	0.0402259	LOC102167454	uncharacterized LOC102167454	-	-	-	-	-	-	-
ncbi_100154721	37	60	60	124	324	101	5.22	9.93	8.92	18.32	46	15.73	8.02333	26.6833	1.73367	6.17084e-05	0.0487408	ADIRF	adipogenesis regulatory factor	-	-	-	-	-	-	-

## Sheet: M8M-vs-M8F.filter.annot
id	M8M-1_count	M8M-2_count	M8M-3_count	M8F-1_count	M8F-2_count	M8F-3_count	M8M-1_fpkm	M8M-2_fpkm	M8M-3_fpkm	M8F-1_fpkm	M8F-2_fpkm	M8F-3_fpkm	M8M_mean	M8F_mean	log2(fc)	PValue	FDR	Symbol	Description	KEGG_A_class	KEGG_B_class	Pathway	K_ID	GO Component	GO Function	GO Process
MSTRG.26958	1	0	0	2145	1676	2176	0.01	0	0	22.21	21.39	24.09	0.00333333	22.5633	12.7247	1.48484e-26	2.45948e-22	--	hCG1818437, isoform CRA_b [Homo sapiens]	-	-	-	-	-	-	-
MSTRG.26959	1	0	0	1541	1094	1336	0.01	0	0	12.22	10.3	10.53	0.00333333	11.0167	11.6904	3.46898e-24	2.87301e-20	--	-	-	-	-	-	-	-	-
ncbi_110257905	617	1042	964	0	0	0	52.75	85.62	86.9	0	0	0	75.09	0.001	-16.1963	1.98202e-23	1.09434e-19	LOC110257905	thymosin beta-4-like	-	-	-	-	-	-	-
ncbi_100624590	701	1108	925	1	0	0	18.8	28.54	26.13	0.03	0	0	24.49	0.01	-11.258	2.1575e-20	8.93422e-17	LOC100624590	ATP-dependent RNA helicase DDX3X, transcript variant X1	-	-	-	-	-	-	-
ncbi_100625207	413	718	663	1	0	1	2.61	4.39	4.38	0.01	0	0.01	3.79333	0.00666667	-9.15228	8.45672e-20	2.80154e-16	LOC100625207	probable ubiquitin carboxyl-terminal hydrolase FAF-X, transcript variant X4	-	-	-	-	-	-	-
ncbi_100624149	263	521	466	0	0	0	8.3	15.8	15.5	0	0	0	13.2	0.001	-13.6883	2.70556e-19	7.46916e-16	LOC100624149	eukaryotic translation initiation factor 2 subunit 3, transcript variant X2	-	-	-	-	-	-	-
ncbi_100624329	147	268	181	0	0	0	1.65	2.87	2.14	0	0	0	2.22	0.001	-11.1163	9.64088e-16	2.28131e-12	LOC100624329	zinc finger X-chromosomal protein, transcript variant X11	-	-	-	-	-	-	-
ncbi_100625415	120	190	180	0	0	0	6	9.27	9.5	0	0	0	8.25667	0.001	-13.0113	6.98274e-15	1.44578e-11	EIF1AY	eukaryotic translation initiation factor 1A, Y-linked	Genetic Information Processing	Translation	ko03013//RNA transport	K03236	-	-	-
ncbi_110255320	60	153	97	0	0	0	0.9	2.21	1.52	0	0	0	1.54333	0.001	-10.5918	2.37865e-12	4.20287e-09	LOC110255320	lysine-specific demethylase 6A-like, transcript variant X1	-	-	-	-	-	-	-
ncbi_110255257	74	122	88	0	0	0	1.28	2.04	1.61	0	0	0	1.64333	0.001	-10.6824	2.53735e-12	4.20287e-09	LOC110255257	oral-facial-digital syndrome 1 protein-like, transcript variant X1	-	-	-	-	-	-	-
MSTRG.27545	97	94	82	0	0	0	10.35	9.65	9.24	0	0	0	9.74667	0.001	-13.2507	2.91041e-12	4.38255e-09	--	-	-	-	-	-	-	-	-
ncbi_100621476	1389	1094	935	479	315	391	55.22	41.8	39.19	21.15	16.51	17.16	45.4033	18.2733	-1.31306	1.17939e-10	1.62795e-07	LOC100621476	ubiquinol-cytochrome-c reductase complex assembly factor 3	-	-	-	-	-	-	-
ncbi_110257883	47	52	49	0	0	0	0.51	0.54	0.56	0	0	0	0.536667	0.001	-9.06788	1.60717e-09	2.04778e-06	LOC110257883	lysine-specific demethylase 5D-like	-	-	-	-	-	-	-
ncbi_100037288	338	588	475	1236	1191	749	11.31	18.77	16.94	46.92	54.12	27.26	15.6733	42.7667	1.44817	7.77025e-09	9.19331e-06	SLA-3	MHC class I antigen 3	Human Diseases;Human Diseases;Cellular Processes;Human Diseases;Human Diseases;Human Diseases;Human Diseases;Human Diseases;Cellular Processes;Cellular Processes;Environmental Information Processing;Organismal Systems;Organismal Systems;Human Diseases;Human Diseases;Human Diseases;Human Diseases;Human Diseases	Infectious diseases;Infectious diseases;Transport and catabolism;Infectious diseases;Infectious diseases;Cancers;Infectious diseases;Infectious diseases;Cell growth and death;Transport and catabolism;Signaling molecules and interaction;Immune system;Immune system;Cardiovascular diseases;Immune diseases;Endocrine and metabolic diseases;Immune diseases;Immune diseases	ko05165//Human papillomavirus infection;ko05166//HTLV-I infection;ko04144//Endocytosis;ko05163//Human cytomegalovirus infection;ko05169//Epstein-Barr virus infection;ko05203//Viral carcinogenesis;ko05167//Kaposi sarcoma-associated herpesvirus infection;ko05168//Herpes simplex infection;ko04218//Cellular senescence;ko04145//Phagosome;ko04514//Cell adhesion molecules (CAMs);ko04650//Natural killer …	K06751;K06751;K06751;K06751;K06751;K06751;K06751;K06751;K06751;K06751;K06751;K06751;K06751;K06751;K06751;K06751;K06751;K06751	-	-	-
ncbi_110257894	34	39	19	0	0	0	0.33	0.36	0.19	0	0	0	0.293333	0.001	-8.1964	2.49163e-07	0.00025869	LOC110257894	gamma-taxilin-like, transcript variant X1	-	-	-	-	-	-	-
ncbi_102166944	338	180	131	62	31	43	40.7	20.82	16.65	8.31	4.93	5.72	26.0567	6.32	-2.04366	2.49882e-07	0.00025869	LOC102166944	metallothionein-1E-like, transcript variant X1	-	-	-	-	-	-	-
ncbi_100516039	141	235	155	32	46	61	11.15	17.86	12.93	2.81	4.8	5.33	13.98	4.31333	-1.69649	7.95524e-07	0.000775122	LOC100516039	C-C motif chemokine 23	Environmental Information Processing;Organismal Systems	Signaling molecules and interaction;Immune system	ko04060//Cytokine-cytokine receptor interaction;ko04062//Chemokine signaling pathway	K05511;K05511	-	-	-
ncbi_100157217	20	9	3	81	27	105	0.42	0.18	0.07	1.91	0.75	2.46	0.223333	1.70667	2.93391	7.70359e-06	0.00708902	UROC1	urocanate hydratase 1	Metabolism;Metabolism	Global and overview maps;Amino acid metabolism	ko01100//Metabolic pathways;ko00340//Histidine metabolism	K01712;K01712	-	-	-
ncbi_100513655	128	511	143	48	55	60	2.12	8.14	2.49	0.88	1.21	1.08	4.25	1.05667	-2.00794	1.02265e-05	0.00846959	WNT8B	Wnt family member 8B, transcript variant X1	Human Diseases;Human Diseases;Human Diseases;Human Diseases;Human Diseases;Environmental Information Processing;Human Diseases;Environmental Information Processing;Human Diseases;Human Diseases;Environmental Information Processing;Cellular Processes;Organismal Systems;Human Diseases	Cancers;Infectious diseases;Infectious diseases;Cancers;Cancers;Signal transduction;Endocrine and metabolic diseases;Signal transduction;Cancers;Cancers;Signal transduction;Cellular community - eukaryotes;Endocrine system;Cancers	ko05200//Pathways in cancer;ko05165//Human papillomavirus infection;ko05166//HTLV-I infection;ko05205//Proteoglycans in cancer;ko05225//Hepatocellular carcinoma;ko04390//Hippo signaling pathway;ko04934//Cushing syndrome;ko04150//mTOR signaling pathway;ko05226//Gastric cancer;ko05224//Breast cancer;ko04310//Wnt signaling pathway;ko04550//Signaling pathways regulating pluripotency of stem cells;ko0…	K00714;K00714;K00714;K00714;K00714;K00714;K00714;K00714;K00714;K00714;K00714;K00714;K00714;K00714	-	-	-
ncbi_396781	510	555	620	151	245	73	21.44	22.42	27.48	7.05	13.6	3.37	23.78	8.00667	-1.57048	2.25392e-05	0.0177781	LOC396781	IgG heavy chain	Environmental Information Processing;Human Diseases;Environmental Information Processing;Human Diseases;Human Diseases;Cellular Processes;Environmental Information Processing;Human Diseases;Organismal Systems;Human Diseases;Human Diseases;Environmental Information Processing;Organismal Systems;Human Diseases;Organismal Systems;Human Diseases;Organismal Systems;Human Diseases;Organismal Systems;Hu…	Signal transduction;Infectious diseases;Signal transduction;Cancers;Infectious diseases;Transport and catabolism;Signal transduction;Infectious diseases;Immune system;Immune diseases;Infectious diseases;Signal transduction;Immune system;Immune diseases;Immune system;Cardiovascular diseases;Immune system;Infectious diseases;Immune system;Cardiovascular diseases;Immune diseases;Infectious diseases;…	ko04151//PI3K-Akt signaling pathway;ko05169//Epstein-Barr virus infection;ko04020//Calcium signaling pathway;ko05202//Transcriptional misregulation in cancers;ko05152//Tuberculosis;ko04145//Phagosome;ko04072//Phospholipase D signaling pathway;ko05162//Measles;ko04650//Natural killer cell mediated cytotoxicity;ko05322//Systemic lupus erythematosus;ko05146//Amoebiasis;ko04064//NF-kappa B signaling …	K06856;K06856;K06856;K06856;K06856;K06856;K06856;K06856;K06856;K06856;K06856;K06856;K06856;K06856;K06856;K06856;K06856;K06856;K06856;K06856;K06856;K06856;K06856;K06856;K06856;K06856;K06856	-	-	-
MSTRG.22156	102	216	99	39	43	36	12.53	25.57	12.84	5.3	6.93	4.91	16.98	5.71333	-1.57143	4.54502e-05	0.031779	IGLL5	immunoglobulin lambda-chain, partial [Sus scrofa]	Human Diseases	Immune diseases	ko05340//Primary immunodeficiency	K06554	-	GO:0005488//binding	-
ncbi_396857	346	347	348	1130	781	340	10.4	10.08	11.02	37.82	30.93	11.3	10.5	26.6833	1.34555	4.60454e-05	0.031779	DDC	dopa decarboxylase, transcript variant X1	Metabolism;Human Diseases;Organismal Systems;Organismal Systems;Human Diseases;Human Diseases;Metabolism;Metabolism;Metabolism	Global and overview maps;Substance dependence;Nervous system;Nervous system;Substance dependence;Substance dependence;Amino acid metabolism;Amino acid metabolism;Amino acid metabolism	ko01100//Metabolic pathways;ko05034//Alcoholism;ko04728//Dopaminergic synapse;ko04726//Serotonergic synapse;ko05031//Amphetamine addiction;ko05030//Cocaine addiction;ko00380//Tryptophan metabolism;ko00350//Tyrosine metabolism;ko00360//Phenylalanine metabolism	K01593;K01593;K01593;K01593;K01593;K01593;K01593;K01593;K01593	-	-	-
ncbi_100156167	371	367	174	71	100	126	21.65	20.62	10.7	4.58	7.69	8.14	17.6567	6.80333	-1.3759	4.80735e-05	0.0318516	LOC100156167	D-3-phosphoglycerate dehydrogenase-like	-	-	-	-	-	-	-

## Sheet: M3M-vs-M3F.filter.annot
id	M3M-1_count	M3M-2_count	M3M-3_count	M3F-1_count	M3F-2_count	M3F-3_count	M3M-1_fpkm	M3M-2_fpkm	M3M-3_fpkm	M3F-1_fpkm	M3F-2_fpkm	M3F-3_fpkm	M3M_mean	M3F_mean	log2(fc)	PValue	FDR	Symbol	Description	KEGG_A_class	KEGG_B_class	Pathway	K_ID	GO Component	GO Function	GO Process
